# Supplementary material for: Comparative transcriptome analysis reveals the biocontrol mechanism of Bacillus velezensis E68 against Fusarium graminearum DAOMC 180378, the causal agent of Fusarium head blight
Source: PLoS One. 2023 Jan 26;18(1):e0277983. doi: 10.1371/journal.pone.0277983 (PMC9879434; doi:10.1371/journal.pone.0277983)
Supplement: S1 Table — (XLSX) [file pone.0277983.s001.xlsx]

## Sheet: S1 B. velezensis diff gene exp
S1 Table: Differential gene expression data for expressed genes of Bacillus velezensis E68.
Locus ID	log2 Fold change	log2 counts per million	False discovery rate	UniprotKB ID	UniprotKB product name	Description from .GFF file	GO terms assigned from UniprotKB
GYA98_RS00010	0.766987	7.61929	0.0993781	GLCP_BACSU	Glucose/mannose transporter GlcP;	MFS transporter	GO:0003674,GO:0005215,GO:0005575,GO:0005887,GO:0006810,GO:0008150,GO:0008643,GO:0016021,GO:0022857,GO:0022891,GO:0022892,GO:0031224,GO:0031226,GO:0044425,GO:0044459,GO:0044464,GO:0044699,GO:0044765,GO:0051179,GO:0051234,GO:0071702,GO:1902578
GYA98_RS00015	2.12621	9.73519	9.49e-05	ASRAC_PYRHO	.	aspartate aminotransferase family protein	No GO terms assigned
GYA98_RS00020	2.04965	7.83971	0.000110205	FBP_PYRFU	.	inorganic polyphosphate kinase	No GO terms assigned
GYA98_RS00025	1.9319	8.25864	5.6e-05	ARD1_UROFA	D-arabinitol dehydrogenase 1;	alcohol dehydrogenase catalytic domain-containing protein	GO:0003674,GO:0003824,GO:0005488,GO:0005575,GO:0005975,GO:0008150,GO:0008152,GO:0008270,GO:0009405,GO:0016491,GO:0016614,GO:0016616,GO:0033709,GO:0042995,GO:0043167,GO:0043169,GO:0044238,GO:0044419,GO:0044464,GO:0044699,GO:0044710,GO:0046872,GO:0046914,GO:0051704,GO:0052677,GO:0055114,GO:0071704
GYA98_RS00030	1.69347	6.27075	1.05e-05	YBAR_BACSU	Putative sulfate transporter YbaR;	SulP family inorganic anion transporter	GO:0003674,GO:0005215,GO:0005575,GO:0005887,GO:0006810,GO:0006811,GO:0006820,GO:0008150,GO:0008271,GO:0008272,GO:0008509,GO:0015075,GO:0015103,GO:0015116,GO:0015291,GO:0015698,GO:0016021,GO:0022804,GO:0022857,GO:0022891,GO:0022892,GO:0031224,GO:0031226,GO:0034220,GO:0044425,GO:0044459,GO:0044464,GO:0044699,GO:0044765,GO:0051179,GO:0051234,GO:0055085,GO:0072348,GO:0098656,GO:0098660,GO:0098661,GO:…
GYA98_RS00035	-0.11345	5.9763	0.99977	YBAS_BACSU	Uncharacterized protein YbaS;	bile acid:sodium symporter family protein	GO:0003674,GO:0005215,GO:0005342,GO:0005575,GO:0005887,GO:0006810,GO:0008150,GO:0015849,GO:0016021,GO:0022857,GO:0022891,GO:0022892,GO:0031224,GO:0031226,GO:0044425,GO:0044459,GO:0044464,GO:0044699,GO:0044765,GO:0051179,GO:0051234,GO:0055085,GO:0071702,GO:1902578,GO:1903825
GYA98_RS00040	-1.36757	7.66911	0.000146681	YBBA_BACSU	Uncharacterized protein YbbA;	alpha/beta hydrolase	No GO terms assigned
GYA98_RS00045	-1.58186	8.56909	0.000282334	FEUC_BACSU	Iron-uptake system permease protein FeuC;	iron ABC transporter permease	GO:0003674,GO:0005215,GO:0005575,GO:0005886,GO:0006810,GO:0006811,GO:0008150,GO:0016020,GO:0016021,GO:0031224,GO:0042592,GO:0044425,GO:0044464,GO:0048878,GO:0050801,GO:0051179,GO:0051234,GO:0055065,GO:0055072,GO:0055076,GO:0055080,GO:0065007,GO:0065008,GO:0098771
GYA98_RS00050	-1.88249	8.67003	1.37e-05	FEUB_BACSU	Iron-uptake system permease protein FeuB;	iron ABC transporter permease	GO:0003674,GO:0005215,GO:0005575,GO:0005886,GO:0006810,GO:0006811,GO:0008150,GO:0016020,GO:0016021,GO:0031224,GO:0042592,GO:0044425,GO:0044464,GO:0048878,GO:0050801,GO:0051179,GO:0051234,GO:0055065,GO:0055072,GO:0055076,GO:0055080,GO:0065007,GO:0065008,GO:0098771
GYA98_RS00055	-1.58971	9.40752	0.00012692	FEUA_BACSU	Iron-uptake system-binding protein;	iron-hydroxamate ABC transporter substrate-binding protein	GO:0005575,GO:0005737,GO:0005886,GO:0006810,GO:0006811,GO:0008150,GO:0016020,GO:0042592,GO:0044424,GO:0044464,GO:0048878,GO:0050801,GO:0051179,GO:0051234,GO:0055065,GO:0055072,GO:0055076,GO:0055080,GO:0065007,GO:0065008,GO:0098771
GYA98_RS00060	-1.45193	7.42383	0.000187661	BTR_BACSU	HTH-type transcriptional activator Btr;	helix-turn-helix domain-containing protein	GO:0000975,GO:0000976,GO:0000987,GO:0001067,GO:0001071,GO:0001159,GO:0003674,GO:0003676,GO:0003677,GO:0003690,GO:0003700,GO:0005488,GO:0005575,GO:0005829,GO:0006139,GO:0006351,GO:0006355,GO:0006725,GO:0006807,GO:0008150,GO:0008152,GO:0009058,GO:0009059,GO:0009889,GO:0009987,GO:0010468,GO:0010556,GO:0016070,GO:0018130,GO:0019219,GO:0019222,GO:0019438,GO:0031323,GO:0031326,GO:0032774,GO:0034641,GO:…
GYA98_RS00065	-0.105699	5.85559	0.99977	YBBC_BACSU	Uncharacterized protein YbbC;	DUF1343 domain-containing protein	GO:0000270,GO:0006022,GO:0006807,GO:0008150,GO:0008152,GO:0009254,GO:0030203,GO:0043170,GO:0071704,GO:1901135,GO:1901564
GYA98_RS00070	0.290262	6.62623	0.99977	NAGZ_BACSU	Beta-hexosaminidase;	hypothetical protein	GO:0000270,GO:0003674,GO:0003824,GO:0004553,GO:0004563,GO:0005575,GO:0005576,GO:0005618,GO:0005886,GO:0005975,GO:0006022,GO:0006023,GO:0006024,GO:0006807,GO:0008150,GO:0008152,GO:0008360,GO:0009058,GO:0009059,GO:0009252,GO:0009254,GO:0009987,GO:0015929,GO:0016020,GO:0016043,GO:0016787,GO:0016798,GO:0022603,GO:0022604,GO:0030203,GO:0030312,GO:0034645,GO:0043170,GO:0044036,GO:0044038,GO:0044237,GO:…
GYA98_RS00075	0.623949	6.38433	0.394905	AMIE_BACSU	.	penicillin binding protein PBP4B	No GO terms assigned
GYA98_RS00080	0.337475	6.76644	0.99977	PTXBC_BACSU	Putative PTS system EIIBC component YbbF;	PTS transporter subunit EIIC	GO:0003674,GO:0003824,GO:0005215,GO:0005575,GO:0005886,GO:0006810,GO:0008150,GO:0008643,GO:0008982,GO:0009401,GO:0015144,GO:0016020,GO:0016021,GO:0016301,GO:0016740,GO:0016772,GO:0016773,GO:0022804,GO:0022857,GO:0022891,GO:0022892,GO:0031224,GO:0034219,GO:0043610,GO:0044425,GO:0044464,GO:0044699,GO:0044765,GO:0050789,GO:0051179,GO:0051234,GO:0055085,GO:0065007,GO:0071702,GO:0090563,GO:0090588,GO:…
GYA98_RS00085	-0.567313	6.05604	0.525665	MURQ_BACVZ	.	N-acetylmuramic acid 6-phosphate etherase	No GO terms assigned
GYA98_RS00090	-0.124943	4.23741	0.99977	YBBJ_BACSU	Uncharacterized N-acetyltransferase YbbJ;	GNAT family N-acetyltransferase	GO:0003674,GO:0003824,GO:0008080,GO:0016407,GO:0016410,GO:0016740,GO:0016746,GO:0016747
GYA98_RS00095	-0.0755311	4.57529	0.99977	YBBK_BACSU	Uncharacterized protein YbbK;	DUF523 domain-containing protein	No GO terms assigned
GYA98_RS00125	-1.73812	9.08133	4.5e-06	SIGW_BACSU	ECF RNA polymerase sigma factor SigW;	RNA polymerase sigma factor SigW	GO:0000988,GO:0000990,GO:0000996,GO:0001071,GO:0003674,GO:0003676,GO:0003677,GO:0003700,GO:0005488,GO:0006139,GO:0006352,GO:0006725,GO:0006807,GO:0008150,GO:0008152,GO:0009058,GO:0009059,GO:0009987,GO:0016070,GO:0016987,GO:0018130,GO:0019438,GO:0032774,GO:0034641,GO:0034654,GO:0043170,GO:0044237,GO:0044238,GO:0044249,GO:0044260,GO:0044271,GO:0046483,GO:0071704,GO:0090304,GO:0097159,GO:1901360,GO:…
GYA98_RS00130	-1.45865	9.15788	0.000161546	RSIW_BACSU	Anti-sigma-W factor RsiW;	anti-sigma-W factor RsiW	GO:0003674,GO:0005488,GO:0005575,GO:0006139,GO:0006351,GO:0006355,GO:0006725,GO:0006807,GO:0008150,GO:0008152,GO:0009058,GO:0009059,GO:0009889,GO:0009987,GO:0010468,GO:0010556,GO:0016021,GO:0016070,GO:0018130,GO:0019219,GO:0019222,GO:0019438,GO:0031224,GO:0031323,GO:0031326,GO:0032774,GO:0034641,GO:0034645,GO:0034654,GO:0043167,GO:0043169,GO:0043170,GO:0044237,GO:0044238,GO:0044249,GO:0044260,GO:…
GYA98_RS00135	-0.417589	6.55418	0.932196	CDAA_BACSU	.	diadenylate cyclase CdaA	No GO terms assigned
GYA98_RS00140	-0.097706	8.25963	0.99977	CDAR_BACSU	.	YbbR-like domain-containing protein	No GO terms assigned
GYA98_RS00145	-0.207215	8.8586	0.99977	GLMM_BACVZ	.	phosphoglucosamine mutase	No GO terms assigned
GYA98_RS00150	0.244485	11.7785	0.99977	GLMS_BACPZ	Glutamine--fructose-6-phosphate aminotransferase [isomerizing];	glutamine--fructose-6-phosphate transaminase (isomerizing)	GO:0003674,GO:0003824,GO:0004360,GO:0005488,GO:0005575,GO:0005737,GO:0005975,GO:0006082,GO:0006520,GO:0006541,GO:0006807,GO:0008150,GO:0008152,GO:0008483,GO:0009058,GO:0009064,GO:0009987,GO:0016740,GO:0016769,GO:0019752,GO:0030246,GO:0043436,GO:0044237,GO:0044238,GO:0044281,GO:0044424,GO:0044464,GO:0044699,GO:0044710,GO:0044763,GO:0070548,GO:0071704,GO:1901135,GO:1901137,GO:1901564,GO:1901576,GO:…
GYA98_RS00155	0.134303	4.9181	0.99977	.	NA	hypothetical protein	No GO terms assigned
GYA98_RS00160	-0.497323	7.20852	0.682368	YBDN_BACSU	Uncharacterized protein YbdN;	hypothetical protein	No GO terms assigned
GYA98_RS00165	-0.513721	4.69032	0.61292	YBDO_BACSU	Uncharacterized protein YbdO;	DUF4885 family protein	No GO terms assigned
GYA98_RS00170	-2.39026	7.77267	7.16e-06	DKGB_CORSS	2,5-diketo-D-gluconic acid reductase B;	aldo/keto reductase	GO:0003674,GO:0003824,GO:0005575,GO:0005737,GO:0005975,GO:0005996,GO:0006082,GO:0006766,GO:0006767,GO:0008150,GO:0008152,GO:0009058,GO:0009110,GO:0009987,GO:0016051,GO:0016053,GO:0016491,GO:0016614,GO:0016616,GO:0019752,GO:0019852,GO:0019853,GO:0042364,GO:0043436,GO:0044237,GO:0044238,GO:0044249,GO:0044281,GO:0044283,GO:0044424,GO:0044464,GO:0044699,GO:0044710,GO:0044711,GO:0044723,GO:0044763,GO:…
GYA98_RS00175	0.865639	2.50154	0.203897	YXAC_BACSU	Uncharacterized protein YxaC;	LrgB family protein	GO:0005575,GO:0005886,GO:0016020,GO:0016021,GO:0031224,GO:0044425,GO:0044464
GYA98_RS00180	0.494382	2.39953	0.642562	YXZK_BACSU	Putative integral membrane protein YxzK;	CidA/LrgA family holin-like protein	GO:0005575,GO:0005886,GO:0016020,GO:0016021,GO:0031224,GO:0044425,GO:0044464
GYA98_RS00185	0.381431	2.46652	0.824453	YXAD_BACSU	Uncharacterized HTH-type transcriptional regulator YxaD;	MarR family transcriptional regulator	GO:0000975,GO:0001067,GO:0001071,GO:0003674,GO:0003676,GO:0003677,GO:0003700,GO:0005488,GO:0006139,GO:0006351,GO:0006355,GO:0006725,GO:0006807,GO:0008150,GO:0008152,GO:0009058,GO:0009059,GO:0009889,GO:0009987,GO:0010468,GO:0010556,GO:0016070,GO:0018130,GO:0019219,GO:0019222,GO:0019438,GO:0031323,GO:0031326,GO:0032774,GO:0034641,GO:0034645,GO:0034654,GO:0043170,GO:0044212,GO:0044237,GO:0044238,GO:…
GYA98_RS00190	-1.06681	6.44699	0.0471923	YBXG_BACSU	Uncharacterized transporter YbxG;	amino acid permease	GO:0003333,GO:0003674,GO:0005215,GO:0005342,GO:0005575,GO:0005886,GO:0006810,GO:0006811,GO:0006820,GO:0006865,GO:0008150,GO:0008509,GO:0008514,GO:0015075,GO:0015171,GO:0015179,GO:0015291,GO:0015297,GO:0015711,GO:0015807,GO:0015849,GO:0016020,GO:0016021,GO:0022804,GO:0022857,GO:0022891,GO:0022892,GO:0031224,GO:0034220,GO:0044425,GO:0044464,GO:0044699,GO:0044765,GO:0046942,GO:0046943,GO:0051179,GO:…
GYA98_RS00195	0.22691	5.46136	0.99977	YFNB_BACSU	Putative HAD-hydrolase YfnB;	noncanonical pyrimidine nucleotidase%2C YjjG family	GO:0003674,GO:0003824,GO:0016787
GYA98_RS00200	0.739589	5.0539	0.154257	YXJM_BACSU	Sensor histidine kinase YxjM;	sensor histidine kinase	GO:0000155,GO:0000166,GO:0003674,GO:0003824,GO:0004672,GO:0004673,GO:0004871,GO:0004872,GO:0005488,GO:0005524,GO:0005575,GO:0005622,GO:0005886,GO:0016020,GO:0016021,GO:0016301,GO:0016740,GO:0016772,GO:0016773,GO:0016775,GO:0017076,GO:0030554,GO:0031224,GO:0032553,GO:0032555,GO:0032559,GO:0035639,GO:0036094,GO:0038023,GO:0043167,GO:0043168,GO:0044425,GO:0044464,GO:0060089,GO:0097159,GO:0097367,GO:…
GYA98_RS00205	0.651002	4.51663	0.329617	DEGU_BACSU	Transcriptional regulatory protein DegU;	response regulator transcription factor	GO:0000160,GO:0003674,GO:0003676,GO:0003677,GO:0005488,GO:0005575,GO:0005737,GO:0006139,GO:0006351,GO:0006355,GO:0006725,GO:0006807,GO:0007165,GO:0008150,GO:0008152,GO:0009058,GO:0009059,GO:0009889,GO:0009987,GO:0010468,GO:0010556,GO:0016070,GO:0018130,GO:0019219,GO:0019222,GO:0019438,GO:0031323,GO:0031326,GO:0032774,GO:0034641,GO:0034645,GO:0034654,GO:0035556,GO:0043170,GO:0044237,GO:0044238,GO:…
GYA98_RS00210	1.43164	3.57668	0.0091085	LNRL_BACSU	.	ABC transporter ATP-binding protein	No GO terms assigned
GYA98_RS00215	2.29247	3.60246	4.98e-05	LNRM_BACSU	.	ABC transporter permease	No GO terms assigned
GYA98_RS00220	1.87449	2.60296	0.00163251	LNRN_BACSU	.	ABC transporter permease	No GO terms assigned
GYA98_RS00225	2.36602	1.90741	0.00319874	.	NA	hypothetical protein	No GO terms assigned
GYA98_RS00230	-0.989788	9.58472	0.012599	YOLA_BACSU	SPBc2 prophage-derived uncharacterized protein YolA;	DUF4879 domain-containing protein	No GO terms assigned
GYA98_RS00235	-0.761889	8.50343	0.211499	CSGA_BACSU	Sigma-G-dependent sporulation-specific SASP protein;	hypothetical protein	GO:0008150,GO:0009987,GO:0030154,GO:0030435,GO:0032502,GO:0043934,GO:0044699,GO:0044763,GO:0044767,GO:0048646,GO:0048869
GYA98_RS00240	1.87576	3.76862	0.000229632	YQEB_BACSU	Uncharacterized protein YqeB;	hypothetical protein	GO:0005575,GO:0005886,GO:0016020,GO:0016021,GO:0031224,GO:0044425,GO:0044464
GYA98_RS00245	1.44088	5.82127	0.00521767	YBYB_BACSU	Uncharacterized protein YbyB;	hypothetical protein	No GO terms assigned
GYA98_RS00250	-1.12748	8.4107	0.00190393	YBEC_BACSU	Probable amino acid-proton symporter YbeC;	APC family permease	GO:0003333,GO:0003674,GO:0005215,GO:0005342,GO:0005575,GO:0005886,GO:0006810,GO:0006811,GO:0006820,GO:0006865,GO:0008150,GO:0008509,GO:0008514,GO:0015075,GO:0015171,GO:0015179,GO:0015291,GO:0015293,GO:0015297,GO:0015711,GO:0015807,GO:0015849,GO:0016020,GO:0016021,GO:0022804,GO:0022857,GO:0022891,GO:0022892,GO:0031224,GO:0034220,GO:0044425,GO:0044464,GO:0044699,GO:0044765,GO:0046942,GO:0046943,GO:…
GYA98_RS00255	0.880642	3.62788	0.224108	YYCO_BACSU	Uncharacterized protein YycO;	hypothetical protein	No GO terms assigned
GYA98_RS00260	0.975824	2.76481	0.218102	YYCP_BACSU	Uncharacterized protein YycP;	hypothetical protein	No GO terms assigned
GYA98_RS00270	1.98427	6.89924	5.02e-06	GLPQ_BACSU	Glycerophosphoryl diester phosphodiesterase;	glycerophosphodiester phosphodiesterase	GO:0003674,GO:0003824,GO:0005488,GO:0005975,GO:0006066,GO:0006071,GO:0006629,GO:0008081,GO:0008150,GO:0008152,GO:0008889,GO:0009987,GO:0016787,GO:0016788,GO:0019400,GO:0019751,GO:0042578,GO:0043167,GO:0043169,GO:0044237,GO:0044238,GO:0044262,GO:0044281,GO:0044699,GO:0044710,GO:0044723,GO:0044763,GO:0046872,GO:0071704,GO:1901615
GYA98_RS00275	1.4612	4.90873	0.000395556	GLPT_BACSU	Glycerol-3-phosphate transporter;	glycerol-3-phosphate transporter	GO:0003674,GO:0005215,GO:0005575,GO:0005886,GO:0005975,GO:0006066,GO:0006071,GO:0006810,GO:0006811,GO:0006820,GO:0008150,GO:0008152,GO:0008509,GO:0008514,GO:0009987,GO:0015075,GO:0015166,GO:0015169,GO:0015605,GO:0015665,GO:0016020,GO:0016021,GO:0019400,GO:0019751,GO:0022857,GO:0022891,GO:0022892,GO:0031224,GO:0044237,GO:0044238,GO:0044262,GO:0044281,GO:0044425,GO:0044464,GO:0044699,GO:0044710,GO:…
GYA98_RS00280	0.548384	3.96721	0.578237	YBEF_BACSU	Uncharacterized protein YbeF;	DUF2651 family protein	GO:0005575,GO:0005886,GO:0016020,GO:0016021,GO:0031224,GO:0044425,GO:0044464
GYA98_RS00285	0.837102	4.55159	0.115866	YOAI_BACSU	Probable 4-hydroxyphenylacetate 3-monooxygenase;	4-hydroxyphenylacetate 3-monooxygenase%2C oxygenase component	GO:0000166,GO:0003674,GO:0003824,GO:0004497,GO:0005488,GO:0006082,GO:0006725,GO:0006805,GO:0008150,GO:0008152,GO:0009056,GO:0009987,GO:0010124,GO:0016054,GO:0016491,GO:0016627,GO:0016705,GO:0016712,GO:0019439,GO:0019752,GO:0032787,GO:0036094,GO:0042178,GO:0042537,GO:0043167,GO:0043168,GO:0043436,GO:0044237,GO:0044248,GO:0044281,GO:0044282,GO:0044699,GO:0044710,GO:0044712,GO:0044763,GO:0046395,GO:…
GYA98_RS00290	0.7397	3.22533	0.273901	YBFE_BACSU	Uncharacterized protein YbfE;	hypothetical protein	GO:0005575,GO:0005886,GO:0016020,GO:0016021,GO:0031224,GO:0044425,GO:0044464
GYA98_RS00295	-0.364844	6.68223	0.99977	YBFG_BACSU	Uncharacterized protein YbfG;	DUF1906 domain-containing protein	GO:0005575,GO:0005886,GO:0005975,GO:0008150,GO:0008152,GO:0016020,GO:0016021,GO:0031224,GO:0044238,GO:0044425,GO:0044464,GO:0071704
GYA98_RS00300	-0.233399	6.39715	0.99977	.	NA	hypothetical protein	No GO terms assigned
GYA98_RS00305	0.35589	3.94263	0.894744	.	NA	helix-turn-helix domain-containing protein	No GO terms assigned
GYA98_RS00310	-0.595174	7.00437	0.461357	HCXA_ECOLI	.	iron-containing alcohol dehydrogenase family protein	No GO terms assigned
GYA98_RS00315	-0.498327	6.62914	0.713215	PURT_BACVZ	.	phosphoribosylglycinamide formyltransferase 2	No GO terms assigned
GYA98_RS00320	-0.194305	6.13454	0.99977	PSS_BACSU	CDP-diacylglycerol--serine O-phosphatidyltransferase;	CDP-diacylglycerol--serine O-phosphatidyltransferase	GO:0003674,GO:0003824,GO:0003882,GO:0005575,GO:0005886,GO:0006629,GO:0006644,GO:0006793,GO:0006796,GO:0008150,GO:0008152,GO:0008610,GO:0008654,GO:0009058,GO:0009987,GO:0016020,GO:0016021,GO:0016740,GO:0016772,GO:0016780,GO:0017169,GO:0019637,GO:0031224,GO:0044237,GO:0044238,GO:0044249,GO:0044255,GO:0044425,GO:0044464,GO:0044699,GO:0044710,GO:0044711,GO:0044763,GO:0071704,GO:0090407,GO:1901576
GYA98_RS00325	0.28628	6.08995	0.99977	YBFM_BACSU	Uncharacterized membrane protein YbfM;	DedA family protein	GO:0005575,GO:0005886,GO:0016020,GO:0016021,GO:0031224,GO:0044425,GO:0044464
GYA98_RS00330	0.505655	6.22257	0.690565	PSD_BACSU	Phosphatidylserine decarboxylase proenzyme {ECO:0000255|HAMAP-Rule:MF_00662};	phosphatidylserine decarboxylase	GO:0003674,GO:0003824,GO:0004609,GO:0005575,GO:0005886,GO:0006629,GO:0006644,GO:0006646,GO:0006650,GO:0006793,GO:0006796,GO:0008150,GO:0008152,GO:0008610,GO:0008654,GO:0009058,GO:0009987,GO:0016020,GO:0016829,GO:0016830,GO:0016831,GO:0019637,GO:0044237,GO:0044238,GO:0044249,GO:0044255,GO:0044464,GO:0044699,GO:0044710,GO:0044711,GO:0044763,GO:0045017,GO:0046337,GO:0046474,GO:0046486,GO:0071704,GO:…
GYA98_RS00335	0.650549	2.68531	0.422238	YBFN_BACSU	Uncharacterized protein YbfN;	hypothetical protein	No GO terms assigned
GYA98_RS00340	-0.0187257	7.21621	0.99977	TRHO_BACVZ	.	rhodanese-related sulfurtransferase	No GO terms assigned
GYA98_RS00345	-1.19623	7.51079	0.00115604	GLTP_BACSU	Proton glutamate symport protein;	cation:dicarboxylase symporter family transporter	GO:0003674,GO:0005215,GO:0005310,GO:0005342,GO:0005343,GO:0005575,GO:0005886,GO:0008324,GO:0008509,GO:0008514,GO:0015075,GO:0015077,GO:0015081,GO:0015291,GO:0015293,GO:0015294,GO:0015296,GO:0015370,GO:0016020,GO:0016021,GO:0017153,GO:0022804,GO:0022853,GO:0022857,GO:0022890,GO:0022891,GO:0022892,GO:0031224,GO:0044425,GO:0044464,GO:0046873,GO:0046943
GYA98_RS00350	-1.26385	6.71169	0.000285078	ILVE1_BACSU	Branched-chain-amino-acid transaminase 1;	branched-chain amino acid aminotransferase	GO:0003674,GO:0003824,GO:0004084,GO:0006082,GO:0006520,GO:0006549,GO:0006551,GO:0006573,GO:0006807,GO:0008150,GO:0008152,GO:0008483,GO:0008652,GO:0009058,GO:0009081,GO:0009082,GO:0009097,GO:0009098,GO:0009099,GO:0009987,GO:0016053,GO:0016740,GO:0016769,GO:0019752,GO:0043436,GO:0044237,GO:0044238,GO:0044249,GO:0044281,GO:0044283,GO:0044699,GO:0044710,GO:0044711,GO:0044763,GO:0046394,GO:0052654,GO:…
GYA98_RS00355	-0.39222	6.41371	0.946689	YBGF_BACSU	Uncharacterized amino acid permease YbgF;	amino acid permease	GO:0003333,GO:0003674,GO:0005215,GO:0005342,GO:0005575,GO:0005886,GO:0006810,GO:0006811,GO:0006820,GO:0006865,GO:0008150,GO:0008509,GO:0008514,GO:0015075,GO:0015171,GO:0015179,GO:0015291,GO:0015297,GO:0015711,GO:0015807,GO:0015849,GO:0016020,GO:0016021,GO:0022804,GO:0022857,GO:0022891,GO:0022892,GO:0031224,GO:0034220,GO:0044425,GO:0044464,GO:0044699,GO:0044765,GO:0046942,GO:0046943,GO:0051179,GO:…
GYA98_RS00360	-0.175399	5.63597	0.99977	HMT_BACSU	Homocysteine S-methyltransferase YbgG;	homocysteine S-methyltransferase	GO:0000096,GO:0000097,GO:0003674,GO:0003824,GO:0005488,GO:0006082,GO:0006520,GO:0006555,GO:0006790,GO:0006807,GO:0008150,GO:0008152,GO:0008168,GO:0008652,GO:0009058,GO:0009066,GO:0009067,GO:0009086,GO:0009987,GO:0016053,GO:0016740,GO:0016741,GO:0019752,GO:0043167,GO:0043169,GO:0043436,GO:0044237,GO:0044238,GO:0044249,GO:0044272,GO:0044281,GO:0044283,GO:0044699,GO:0044710,GO:0044711,GO:0044763,GO:…
GYA98_RS00365	1.18215	2.94934	0.0610606	GLNT_BACSU	Probable sodium/glutamine symporter GlnT;	alanine:cation symporter family protein	GO:0003674,GO:0005215,GO:0005283,GO:0005294,GO:0005342,GO:0005343,GO:0005416,GO:0005575,GO:0005886,GO:0008324,GO:0008509,GO:0008514,GO:0015075,GO:0015077,GO:0015081,GO:0015171,GO:0015175,GO:0015291,GO:0015293,GO:0015294,GO:0015296,GO:0015370,GO:0015655,GO:0016020,GO:0016021,GO:0022804,GO:0022853,GO:0022857,GO:0022858,GO:0022890,GO:0022891,GO:0022892,GO:0031224,GO:0044425,GO:0044464,GO:0046873,GO:…
GYA98_RS00370	0.236764	2.75858	0.98029	GLSA1_BACSU	Glutaminase 1;	glutaminase	GO:0003674,GO:0003824,GO:0004359,GO:0006082,GO:0006520,GO:0006536,GO:0006537,GO:0006541,GO:0006543,GO:0006807,GO:0008150,GO:0008152,GO:0008652,GO:0009056,GO:0009058,GO:0009063,GO:0009064,GO:0009065,GO:0009084,GO:0009987,GO:0016053,GO:0016054,GO:0016787,GO:0016810,GO:0016811,GO:0019752,GO:0043436,GO:0043648,GO:0043650,GO:0044237,GO:0044238,GO:0044248,GO:0044249,GO:0044281,GO:0044282,GO:0044283,GO:…
GYA98_RS00375	0.835818	4.04734	0.145395	GLNK_BACSU	Sensor histidine kinase GlnK;	sensor histidine kinase	GO:0000160,GO:0000166,GO:0003674,GO:0003824,GO:0004672,GO:0004673,GO:0005488,GO:0005524,GO:0005575,GO:0005622,GO:0005886,GO:0007165,GO:0008150,GO:0009987,GO:0016020,GO:0016021,GO:0016301,GO:0016740,GO:0016772,GO:0016773,GO:0016775,GO:0017076,GO:0030554,GO:0031224,GO:0032553,GO:0032555,GO:0032559,GO:0035556,GO:0035639,GO:0036094,GO:0043167,GO:0043168,GO:0044425,GO:0044464,GO:0050789,GO:0050794,GO:…
GYA98_RS00380	0.497883	4.25778	0.647004	GLNL_BACSU	Transcriptional regulatory protein GlnL;	response regulator	GO:0000160,GO:0003674,GO:0003676,GO:0003677,GO:0005488,GO:0005575,GO:0005737,GO:0006139,GO:0006351,GO:0006355,GO:0006725,GO:0006807,GO:0007165,GO:0008150,GO:0008152,GO:0009058,GO:0009059,GO:0009889,GO:0009987,GO:0010468,GO:0010556,GO:0016070,GO:0018130,GO:0019219,GO:0019222,GO:0019438,GO:0031323,GO:0031326,GO:0032774,GO:0034641,GO:0034645,GO:0034654,GO:0035556,GO:0043170,GO:0044237,GO:0044238,GO:…
GYA98_RS00385	0.353949	2.4595	0.846345	YCBJ_BACSU	Uncharacterized protein YcbJ;	phosphotransferase	GO:0000166,GO:0003674,GO:0003824,GO:0005488,GO:0005524,GO:0016301,GO:0016740,GO:0016772,GO:0017076,GO:0030554,GO:0032553,GO:0032555,GO:0032559,GO:0035639,GO:0036094,GO:0043167,GO:0043168,GO:0097159,GO:0097367,GO:1901265,GO:1901363
GYA98_RS00390	1.5094	2.01099	0.0883464	RTPA_BACSU	Tryptophan RNA-binding attenuator protein inhibitory protein;	tryptophan RNA-binding attenuator protein inhibitory protein	GO:0005575,GO:0005737,GO:0006139,GO:0006351,GO:0006355,GO:0006725,GO:0006807,GO:0008150,GO:0008152,GO:0009058,GO:0009059,GO:0009889,GO:0009987,GO:0010468,GO:0010556,GO:0016070,GO:0018130,GO:0019219,GO:0019222,GO:0019438,GO:0031323,GO:0031326,GO:0032774,GO:0034641,GO:0034645,GO:0034654,GO:0043170,GO:0044237,GO:0044238,GO:0044249,GO:0044260,GO:0044271,GO:0044424,GO:0044464,GO:0046483,GO:0050789,GO:…
GYA98_RS00395	2.06387	2.24292	0.00609528	MNEP_BACSU	.	cation transporter	No GO terms assigned
GYA98_RS00400	2.21205	2.27393	0.0131657	MHQN_BACSU	Putative NAD(P)H nitroreductase MhqN;	nitroreductase family protein	GO:0003674,GO:0003824,GO:0005575,GO:0005737,GO:0006725,GO:0008150,GO:0008152,GO:0009056,GO:0009636,GO:0009987,GO:0016491,GO:0019439,GO:0042221,GO:0044237,GO:0044248,GO:0044424,GO:0044464,GO:0050896
GYA98_RS00405	2.00682	2.53011	0.035791	MHQO_BACSU	Putative ring-cleaving dioxygenase MhqO;	ring-cleaving dioxygenase	GO:0003674,GO:0003824,GO:0005488,GO:0005575,GO:0005737,GO:0006725,GO:0008150,GO:0008152,GO:0009056,GO:0009636,GO:0009987,GO:0016491,GO:0019439,GO:0042221,GO:0043167,GO:0043169,GO:0044237,GO:0044248,GO:0044424,GO:0044464,GO:0046872,GO:0050896,GO:0051213
GYA98_RS00410	2.643	3.03893	6.15e-05	MHQP_BACSU	Putative oxidoreductase MhqP;	DoxX family protein	GO:0003674,GO:0003824,GO:0005575,GO:0005886,GO:0006725,GO:0008150,GO:0008152,GO:0009056,GO:0009636,GO:0009987,GO:0016020,GO:0016021,GO:0016491,GO:0019439,GO:0031224,GO:0042221,GO:0044237,GO:0044248,GO:0044425,GO:0044464,GO:0050896
GYA98_RS00415	1.06852	3.9652	0.127023	YDFQ_BACSU	Thioredoxin-like protein YdfQ;	thioredoxin family protein	GO:0003674,GO:0003824,GO:0005575,GO:0005623,GO:0006662,GO:0008150,GO:0008152,GO:0009987,GO:0015035,GO:0015036,GO:0016491,GO:0016667,GO:0018904,GO:0019725,GO:0042592,GO:0044281,GO:0044699,GO:0044710,GO:0044763,GO:0045454,GO:0050789,GO:0050794,GO:0065007,GO:0065008,GO:0071704
GYA98_RS00420	1.2564	3.55134	0.00722305	YCBP_BACSU	Uncharacterized protein YcbP;	DUF2512 family protein	GO:0005575,GO:0005886,GO:0016020,GO:0016021,GO:0031224,GO:0044425,GO:0044464
GYA98_RS00425	2.15462	4.57851	0.000230498	CWLJ_BACSU	Cell wall hydrolase CwlJ;	cell wall hydrolase	GO:0003674,GO:0003824,GO:0005575,GO:0005576,GO:0008150,GO:0009987,GO:0016043,GO:0016787,GO:0030154,GO:0030435,GO:0032502,GO:0043934,GO:0044699,GO:0044763,GO:0044767,GO:0045229,GO:0048646,GO:0048869,GO:0071554,GO:0071555,GO:0071840
GYA98_RS00430	4.37559	8.81579	4.39e-07	PPBD_BACSU	Alkaline phosphatase D;	alkaline phosphatase	GO:0003674,GO:0003824,GO:0004035,GO:0016787,GO:0016788,GO:0016791,GO:0042578
GYA98_RS00435	3.94455	4.83922	4.39e-07	TATAD_BACSU	Sec-independent protein translocase protein TatAd {ECO:0000255|HAMAP-Rule:MF_00236};	twin-arginine translocase TatA/TatE family subunit	GO:0002790,GO:0003674,GO:0005215,GO:0005575,GO:0005829,GO:0005887,GO:0006810,GO:0008104,GO:0008150,GO:0008320,GO:0008565,GO:0009306,GO:0009987,GO:0015031,GO:0015197,GO:0015833,GO:0016021,GO:0022857,GO:0022884,GO:0022891,GO:0022892,GO:0031224,GO:0031226,GO:0032940,GO:0032991,GO:0033036,GO:0033281,GO:0042886,GO:0042887,GO:0043234,GO:0043953,GO:0044424,GO:0044425,GO:0044444,GO:0044459,GO:0044464,GO:…
GYA98_RS00440	1.97823	6.93352	3.28e-05	TATCD_BACSU	Sec-independent protein translocase protein TatCd {ECO:0000255|HAMAP-Rule:MF_00902};	twin-arginine translocase subunit TatC	GO:0003674,GO:0005215,GO:0005575,GO:0005887,GO:0006810,GO:0008104,GO:0008150,GO:0008320,GO:0008565,GO:0015031,GO:0015197,GO:0015833,GO:0016021,GO:0022857,GO:0022884,GO:0022891,GO:0022892,GO:0031224,GO:0031226,GO:0032991,GO:0033036,GO:0033281,GO:0042886,GO:0042887,GO:0043234,GO:0043953,GO:0044425,GO:0044459,GO:0044464,GO:0045184,GO:0051179,GO:0051234,GO:0055085,GO:0071702,GO:0071705,GO:0071806,GO:…
GYA98_RS00445	-1.1955	6.14131	0.0111247	PCP_BACVZ	.	pyroglutamyl-peptidase I	No GO terms assigned
GYA98_RS00450	0.247414	5.42542	0.99977	YCBU_BACSU	Uncharacterized aminotransferase YcbU;	aminotransferase class V-fold PLP-dependent enzyme	GO:0003674,GO:0003824,GO:0008483,GO:0016740,GO:0016769
GYA98_RS00455	0.57481	7.33159	0.512293	LMRB_BACSU	Lincomycin resistance protein LmrB;	lincomycin efflux MFS transporter Lmr(B)	GO:0005575,GO:0005886,GO:0006810,GO:0008150,GO:0016020,GO:0016021,GO:0031224,GO:0042221,GO:0044425,GO:0044464,GO:0046677,GO:0050896,GO:0051179,GO:0051234,GO:0055085
GYA98_RS00460	0.317674	4.75516	0.990895	LMRA_BACSU	HTH-type transcriptional regulator LmrA;	TetR/AcrR family transcriptional regulator	GO:0003674,GO:0003676,GO:0003677,GO:0005488,GO:0006139,GO:0006351,GO:0006355,GO:0006725,GO:0006807,GO:0008150,GO:0008152,GO:0009058,GO:0009059,GO:0009889,GO:0009987,GO:0010468,GO:0010556,GO:0016070,GO:0018130,GO:0019219,GO:0019222,GO:0019438,GO:0031323,GO:0031326,GO:0032774,GO:0034641,GO:0034645,GO:0034654,GO:0043170,GO:0044237,GO:0044238,GO:0044249,GO:0044260,GO:0044271,GO:0046483,GO:0050789,GO:…
GYA98_RS00465	-0.659348	7.3072	0.307949	ASPG2_BACSU	L-asparaginase 2;	type II asparaginase	GO:0003674,GO:0003824,GO:0004067,GO:0006082,GO:0006520,GO:0006528,GO:0006807,GO:0008150,GO:0008152,GO:0009066,GO:0009987,GO:0016787,GO:0016810,GO:0016811,GO:0019752,GO:0032787,GO:0034641,GO:0043436,GO:0043603,GO:0044237,GO:0044238,GO:0044281,GO:0044699,GO:0044710,GO:0044763,GO:0071704,GO:1901564,GO:1901605
GYA98_RS00470	-1.8395	6.68991	7.81e-05	ESTA_BACSU	Lipase EstA;	triacylglycerol lipase	GO:0003674,GO:0003824,GO:0004806,GO:0005575,GO:0005576,GO:0006629,GO:0008150,GO:0008152,GO:0009056,GO:0016042,GO:0016298,GO:0016787,GO:0016788,GO:0044238,GO:0044699,GO:0044710,GO:0044712,GO:0052689,GO:0071704,GO:1901575
GYA98_RS00475	0.19058	6.5988	0.99977	YCCF_BACSU	Uncharacterized protein YccF;	hypothetical protein	GO:0000166,GO:0003674,GO:0003676,GO:0003677,GO:0005488,GO:0005524,GO:0017076,GO:0030554,GO:0032553,GO:0032555,GO:0032559,GO:0035639,GO:0036094,GO:0043167,GO:0043168,GO:0097159,GO:0097367,GO:1901265,GO:1901363
GYA98_RS00480	-1.35638	8.28327	4.22e-05	YCCK_BACSU	Uncharacterized oxidoreductase YccK;	aldo/keto reductase	GO:0003674,GO:0003824,GO:0016491
GYA98_RS00485	-1.00744	7.4423	0.00819761	YCDA_BACSU	Uncharacterized lipoprotein YcdA;	DUF4354 family protein	GO:0005575,GO:0005886,GO:0016020,GO:0044464
GYA98_RS00490	0.0621906	5.93255	0.99977	YCDB_BACSU	Uncharacterized protein YcdB;	DUF4901 domain-containing protein	No GO terms assigned
GYA98_RS00495	0.795255	6.53756	0.0520081	YCDC_BACSU	Uncharacterized protein YcdC;	DUF4901 domain-containing protein	No GO terms assigned
GYA98_RS00500	0.894197	3.59045	0.102288	CWLK_BACSU	Peptidoglycan L-alanyl-D-glutamate endopeptidase CwlK;	M15 family metallopeptidase	GO:0003674,GO:0003824,GO:0005575,GO:0005886,GO:0008150,GO:0009987,GO:0016020,GO:0016043,GO:0016787,GO:0044464,GO:0045229,GO:0071554,GO:0071555,GO:0071840
GYA98_RS00505	-0.377835	6.60287	0.882385	RAPJ_BACSU	Response regulator aspartate phosphatase J;	tetratricopeptide repeat protein	GO:0003674,GO:0003824,GO:0004721,GO:0016787,GO:0016788,GO:0016791,GO:0042578
GYA98_RS00510	1.25881	2.659	0.0202735	DHG2_BACSU	Glucose 1-dehydrogenase 2;	glucose 1-dehydrogenase	GO:0003674,GO:0003824,GO:0016491,GO:0016614,GO:0016616,GO:0047936
GYA98_RS00515	2.24041	3.522	4.22e-05	O16G2_BACSU	Probable oligo-1,6-glucosidase 2;	alpha-glucosidase	GO:0003674,GO:0003824,GO:0004553,GO:0004574,GO:0005488,GO:0005575,GO:0005737,GO:0005975,GO:0008150,GO:0008152,GO:0015926,GO:0016787,GO:0016798,GO:0043167,GO:0043169,GO:0044238,GO:0044424,GO:0044464,GO:0071704,GO:0090599
GYA98_RS00520	0.342671	5.37638	0.987532	ZNUA_BACSU	High-affinity zinc uptake system binding-protein ZnuA;	zinc ABC transporter substrate-binding protein	GO:0000041,GO:0003674,GO:0005488,GO:0005575,GO:0005886,GO:0006810,GO:0006811,GO:0006812,GO:0006829,GO:0007155,GO:0008150,GO:0010035,GO:0010038,GO:0010043,GO:0016020,GO:0022610,GO:0030001,GO:0042221,GO:0043167,GO:0043169,GO:0044464,GO:0046872,GO:0050896,GO:0051179,GO:0051234,GO:0070838,GO:0072511
GYA98_RS00525	0.842252	4.31933	0.115698	ZNUC_BACSU	High-affinity zinc uptake system ATP-binding protein ZnuC;	metal ABC transporter ATP-binding protein	GO:0000041,GO:0000166,GO:0003674,GO:0003824,GO:0005488,GO:0005524,GO:0005575,GO:0005886,GO:0006810,GO:0006811,GO:0006812,GO:0006829,GO:0008150,GO:0016020,GO:0016462,GO:0016787,GO:0016817,GO:0016818,GO:0016887,GO:0017076,GO:0017111,GO:0030001,GO:0030554,GO:0032553,GO:0032555,GO:0032559,GO:0035639,GO:0036094,GO:0043167,GO:0043168,GO:0044464,GO:0051179,GO:0051234,GO:0070838,GO:0072511,GO:0097159,GO:…
GYA98_RS00530	1.04199	5.37524	0.00665979	ZNUB_BACSU	High-affinity zinc uptake system membrane protein ZnuB;	metal ABC transporter permease	GO:0000041,GO:0000166,GO:0003674,GO:0003824,GO:0005215,GO:0005488,GO:0005524,GO:0005575,GO:0005886,GO:0006810,GO:0006811,GO:0006812,GO:0006829,GO:0008150,GO:0010035,GO:0010038,GO:0010043,GO:0015399,GO:0015405,GO:0016020,GO:0016021,GO:0016462,GO:0016787,GO:0016817,GO:0016818,GO:0016820,GO:0016887,GO:0017076,GO:0017111,GO:0022804,GO:0022857,GO:0030001,GO:0030554,GO:0031224,GO:0032553,GO:0032555,GO:…
GYA98_RS00535	0.193364	4.5506	0.99977	YCEB_BACSU	Uncharacterized protein YceB;	LLM class flavin-dependent oxidoreductase	GO:0003674,GO:0003824,GO:0016491,GO:0016705
GYA98_RS00540	-2.08301	8.64481	9.83e-07	SCP2_BACSU	Stress response protein SCP2;	TerD family protein	GO:0005575,GO:0005737,GO:0006950,GO:0008150,GO:0044424,GO:0044464,GO:0050896
GYA98_RS00545	-2.05384	9.24289	2.42e-06	G16U_BACSU	General stress protein 16U;	TerD family protein	GO:0006950,GO:0008150,GO:0050896
GYA98_RS00550	-1.72905	10.9724	6.95e-06	YCEE_BACSU	Uncharacterized protein YceE;	TerD family protein	GO:0006950,GO:0008150,GO:0050896
GYA98_RS00555	-1.21279	12.057	0.0245967	YCEF_BACSU	Uncharacterized membrane protein YceF;	TerC family protein	GO:0005575,GO:0005886,GO:0016020,GO:0016021,GO:0031224,GO:0044425,GO:0044464
GYA98_RS00560	-1.15972	10.4391	0.00239939	YCEG_BACSU	Uncharacterized protein YceG;	hypothetical protein	No GO terms assigned
GYA98_RS00565	-1.28834	8.6246	0.00022334	YCEH_BACSU	Uncharacterized protein YceH;	toxic anion resistance protein	No GO terms assigned
GYA98_RS00570	-1.7437	6.78174	0.000502409	NAIP_BACSU	Putative niacin/nicotinamide transporter NaiP;	MFS transporter	GO:0003674,GO:0005215,GO:0005575,GO:0005886,GO:0016020,GO:0016021,GO:0022857,GO:0022891,GO:0022892,GO:0031224,GO:0044425,GO:0044464
GYA98_RS00575	1.10611	5.29639	0.00271858	OPUAA_BACSU	Glycine betaine transport ATP-binding protein OpuAA;	glycine betaine/L-proline ABC transporter ATP-binding protein	GO:0000166,GO:0003674,GO:0003824,GO:0005215,GO:0005488,GO:0005524,GO:0005575,GO:0006810,GO:0006811,GO:0006812,GO:0006820,GO:0006865,GO:0008150,GO:0015399,GO:0015405,GO:0015418,GO:0015695,GO:0015696,GO:0015697,GO:0015711,GO:0015838,GO:0015849,GO:0016020,GO:0016462,GO:0016787,GO:0016817,GO:0016818,GO:0016820,GO:0016887,GO:0017076,GO:0017111,GO:0022804,GO:0022857,GO:0030554,GO:0031460,GO:0032553,GO:…
GYA98_RS00580	0.224369	7.34292	0.99977	OPUAB_BACSU	Glycine betaine transport system permease protein OpuAB;	proline/glycine betaine ABC transporter permease	GO:0003674,GO:0005215,GO:0005575,GO:0005886,GO:0006810,GO:0006811,GO:0006812,GO:0006820,GO:0006865,GO:0008150,GO:0015695,GO:0015696,GO:0015711,GO:0015849,GO:0015871,GO:0016020,GO:0016021,GO:0031224,GO:0044425,GO:0044464,GO:0044699,GO:0044765,GO:0046942,GO:0051179,GO:0051234,GO:0071702,GO:0071705,GO:1902578
GYA98_RS00585	-0.36742	7.69732	0.990895	OPUAC_BACSU	Glycine betaine-binding protein OpuAC;	glycine/betaine ABC transporter	GO:0003674,GO:0005215,GO:0005488,GO:0005575,GO:0005886,GO:0006810,GO:0006811,GO:0006820,GO:0006865,GO:0008150,GO:0015711,GO:0015849,GO:0016020,GO:0044464,GO:0044699,GO:0044765,GO:0046942,GO:0050997,GO:0051179,GO:0051234,GO:0071702,GO:0071705,GO:1902578
GYA98_RS00590	-2.43599	7.73086	2.64e-07	AMHX_BACSU	Amidohydrolase AmhX;	amidohydrolase	GO:0003674,GO:0003824,GO:0016787
GYA98_RS00595	-1.66331	7.51667	0.000155163	YCGA_BACSU	Uncharacterized protein YcgA;	YfcC family protein	GO:0003674,GO:0005215,GO:0005575,GO:0005886,GO:0006810,GO:0006811,GO:0006820,GO:0008150,GO:0016020,GO:0016021,GO:0031224,GO:0034220,GO:0044425,GO:0044464,GO:0051179,GO:0051234,GO:0055085,GO:0098656
GYA98_RS00600	-0.728681	5.39673	0.300005	YCGB_BACSU	Uncharacterized protein YcgB;	hypothetical protein	No GO terms assigned
GYA98_RS00605	-0.0310504	5.33342	0.99977	AMY_BACSU	Alpha-amylase;	starch-binding protein	GO:0003674,GO:0003824,GO:0004553,GO:0004556,GO:0005488,GO:0005575,GO:0005576,GO:0005975,GO:0008150,GO:0008152,GO:0016160,GO:0016787,GO:0016798,GO:0043167,GO:0043169,GO:0044238,GO:0046872,GO:0071704
GYA98_RS00610	-0.621963	10.5712	0.395008	LDH_BACVZ	.	L-lactate dehydrogenase	No GO terms assigned
GYA98_RS00615	0.226436	8.74697	0.99977	BMR3_BACSU	Multidrug resistance protein 3;	MFS transporter	GO:0005575,GO:0005886,GO:0006810,GO:0008150,GO:0016020,GO:0016021,GO:0031224,GO:0042221,GO:0044425,GO:0044464,GO:0046677,GO:0050896,GO:0051179,GO:0051234,GO:0055085
GYA98_RS00620	0.348924	5.06832	0.935105	YCGE_BACSU	Uncharacterized HTH-type transcriptional regulator YcgE;	MarR family transcriptional regulator	GO:0000975,GO:0001067,GO:0001071,GO:0003674,GO:0003676,GO:0003677,GO:0003700,GO:0005488,GO:0006139,GO:0006351,GO:0006355,GO:0006725,GO:0006807,GO:0008150,GO:0008152,GO:0009058,GO:0009059,GO:0009889,GO:0009987,GO:0010468,GO:0010556,GO:0016070,GO:0018130,GO:0019219,GO:0019222,GO:0019438,GO:0031323,GO:0031326,GO:0032774,GO:0034641,GO:0034645,GO:0034654,GO:0043170,GO:0044212,GO:0044237,GO:0044238,GO:…
GYA98_RS00625	0.893613	4.99757	0.0369014	YCGF_BACSU	Putative amino acid efflux protein YcgF;	LysE family transporter	GO:0003333,GO:0003674,GO:0005215,GO:0005342,GO:0005575,GO:0005886,GO:0006810,GO:0006811,GO:0006820,GO:0006865,GO:0008150,GO:0008509,GO:0008514,GO:0015075,GO:0015171,GO:0015711,GO:0015849,GO:0016020,GO:0016021,GO:0022857,GO:0022891,GO:0022892,GO:0031224,GO:0034220,GO:0044425,GO:0044464,GO:0044699,GO:0044765,GO:0046942,GO:0046943,GO:0051179,GO:0051234,GO:0055085,GO:0071702,GO:0071705,GO:0098656,GO:…
GYA98_RS00630	1.1223	5.29536	0.00274495	YCGG_BACSU	Uncharacterized protein YcgG;	hypothetical protein	No GO terms assigned
GYA98_RS00635	0.786496	4.15442	0.21193	YCGH_BACSU	Uncharacterized transporter YcgH;	amino acid permease	GO:0003333,GO:0003674,GO:0005215,GO:0005342,GO:0005575,GO:0005886,GO:0006810,GO:0006811,GO:0006820,GO:0006865,GO:0008150,GO:0008509,GO:0008514,GO:0015075,GO:0015171,GO:0015179,GO:0015291,GO:0015297,GO:0015711,GO:0015807,GO:0015849,GO:0016020,GO:0016021,GO:0022804,GO:0022857,GO:0022891,GO:0022892,GO:0031224,GO:0034220,GO:0044425,GO:0044464,GO:0044699,GO:0044765,GO:0046942,GO:0046943,GO:0051179,GO:…
GYA98_RS00640	1.07581	2.33001	0.0838134	YCGI_BACSU	Uncharacterized protein YcgI;	DUF1989 domain-containing protein	No GO terms assigned
GYA98_RS00645	-0.970319	7.42824	0.0547232	NADE_BACVZ	.	ammonia-dependent NAD(+) synthetase	No GO terms assigned
GYA98_RS00650	-0.774601	10.7524	0.197642	BLCI_BACIU	Antimicrobial peptide LCI;	lipase chaperone	GO:0005575,GO:0005576,GO:0006950,GO:0006952,GO:0008150,GO:0009605,GO:0009607,GO:0009617,GO:0042742,GO:0043207,GO:0050896,GO:0051704,GO:0051707,GO:0098542
GYA98_RS00655	-0.215116	3.96511	0.99977	TMRB_BACSU	Tunicamycin resistance protein;	AAA family ATPase	GO:0000166,GO:0003674,GO:0005488,GO:0005524,GO:0005575,GO:0005886,GO:0008150,GO:0016020,GO:0017076,GO:0030554,GO:0032553,GO:0032555,GO:0032559,GO:0035639,GO:0036094,GO:0042221,GO:0043167,GO:0043168,GO:0044464,GO:0046677,GO:0050896,GO:0097159,GO:0097367,GO:1901265,GO:1901363
GYA98_RS00660	1.44369	2.42251	0.0131657	ASBF_BACAN	3-dehydroshikimate dehydratase;	sugar phosphate isomerase/epimerase	GO:0003674,GO:0003824,GO:0005488,GO:0006082,GO:0006725,GO:0008150,GO:0008152,GO:0009058,GO:0009712,GO:0009713,GO:0009987,GO:0016053,GO:0016829,GO:0018958,GO:0019438,GO:0019752,GO:0032787,GO:0042537,GO:0043167,GO:0043169,GO:0043436,GO:0044237,GO:0044249,GO:0044281,GO:0044283,GO:0044699,GO:0044710,GO:0044711,GO:0044763,GO:0046189,GO:0046278,GO:0046279,GO:0046394,GO:0046872,GO:0071704,GO:0072330,GO:…
GYA98_RS00665	-1.1142	6.39919	0.00317085	DGOT_ECOLI	D-galactonate transporter;	MFS transporter	GO:0003674,GO:0005215,GO:0005575,GO:0005886,GO:0006810,GO:0006811,GO:0006820,GO:0008150,GO:0016020,GO:0016021,GO:0022857,GO:0031224,GO:0044425,GO:0044464,GO:0051179,GO:0051234,GO:0055085
GYA98_RS00670	-0.625144	5.17953	0.393336	AROK_BACSU	Shikimate kinase {ECO:0000255|HAMAP-Rule:MF_00109};	shikimate kinase	GO:0000166,GO:0000287,GO:0003674,GO:0003824,GO:0004765,GO:0005488,GO:0005524,GO:0005575,GO:0005737,GO:0006082,GO:0006520,GO:0006725,GO:0006807,GO:0008150,GO:0008152,GO:0008652,GO:0009058,GO:0009072,GO:0009073,GO:0009423,GO:0009987,GO:0016053,GO:0016301,GO:0016740,GO:0016772,GO:0016773,GO:0017076,GO:0019438,GO:0019632,GO:0019752,GO:0030554,GO:0032553,GO:0032555,GO:0032559,GO:0032787,GO:0035639,GO:…
GYA98_RS00675	-0.979684	6.44742	0.0113415	CAH_BACSU	Cephalosporin-C deacetylase;	acetylxylan esterase	GO:0000272,GO:0003674,GO:0003824,GO:0005575,GO:0005737,GO:0005975,GO:0005976,GO:0006073,GO:0008150,GO:0008152,GO:0009056,GO:0009057,GO:0009251,GO:0009987,GO:0016052,GO:0016787,GO:0016788,GO:0019213,GO:0030243,GO:0030245,GO:0043170,GO:0044042,GO:0044237,GO:0044238,GO:0044247,GO:0044248,GO:0044260,GO:0044262,GO:0044264,GO:0044275,GO:0044424,GO:0044464,GO:0046555,GO:0047739,GO:0051273,GO:0051275,GO:…
GYA98_RS00680	-0.178718	6.05428	0.99977	YCGL_BACSU	Uncharacterized protein YcgL;	nucleotidyltransferase domain-containing protein	No GO terms assigned
GYA98_RS00685	-0.42218	11.4791	0.834058	PROD2_BACSU	Proline dehydrogenase 2 {ECO:0000305};	proline dehydrogenase	GO:0003674,GO:0003824,GO:0004029,GO:0004657,GO:0006082,GO:0006520,GO:0006536,GO:0006560,GO:0006562,GO:0006807,GO:0008150,GO:0008152,GO:0009056,GO:0009063,GO:0009064,GO:0009065,GO:0009987,GO:0010133,GO:0016054,GO:0016491,GO:0016620,GO:0016645,GO:0016903,GO:0019752,GO:0043436,GO:0043648,GO:0044237,GO:0044238,GO:0044248,GO:0044281,GO:0044282,GO:0044699,GO:0044710,GO:0044712,GO:0044763,GO:0046395,GO:…
GYA98_RS00690	-0.0153547	12.4551	0.99977	ROCA2_BACSU	1-pyrroline-5-carboxylate dehydrogenase 2 {ECO:0000305};	L-glutamate gamma-semialdehyde dehydrogenase	GO:0003674,GO:0003824,GO:0003842,GO:0004029,GO:0006082,GO:0006520,GO:0006536,GO:0006537,GO:0006560,GO:0006562,GO:0006807,GO:0008150,GO:0008152,GO:0008652,GO:0009056,GO:0009058,GO:0009063,GO:0009064,GO:0009065,GO:0009084,GO:0009987,GO:0010133,GO:0016053,GO:0016054,GO:0016491,GO:0016620,GO:0016645,GO:0016646,GO:0016903,GO:0019752,GO:0043436,GO:0043648,GO:0043650,GO:0044237,GO:0044238,GO:0044248,GO:…
GYA98_RS00695	0.294305	10.573	0.99977	PUTP_BACSU	High-affinity proline transporter PutP {ECO:0000303|PubMed:22139509};	sodium/proline symporter PutP	GO:0003674,GO:0005215,GO:0005283,GO:0005298,GO:0005342,GO:0005343,GO:0005416,GO:0005488,GO:0005575,GO:0005886,GO:0008324,GO:0008509,GO:0008514,GO:0015075,GO:0015077,GO:0015081,GO:0015171,GO:0015175,GO:0015179,GO:0015193,GO:0015291,GO:0015293,GO:0015294,GO:0015296,GO:0015370,GO:0016020,GO:0016021,GO:0022804,GO:0022853,GO:0022857,GO:0022890,GO:0022891,GO:0022892,GO:0031224,GO:0031402,GO:0031420,GO:…
GYA98_RS00700	0.276807	8.55654	0.99977	PUTR_BACSU	Proline-responsive transcriptional activator PutR {ECO:0000303|PubMed:21840319};	PucR family transcriptional regulator	GO:0003674,GO:0003676,GO:0003677,GO:0005488,GO:0006139,GO:0006351,GO:0006355,GO:0006725,GO:0006807,GO:0008150,GO:0008152,GO:0009058,GO:0009059,GO:0009889,GO:0009987,GO:0010468,GO:0010556,GO:0016070,GO:0018130,GO:0019219,GO:0019222,GO:0019438,GO:0031323,GO:0031326,GO:0032774,GO:0034641,GO:0034645,GO:0034654,GO:0043170,GO:0044237,GO:0044238,GO:0044249,GO:0044260,GO:0044271,GO:0046483,GO:0050789,GO:…
GYA98_RS00705	-0.175915	9.13316	0.99977	FENR1_BACVZ	.	NAD(P)/FAD-dependent oxidoreductase	No GO terms assigned
GYA98_RS00710	-0.474011	9.6676	0.843782	NASF_BACSU	Uroporphyrinogen-III C-methyltransferase;	uroporphyrinogen-III C-methyltransferase	GO:0003674,GO:0003824,GO:0004851,GO:0004852,GO:0006725,GO:0006778,GO:0006779,GO:0006783,GO:0006807,GO:0008150,GO:0008152,GO:0008168,GO:0008169,GO:0008757,GO:0009058,GO:0009987,GO:0016491,GO:0016627,GO:0016628,GO:0016740,GO:0016741,GO:0016829,GO:0016835,GO:0016836,GO:0018130,GO:0019354,GO:0019438,GO:0033013,GO:0033014,GO:0034641,GO:0042168,GO:0042440,GO:0043115,GO:0044237,GO:0044249,GO:0044271,GO:…
GYA98_RS00715	-0.948917	6.9246	0.0245967	NASE_BACSU	Assimilatory nitrite reductase [NAD(P)H] small subunit;	nitrite reductase small subunit NirD	GO:0003674,GO:0003824,GO:0005488,GO:0005575,GO:0005737,GO:0006082,GO:0006807,GO:0008150,GO:0008152,GO:0008942,GO:0009987,GO:0016491,GO:0016661,GO:0042126,GO:0042128,GO:0043167,GO:0043169,GO:0043436,GO:0044237,GO:0044281,GO:0044424,GO:0044464,GO:0044699,GO:0044710,GO:0044763,GO:0046857,GO:0046872,GO:0051536,GO:0051537,GO:0051540,GO:0071704,GO:0071941,GO:0098809,GO:2001057
GYA98_RS00720	-1.61023	10.1406	0.00019525	NASD_BACSU	Nitrite reductase [NAD(P)H];	NADPH-nitrite reductase	GO:0000166,GO:0003674,GO:0003824,GO:0005488,GO:0006082,GO:0006807,GO:0008150,GO:0008152,GO:0008942,GO:0009987,GO:0016491,GO:0016661,GO:0020037,GO:0036094,GO:0042126,GO:0042128,GO:0043167,GO:0043168,GO:0043169,GO:0043436,GO:0044237,GO:0044281,GO:0044699,GO:0044710,GO:0044763,GO:0046857,GO:0046872,GO:0046906,GO:0048037,GO:0050660,GO:0050661,GO:0050662,GO:0051536,GO:0051539,GO:0051540,GO:0071704,GO:…
GYA98_RS00725	-1.4244	9.10374	0.00101554	NASC_BACSU	Assimilatory nitrate reductase catalytic subunit;	molybdopterin-dependent oxidoreductase	GO:0003674,GO:0003824,GO:0003954,GO:0005488,GO:0006082,GO:0006807,GO:0008150,GO:0008152,GO:0008940,GO:0009055,GO:0009987,GO:0016491,GO:0016651,GO:0016661,GO:0019333,GO:0030151,GO:0042126,GO:0042128,GO:0043167,GO:0043169,GO:0043436,GO:0044237,GO:0044281,GO:0044699,GO:0044710,GO:0044763,GO:0046872,GO:0046914,GO:0051536,GO:0051539,GO:0051540,GO:0071704,GO:0071941,GO:2001057
GYA98_RS00730	-1.67019	9.23818	0.000177415	NASB_BACSU	Assimilatory nitrate reductase electron transfer subunit;	FAD-dependent oxidoreductase	GO:0000166,GO:0003674,GO:0003824,GO:0005488,GO:0006082,GO:0006807,GO:0008150,GO:0008152,GO:0008942,GO:0009987,GO:0016491,GO:0016661,GO:0036094,GO:0042126,GO:0042128,GO:0043167,GO:0043168,GO:0043436,GO:0044237,GO:0044281,GO:0044699,GO:0044710,GO:0044763,GO:0046857,GO:0048037,GO:0050660,GO:0050661,GO:0050662,GO:0071704,GO:0071941,GO:0097159,GO:0098809,GO:1901265,GO:1901363,GO:2001057
GYA98_RS00735	-0.344335	9.27999	0.907651	NASA_BACSU	Nitrate transporter;	NarK/NasA family nitrate transporter	GO:0003674,GO:0005215,GO:0005575,GO:0005886,GO:0006082,GO:0006807,GO:0008150,GO:0008152,GO:0008509,GO:0009987,GO:0015075,GO:0015103,GO:0015112,GO:0015113,GO:0016020,GO:0016021,GO:0022857,GO:0022891,GO:0022892,GO:0031224,GO:0042126,GO:0042128,GO:0043436,GO:0044237,GO:0044281,GO:0044425,GO:0044464,GO:0044699,GO:0044710,GO:0044763,GO:0071704,GO:0071941,GO:2001057
GYA98_RS00740	1.16434	3.68262	0.054805	YCIC_BACSU	Putative metal chaperone YciC;	GTP-binding protein	GO:0000166,GO:0001882,GO:0001883,GO:0003674,GO:0005488,GO:0005525,GO:0017076,GO:0019001,GO:0032549,GO:0032550,GO:0032553,GO:0032555,GO:0032561,GO:0035639,GO:0036094,GO:0043167,GO:0043168,GO:0097159,GO:0097367,GO:1901265,GO:1901363
GYA98_RS00745	1.25641	4.7917	0.00837126	ADHB_BACSU	Uncharacterized zinc-type alcohol dehydrogenase-like protein AdhB;	glutathione-dependent formaldehyde dehydrogenase	GO:0003674,GO:0003824,GO:0005488,GO:0008270,GO:0016491,GO:0043167,GO:0043169,GO:0046872,GO:0046914
GYA98_RS00750	0.873319	4.09272	0.111926	YCKC_BACSU	Uncharacterized protein YckC;	RDD family protein	GO:0005575,GO:0005886,GO:0016020,GO:0016021,GO:0031224,GO:0044425,GO:0044464
GYA98_RS00755	1.52928	2.33267	0.00885572	YCKD_BACSU	Uncharacterized protein YckD;	YckD family protein	No GO terms assigned
GYA98_RS00760	0.65285	4.95555	0.320611	BGLC_BACSU	Aryl-phospho-beta-D-glucosidase BglC;	family 1 glycosylhydrolase	GO:0003674,GO:0003824,GO:0004553,GO:0005975,GO:0008150,GO:0008152,GO:0008422,GO:0008706,GO:0015926,GO:0016787,GO:0016798,GO:0044238,GO:0071704
GYA98_RS00765	0.184304	4.83787	0.99977	NIN_BACSU	DNA-entry nuclease inhibitor;	inhibitor of the DNA degrading activity of NucA (competence)	GO:0005575,GO:0005886,GO:0007154,GO:0008150,GO:0009605,GO:0009987,GO:0009991,GO:0016020,GO:0030420,GO:0031668,GO:0044464,GO:0050896,GO:0051716,GO:0071496
GYA98_RS00770	0.236364	5.4245	0.99977	NUCA_BACSU	DNA-entry nuclease;	DNA-entry nuclease	GO:0003674,GO:0003824,GO:0004518,GO:0005575,GO:0005886,GO:0007154,GO:0008150,GO:0009605,GO:0009987,GO:0009991,GO:0016020,GO:0016021,GO:0016787,GO:0016788,GO:0030420,GO:0031224,GO:0031668,GO:0044425,GO:0044464,GO:0050896,GO:0051716,GO:0071496
GYA98_RS00775	-0.483565	6.36665	0.788276	PHI_BACSU	3-hexulose-6-phosphate isomerase;	6-phospho-3-hexuloisomerase	GO:0003674,GO:0003824,GO:0004360,GO:0005488,GO:0006002,GO:0006040,GO:0006047,GO:0006081,GO:0006139,GO:0006464,GO:0006486,GO:0006487,GO:0006725,GO:0006793,GO:0006796,GO:0006807,GO:0008150,GO:0008152,GO:0008483,GO:0009225,GO:0009636,GO:0009987,GO:0016740,GO:0016769,GO:0016853,GO:0019538,GO:0019637,GO:0019647,GO:0019649,GO:0030246,GO:0034641,GO:0036211,GO:0042221,GO:0043170,GO:0043412,GO:0043413,GO:…
GYA98_RS00780	-0.542622	5.08787	0.578237	HPS_BACSU	3-hexulose-6-phosphate synthase;	3-hexulose-6-phosphate synthase	GO:0003674,GO:0003824,GO:0004590,GO:0005575,GO:0005829,GO:0005975,GO:0006081,GO:0006139,GO:0006206,GO:0006207,GO:0006725,GO:0006730,GO:0006807,GO:0008150,GO:0008152,GO:0009058,GO:0009112,GO:0009636,GO:0009987,GO:0016829,GO:0016830,GO:0016831,GO:0016832,GO:0018130,GO:0019647,GO:0019649,GO:0019856,GO:0034641,GO:0042221,GO:0043801,GO:0044237,GO:0044238,GO:0044249,GO:0044271,GO:0044281,GO:0044424,GO:…
GYA98_RS00785	1.15633	3.9038	0.0182119	HXLR_BACSU	HTH-type transcriptional activator HxlR;	winged helix-turn-helix transcriptional regulator	GO:0003674,GO:0003676,GO:0003677,GO:0005488,GO:0006139,GO:0006351,GO:0006355,GO:0006725,GO:0006807,GO:0008150,GO:0008152,GO:0009058,GO:0009059,GO:0009889,GO:0009987,GO:0010468,GO:0010556,GO:0016070,GO:0018130,GO:0019219,GO:0019222,GO:0019438,GO:0031323,GO:0031326,GO:0032774,GO:0034641,GO:0034645,GO:0034654,GO:0043170,GO:0044237,GO:0044238,GO:0044249,GO:0044260,GO:0044271,GO:0046483,GO:0050789,GO:…
GYA98_RS00790	-0.141809	8.71638	0.99977	SRFAA_BACSU	Surfactin synthase subunit 1;	surfactin non-ribosomal peptide synthetase SrfAA	GO:0003674,GO:0003824,GO:0005488,GO:0008150,GO:0008152,GO:0009058,GO:0009987,GO:0016874,GO:0016999,GO:0017000,GO:0017144,GO:0019842,GO:0030154,GO:0030435,GO:0031177,GO:0032502,GO:0033218,GO:0036094,GO:0043167,GO:0043168,GO:0043934,GO:0044237,GO:0044249,GO:0044699,GO:0044763,GO:0044767,GO:0048646,GO:0048869,GO:0072341
GYA98_RS00795	-0.662317	4.53082	0.364442	SRFAB_BACSU	Surfactin synthase subunit 2;	AMP-binding protein	GO:0003674,GO:0003824,GO:0005488,GO:0008150,GO:0008152,GO:0009058,GO:0009987,GO:0016874,GO:0016999,GO:0017000,GO:0017144,GO:0019842,GO:0030154,GO:0030435,GO:0031177,GO:0032502,GO:0033218,GO:0036094,GO:0043167,GO:0043168,GO:0043934,GO:0044237,GO:0044249,GO:0044699,GO:0044763,GO:0044767,GO:0048646,GO:0048869,GO:0072341
GYA98_RS00800	-0.11279	2.27384	0.99977	SRFAA_BACSU	Surfactin synthase subunit 1;	AMP-binding protein	GO:0003674,GO:0003824,GO:0005488,GO:0008150,GO:0008152,GO:0009058,GO:0009987,GO:0016874,GO:0016999,GO:0017000,GO:0017144,GO:0019842,GO:0030154,GO:0030435,GO:0031177,GO:0032502,GO:0033218,GO:0036094,GO:0043167,GO:0043168,GO:0043934,GO:0044237,GO:0044249,GO:0044699,GO:0044763,GO:0044767,GO:0048646,GO:0048869,GO:0072341
GYA98_RS00810	-0.319733	6.75675	0.99977	SRFAA_BACSU	Surfactin synthase subunit 1;	non-ribosomal peptide synthetase	GO:0003674,GO:0003824,GO:0005488,GO:0008150,GO:0008152,GO:0009058,GO:0009987,GO:0016874,GO:0016999,GO:0017000,GO:0017144,GO:0019842,GO:0030154,GO:0030435,GO:0031177,GO:0032502,GO:0033218,GO:0036094,GO:0043167,GO:0043168,GO:0043934,GO:0044237,GO:0044249,GO:0044699,GO:0044763,GO:0044767,GO:0048646,GO:0048869,GO:0072341
GYA98_RS00815	-0.633387	9.23638	0.343179	SRFAB_BACSU	Surfactin synthase subunit 2;	amino acid adenylation domain-containing protein	GO:0003674,GO:0003824,GO:0005488,GO:0008150,GO:0008152,GO:0009058,GO:0009987,GO:0016874,GO:0016999,GO:0017000,GO:0017144,GO:0019842,GO:0030154,GO:0030435,GO:0031177,GO:0032502,GO:0033218,GO:0036094,GO:0043167,GO:0043168,GO:0043934,GO:0044237,GO:0044249,GO:0044699,GO:0044763,GO:0044767,GO:0048646,GO:0048869,GO:0072341
GYA98_RS00820	-0.799866	8.1948	0.0437965	SRFAC_BACSU	Surfactin synthase subunit 3;	surfactin non-ribosomal peptide synthetase SrfAC	GO:0003674,GO:0003824,GO:0008150,GO:0008152,GO:0009058,GO:0009987,GO:0016787,GO:0016788,GO:0016874,GO:0016999,GO:0017000,GO:0017144,GO:0030154,GO:0030435,GO:0032502,GO:0043934,GO:0044237,GO:0044249,GO:0044699,GO:0044763,GO:0044767,GO:0048646,GO:0048869
GYA98_RS00825	-1.20704	6.97391	0.000217756	SRFAD_BACSU	Surfactin synthase thioesterase subunit;	surfactin biosynthesis thioesterase SrfAD	GO:0003674,GO:0003824,GO:0005575,GO:0005737,GO:0006629,GO:0008150,GO:0008152,GO:0008610,GO:0009058,GO:0009987,GO:0016787,GO:0016788,GO:0016999,GO:0017000,GO:0017144,GO:0030154,GO:0030435,GO:0032502,GO:0043934,GO:0044237,GO:0044238,GO:0044249,GO:0044424,GO:0044464,GO:0044699,GO:0044710,GO:0044711,GO:0044763,GO:0044767,GO:0048646,GO:0048869,GO:0071704,GO:1901576
GYA98_RS00830	-1.12727	8.07648	0.000533712	AAT_SYNY3	Aspartate aminotransferase;	aminotransferase class I/II-fold pyridoxal phosphate-dependent enzyme	GO:0003674,GO:0003824,GO:0004069,GO:0005488,GO:0005575,GO:0005737,GO:0008150,GO:0008152,GO:0008483,GO:0009058,GO:0016740,GO:0016769,GO:0019842,GO:0030170,GO:0036094,GO:0043167,GO:0043168,GO:0044424,GO:0044464,GO:0048037,GO:0070279,GO:0070546,GO:0080130,GO:0097159,GO:1901363
GYA98_RS00835	-0.558473	4.89502	0.552325	YCXB_BACSU	Uncharacterized protein YcxB;	YcxB family protein	GO:0005575,GO:0005886,GO:0016020,GO:0016021,GO:0031224,GO:0044425,GO:0044464
GYA98_RS00840	-0.44468	6.66951	0.922114	YCXC_BACSU	Uncharacterized transporter YcxC;	DMT family transporter	GO:0005575,GO:0005886,GO:0006810,GO:0008150,GO:0016020,GO:0016021,GO:0031224,GO:0044425,GO:0044464,GO:0051179,GO:0051234
GYA98_RS00845	0.0908475	7.55942	0.99977	YCXD_BACSU	Uncharacterized HTH-type transcriptional regulator YcxD;	PLP-dependent aminotransferase family protein	GO:0001071,GO:0003674,GO:0003676,GO:0003677,GO:0003700,GO:0003824,GO:0005488,GO:0006139,GO:0006351,GO:0006725,GO:0006807,GO:0008150,GO:0008152,GO:0008483,GO:0009058,GO:0009059,GO:0009987,GO:0016070,GO:0016740,GO:0016769,GO:0018130,GO:0019438,GO:0019842,GO:0030170,GO:0032774,GO:0034641,GO:0034645,GO:0034654,GO:0036094,GO:0043167,GO:0043168,GO:0043170,GO:0044237,GO:0044238,GO:0044249,GO:0044260,GO:…
GYA98_RS00850	-0.369224	7.16841	0.955215	LP14_BACIU	4'-phosphopantetheinyl transferase;	4'-phosphopantetheinyl transferase superfamily protein	GO:0000287,GO:0003674,GO:0003824,GO:0005488,GO:0006082,GO:0006629,GO:0006631,GO:0006633,GO:0008150,GO:0008152,GO:0008610,GO:0008897,GO:0009058,GO:0009987,GO:0016053,GO:0016740,GO:0016772,GO:0016780,GO:0016999,GO:0017000,GO:0017144,GO:0019752,GO:0032787,GO:0043167,GO:0043169,GO:0043436,GO:0044237,GO:0044238,GO:0044249,GO:0044255,GO:0044281,GO:0044283,GO:0044699,GO:0044710,GO:0044711,GO:0044763,GO:…
GYA98_RS00855	1.22425	5.60082	0.00136547	YCZE_BACSU	Uncharacterized membrane protein YczE;	YitT family protein	GO:0005575,GO:0005886,GO:0016020,GO:0016021,GO:0031224,GO:0044425,GO:0044464
GYA98_RS00860	-0.0866604	6.44291	0.99977	TCYC_BACSU	L-cystine import ATP-binding protein TcyC;	cystine ABC transporter ATP-binding protein TcyC	GO:0000166,GO:0003674,GO:0003824,GO:0005215,GO:0005275,GO:0005342,GO:0005488,GO:0005524,GO:0005575,GO:0005886,GO:0008509,GO:0008514,GO:0015075,GO:0015171,GO:0015399,GO:0015405,GO:0015424,GO:0016020,GO:0016462,GO:0016787,GO:0016817,GO:0016818,GO:0016820,GO:0016887,GO:0017076,GO:0017111,GO:0022804,GO:0022853,GO:0022857,GO:0022891,GO:0022892,GO:0030554,GO:0031263,GO:0032553,GO:0032555,GO:0032559,GO:…
GYA98_RS00865	0.487575	6.60334	0.77393	TCYB_BACSU	L-cystine transport system permease protein TcyB;	amino acid ABC transporter permease	GO:0003333,GO:0003674,GO:0005215,GO:0005342,GO:0005575,GO:0005886,GO:0006810,GO:0006811,GO:0006820,GO:0006865,GO:0008150,GO:0008509,GO:0008514,GO:0015075,GO:0015171,GO:0015711,GO:0015849,GO:0016020,GO:0016021,GO:0022857,GO:0022891,GO:0022892,GO:0031224,GO:0034220,GO:0044425,GO:0044464,GO:0044699,GO:0044765,GO:0046942,GO:0046943,GO:0051179,GO:0051234,GO:0055085,GO:0071702,GO:0071705,GO:0098656,GO:…
GYA98_RS00870	0.196847	6.5921	0.99977	TCYA_BACSU	L-cystine-binding protein TcyA;	amino acid ABC transporter substrate-binding protein	GO:0003674,GO:0005215,GO:0005575,GO:0005886,GO:0006810,GO:0006811,GO:0006820,GO:0006865,GO:0008150,GO:0015711,GO:0015849,GO:0016020,GO:0044464,GO:0044699,GO:0044765,GO:0046942,GO:0051179,GO:0051234,GO:0071702,GO:0071705,GO:1902578
GYA98_RS00875	0.609176	3.89663	0.441311	BSDA_BACSU	HTH-type transcriptional regulator BsdA;	LysR family transcriptional regulator	GO:0001071,GO:0003674,GO:0003676,GO:0003677,GO:0003700,GO:0005488,GO:0006139,GO:0006351,GO:0006725,GO:0006807,GO:0008150,GO:0008152,GO:0009058,GO:0009059,GO:0009987,GO:0016070,GO:0018130,GO:0019438,GO:0032774,GO:0034641,GO:0034645,GO:0034654,GO:0043170,GO:0044237,GO:0044238,GO:0044249,GO:0044260,GO:0044271,GO:0046483,GO:0071704,GO:0090304,GO:0097159,GO:0097659,GO:1901360,GO:1901362,GO:1901363,GO:…
GYA98_RS00880	-0.597594	2.52051	0.513286	PADL_BACSU	Probable UbiX-like flavin prenyltransferase {ECO:0000255|HAMAP-Rule:MF_01986};	UbiX family flavin prenyltransferase	GO:0003674,GO:0003824,GO:0004659,GO:0008150,GO:0008152,GO:0009058,GO:0009636,GO:0009987,GO:0016740,GO:0016765,GO:0042221,GO:0044237,GO:0044249,GO:0050896,GO:0051186,GO:0051188
GYA98_RS00885	-0.781427	4.47981	0.237749	YCLC_BACSU	Phenolic acid decarboxylase subunit C {ECO:0000255|HAMAP-Rule:MF_01985};	UbiD family decarboxylase	GO:0000166,GO:0003674,GO:0003824,GO:0005488,GO:0005575,GO:0005886,GO:0006725,GO:0006732,GO:0006733,GO:0006743,GO:0006744,GO:0008150,GO:0008152,GO:0009056,GO:0009058,GO:0009108,GO:0009636,GO:0009987,GO:0010181,GO:0016020,GO:0016491,GO:0016829,GO:0016830,GO:0016831,GO:0018799,GO:0019439,GO:0032553,GO:0036094,GO:0042180,GO:0042181,GO:0042221,GO:0043167,GO:0043168,GO:0043169,GO:0044237,GO:0044248,GO:…
GYA98_RS00895	-0.938524	2.84811	0.107308	YCLD_BACSU	Uncharacterized protein YclD;	hypothetical protein	GO:0000166,GO:0003674,GO:0003824,GO:0005488,GO:0010181,GO:0016491,GO:0032553,GO:0036094,GO:0043167,GO:0043168,GO:0048037,GO:0097159,GO:0097367,GO:1901265,GO:1901363
GYA98_RS00900	1.28438	4.66721	0.00476195	YCLF_BACSU	Uncharacterized transporter YclF;	peptide MFS transporter	GO:0003674,GO:0005215,GO:0005575,GO:0005886,GO:0006810,GO:0006857,GO:0008150,GO:0015197,GO:0015833,GO:0016020,GO:0016021,GO:0022892,GO:0031224,GO:0042886,GO:0044425,GO:0044464,GO:0051179,GO:0051234,GO:0071702,GO:0071705
GYA98_RS00905	3.14323	3.8397	4.88e-05	YCLG_BACSU	Uncharacterized protein YclG;	hypothetical protein	No GO terms assigned
GYA98_RS00915	2.59948	2.87663	0.00236402	GERKA_BACSU	Spore germination protein KA;	spore germination protein	GO:0005575,GO:0005886,GO:0008150,GO:0009847,GO:0016020,GO:0016021,GO:0031224,GO:0032502,GO:0044425,GO:0044464
GYA98_RS00920	2.17423	2.46635	0.00140296	GERKC_BACSU	Spore germination protein KC;	Ger(x)C family spore germination protein	GO:0005575,GO:0005886,GO:0008150,GO:0009847,GO:0016020,GO:0032502,GO:0044464
GYA98_RS00925	1.54006	2.34866	0.0778912	GERKB_BACSU	Spore germination protein KB;	GerAB/ArcD/ProY family transporter	GO:0005575,GO:0005886,GO:0006810,GO:0008150,GO:0009847,GO:0016020,GO:0016021,GO:0031224,GO:0032502,GO:0044425,GO:0044464,GO:0051179,GO:0051234
GYA98_RS00930	-0.701494	7.92959	0.282119	SCMK_BACSU	.	NtaA/DmoA family FMN-dependent monooxygenase	No GO terms assigned
GYA98_RS00935	-0.960704	5.43051	0.151482	SCML_BACSU	.	GNAT family N-acetyltransferase	No GO terms assigned
GYA98_RS00940	0.187578	8.05243	0.99977	YXEM_BACSU	Probable amino-acid-binding protein YxeM;	amino acid ABC transporter substrate-binding protein	GO:0003674,GO:0005215,GO:0005575,GO:0005886,GO:0006810,GO:0006811,GO:0006820,GO:0006865,GO:0008150,GO:0015711,GO:0015849,GO:0016020,GO:0044464,GO:0044699,GO:0044765,GO:0046942,GO:0051179,GO:0051234,GO:0071702,GO:0071705,GO:1902578
GYA98_RS00945	0.269554	7.71003	0.976111	YXEN_BACSU	Probable amino-acid permease protein YxeN;	amino acid ABC transporter permease	GO:0003333,GO:0003674,GO:0005215,GO:0005342,GO:0005575,GO:0005886,GO:0006810,GO:0006811,GO:0006820,GO:0006865,GO:0008150,GO:0008509,GO:0008514,GO:0015075,GO:0015171,GO:0015711,GO:0015849,GO:0016020,GO:0016021,GO:0022857,GO:0022891,GO:0022892,GO:0031224,GO:0034220,GO:0044425,GO:0044464,GO:0044699,GO:0044765,GO:0046942,GO:0046943,GO:0051179,GO:0051234,GO:0055085,GO:0071702,GO:0071705,GO:0098656,GO:…
GYA98_RS00950	0.420212	7.53383	0.782692	YXEO_BACSU	Probable amino-acid import ATP-binding protein YxeO;	amino acid ABC transporter ATP-binding protein	GO:0000166,GO:0003674,GO:0003824,GO:0005215,GO:0005275,GO:0005342,GO:0005488,GO:0005524,GO:0005575,GO:0005886,GO:0008509,GO:0008514,GO:0015075,GO:0015171,GO:0015399,GO:0015405,GO:0015424,GO:0016020,GO:0016462,GO:0016787,GO:0016817,GO:0016818,GO:0016820,GO:0016887,GO:0017076,GO:0017111,GO:0022804,GO:0022853,GO:0022857,GO:0022891,GO:0022892,GO:0030554,GO:0031263,GO:0032553,GO:0032555,GO:0032559,GO:…
GYA98_RS00955	1.00103	8.8634	0.0951568	SCMP_BACSU	.	amidohydrolase	No GO terms assigned
GYA98_RS00960	1.5274	7.69583	0.00533092	YXEQ_BACSU	Uncharacterized protein YxeQ;	MmgE/PrpD family protein	GO:0003674,GO:0003824,GO:0016829
GYA98_RS00965	2.88308	2.30281	0.000138307	YCLH_BACSU	Uncharacterized ABC transporter ATP-binding protein YclH;	ABC transporter ATP-binding protein	GO:0000166,GO:0003674,GO:0003824,GO:0005488,GO:0005524,GO:0006810,GO:0008150,GO:0016462,GO:0016787,GO:0016817,GO:0016818,GO:0016887,GO:0017076,GO:0017111,GO:0030554,GO:0032553,GO:0032555,GO:0032559,GO:0035639,GO:0036094,GO:0043167,GO:0043168,GO:0051179,GO:0051234,GO:0097159,GO:0097367,GO:1901265,GO:1901363
GYA98_RS00970	1.96652	3.76461	9.33e-05	YCLI_BACSU	Uncharacterized ABC transporter permease YclI;	ABC transporter permease	GO:0005575,GO:0005886,GO:0006810,GO:0008150,GO:0016020,GO:0016021,GO:0031224,GO:0044425,GO:0044464,GO:0051179,GO:0051234
GYA98_RS00975	0.249828	3.62614	0.991256	YCLJ_BACSU	Uncharacterized transcriptional regulatory protein YclJ;	response regulator transcription factor	GO:0000160,GO:0003674,GO:0003676,GO:0003677,GO:0005488,GO:0005575,GO:0005737,GO:0006139,GO:0006351,GO:0006355,GO:0006725,GO:0006807,GO:0007165,GO:0008150,GO:0008152,GO:0009058,GO:0009059,GO:0009889,GO:0009987,GO:0010468,GO:0010556,GO:0016070,GO:0018130,GO:0019219,GO:0019222,GO:0019438,GO:0031323,GO:0031326,GO:0032774,GO:0034641,GO:0034645,GO:0034654,GO:0035556,GO:0043170,GO:0044237,GO:0044238,GO:…
GYA98_RS00980	0.1623	5.52814	0.99977	YCLK_BACSU	Sensor histidine kinase YclK;	HAMP domain-containing protein	GO:0000155,GO:0000166,GO:0003674,GO:0003824,GO:0004672,GO:0004673,GO:0004871,GO:0004872,GO:0005488,GO:0005524,GO:0005575,GO:0005622,GO:0005886,GO:0016020,GO:0016021,GO:0016301,GO:0016740,GO:0016772,GO:0016773,GO:0016775,GO:0017076,GO:0030554,GO:0031224,GO:0032553,GO:0032555,GO:0032559,GO:0035639,GO:0036094,GO:0038023,GO:0043167,GO:0043168,GO:0044425,GO:0044464,GO:0060089,GO:0097159,GO:0097367,GO:…
GYA98_RS00985	0.295258	6.74846	0.99977	RAPC_BACSU	Response regulator aspartate phosphatase C;	tetratricopeptide repeat protein	GO:0003674,GO:0003824,GO:0004721,GO:0016787,GO:0016788,GO:0016791,GO:0042578
GYA98_RS00990	-1.25623	5.28634	0.0439745	PHRC_BACSU	Phosphatase RapC inhibitor;	PhrC/PhrF family phosphatase-inhibitory pheromone	GO:0008150,GO:0009372,GO:0009987,GO:0042592,GO:0044419,GO:0044764,GO:0048872,GO:0048874,GO:0051704,GO:0052097,GO:0052106,GO:0065007,GO:0065008
GYA98_RS00995	2.0019	2.42858	0.0366983	.	NA	YjcZ family sporulation protein	No GO terms assigned
GYA98_RS01000	-0.7376	5.57933	0.147059	AK3_BACSU	Aspartokinase 3;	aspartate kinase	GO:0000166,GO:0003674,GO:0003824,GO:0004072,GO:0005488,GO:0005524,GO:0006082,GO:0006520,GO:0006553,GO:0006566,GO:0006807,GO:0008150,GO:0008152,GO:0008652,GO:0009058,GO:0009066,GO:0009067,GO:0009085,GO:0009088,GO:0009089,GO:0009987,GO:0016053,GO:0016301,GO:0016597,GO:0016740,GO:0016772,GO:0016774,GO:0017076,GO:0019202,GO:0019752,GO:0019877,GO:0030554,GO:0031406,GO:0032553,GO:0032555,GO:0032559,GO:…
GYA98_RS01005	-1.12042	7.53847	0.00312356	YCLN_BACSU	Uncharacterized ABC transporter permease protein YclN;	ABC transporter permease	GO:0003674,GO:0005215,GO:0005575,GO:0005886,GO:0016020,GO:0016021,GO:0031224,GO:0044425,GO:0044464
GYA98_RS01010	-1.43368	6.7892	0.000884184	YCLO_BACSU	Uncharacterized ABC transporter permease protein YclO;	iron chelate uptake ABC transporter family permease subunit	GO:0003674,GO:0005215,GO:0005575,GO:0005886,GO:0016020,GO:0016021,GO:0031224,GO:0044425,GO:0044464
GYA98_RS01015	-1.1765	6.8952	0.00700962	YCLP_BACSU	Uncharacterized ABC transporter ATP-binding protein YclP;	ABC transporter ATP-binding protein	GO:0000166,GO:0003674,GO:0003824,GO:0005488,GO:0005524,GO:0006810,GO:0008150,GO:0016462,GO:0016787,GO:0016817,GO:0016818,GO:0016887,GO:0017076,GO:0017111,GO:0030554,GO:0032553,GO:0032555,GO:0032559,GO:0035639,GO:0036094,GO:0043167,GO:0043168,GO:0051179,GO:0051234,GO:0097159,GO:0097367,GO:1901265,GO:1901363
GYA98_RS01020	-1.18759	8.12664	0.00819705	YCLQ_BACSU	Uncharacterized ABC transporter solute-binding protein YclQ;	siderophore ABC transporter substrate-binding protein	GO:0005575,GO:0005576,GO:0006810,GO:0008150,GO:0051179,GO:0051234
GYA98_RS01025	0.0167946	7.22935	0.99977	YCNB_BACSU	Uncharacterized MFS-type transporter YcnB;	multidrug efflux MFS transporter	GO:0005575,GO:0005886,GO:0006810,GO:0008150,GO:0016020,GO:0016021,GO:0031224,GO:0044425,GO:0044464,GO:0051179,GO:0051234,GO:0055085
GYA98_RS01030	1.0106	4.92264	0.0168911	YCNC_BACSU	Uncharacterized HTH-type transcriptional regulator YcnC;	TetR/AcrR family transcriptional regulator	GO:0001071,GO:0003674,GO:0003676,GO:0003677,GO:0003700,GO:0005488,GO:0006139,GO:0006351,GO:0006355,GO:0006725,GO:0006807,GO:0008150,GO:0008152,GO:0009058,GO:0009059,GO:0009889,GO:0009987,GO:0010468,GO:0010556,GO:0016070,GO:0018130,GO:0019219,GO:0019222,GO:0019438,GO:0031323,GO:0031326,GO:0032774,GO:0034641,GO:0034645,GO:0034654,GO:0043170,GO:0044237,GO:0044238,GO:0044249,GO:0044260,GO:0044271,GO:…
GYA98_RS01035	-1.25489	5.84836	0.0114213	NFRA2_BACSU	FMN reductase [NAD(P)H];	oxygen-insensitive NADPH nitroreductase	GO:0003674,GO:0003824,GO:0006725,GO:0008150,GO:0008152,GO:0009056,GO:0009636,GO:0009987,GO:0016491,GO:0016645,GO:0016646,GO:0019439,GO:0042221,GO:0044237,GO:0044248,GO:0050896,GO:0052873,GO:0052874
GYA98_RS01040	-0.5143	3.30806	0.618228	YCNE_BACSU	Putative monooxygenase YcnE;	antibiotic biosynthesis monooxygenase	GO:0003674,GO:0003824,GO:0004497,GO:0006725,GO:0008150,GO:0008152,GO:0009056,GO:0009636,GO:0009987,GO:0016491,GO:0019439,GO:0042221,GO:0044237,GO:0044248,GO:0050896
GYA98_RS01045	-0.532868	4.86116	0.604637	YCZG_BACSU	Uncharacterized HTH-type transcriptional regulator YczG;	helix-turn-helix transcriptional regulator	GO:0001071,GO:0003674,GO:0003676,GO:0003677,GO:0003700,GO:0005488,GO:0006139,GO:0006351,GO:0006725,GO:0006807,GO:0008150,GO:0008152,GO:0009058,GO:0009059,GO:0009987,GO:0016070,GO:0018130,GO:0019438,GO:0032774,GO:0034641,GO:0034645,GO:0034654,GO:0043170,GO:0044237,GO:0044238,GO:0044249,GO:0044260,GO:0044271,GO:0046483,GO:0071704,GO:0090304,GO:0097159,GO:0097659,GO:1901360,GO:1901362,GO:1901363,GO:…
GYA98_RS01050	-0.927897	5.4145	0.0245967	GABR_BACSU	HTH-type transcriptional regulatory protein GabR;	PLP-dependent aminotransferase family protein	GO:0001071,GO:0003674,GO:0003676,GO:0003677,GO:0003700,GO:0003824,GO:0005488,GO:0006139,GO:0006351,GO:0006725,GO:0006807,GO:0008150,GO:0008152,GO:0008483,GO:0009058,GO:0009059,GO:0009987,GO:0016070,GO:0016740,GO:0016769,GO:0018130,GO:0019438,GO:0019842,GO:0030170,GO:0032774,GO:0034641,GO:0034645,GO:0034654,GO:0036094,GO:0043167,GO:0043168,GO:0043170,GO:0044237,GO:0044238,GO:0044249,GO:0044260,GO:…
GYA98_RS01055	-1.81706	7.21569	0.000119776	GABT_BACSU	Probable 4-aminobutyrate aminotransferase;	4-aminobutyrate--2-oxoglutarate transaminase	GO:0003674,GO:0003824,GO:0003867,GO:0005488,GO:0005515,GO:0006082,GO:0006520,GO:0006807,GO:0008150,GO:0008152,GO:0008483,GO:0009056,GO:0009063,GO:0009448,GO:0009450,GO:0009987,GO:0016054,GO:0016740,GO:0016769,GO:0019752,GO:0019842,GO:0030170,GO:0032787,GO:0036094,GO:0042802,GO:0043167,GO:0043168,GO:0043436,GO:0044237,GO:0044238,GO:0044248,GO:0044281,GO:0044282,GO:0044699,GO:0044710,GO:0044712,GO:…
GYA98_RS01060	-1.40692	9.42529	0.00410532	GABD_BACSU	Succinate-semialdehyde dehydrogenase [NADP(+)];	NAD-dependent succinate-semialdehyde dehydrogenase	GO:0003674,GO:0003824,GO:0004029,GO:0004030,GO:0004777,GO:0006081,GO:0006082,GO:0006520,GO:0006807,GO:0008150,GO:0008152,GO:0009013,GO:0009056,GO:0009063,GO:0009448,GO:0009450,GO:0009987,GO:0016054,GO:0016491,GO:0016620,GO:0016903,GO:0019752,GO:0032787,GO:0043436,GO:0044237,GO:0044238,GO:0044248,GO:0044281,GO:0044282,GO:0044699,GO:0044710,GO:0044712,GO:0044763,GO:0046395,GO:0071704,GO:0072329,GO:…
GYA98_RS01065	1.92774	2.79741	0.00163251	GLCU_BACSU	Glucose uptake protein GlcU;	glucose transporter GlcU	GO:0003674,GO:0005215,GO:0005575,GO:0005886,GO:0008150,GO:0009987,GO:0015144,GO:0015145,GO:0015149,GO:0015153,GO:0016020,GO:0016021,GO:0022857,GO:0022891,GO:0022892,GO:0030154,GO:0030435,GO:0031224,GO:0032502,GO:0043934,GO:0044425,GO:0044464,GO:0044699,GO:0044763,GO:0044767,GO:0048646,GO:0048869,GO:0051119,GO:1901476
GYA98_RS01070	1.92779	2.52247	0.00889267	DHG_BACSU	Glucose 1-dehydrogenase;	SDR family oxidoreductase	GO:0003674,GO:0003824,GO:0008150,GO:0009987,GO:0016491,GO:0016614,GO:0016616,GO:0030154,GO:0030435,GO:0032502,GO:0043934,GO:0044699,GO:0044763,GO:0044767,GO:0047936,GO:0048646,GO:0048869
GYA98_RS01075	-0.114359	7.4432	0.99977	YCNI_BACSU	Uncharacterized protein YcnI;	DUF1775 domain-containing protein	GO:0005575,GO:0005886,GO:0016020,GO:0016021,GO:0031224,GO:0044425,GO:0044464
GYA98_RS01080	-0.0193343	8.99147	0.99977	YCNJ_BACSU	Copper transport protein YcnJ;	copper transporter	GO:0000041,GO:0003674,GO:0005488,GO:0005507,GO:0005575,GO:0005886,GO:0006810,GO:0006811,GO:0006812,GO:0006825,GO:0008150,GO:0010035,GO:0010038,GO:0016020,GO:0016021,GO:0030001,GO:0031224,GO:0042221,GO:0042597,GO:0043167,GO:0043169,GO:0044425,GO:0044464,GO:0046688,GO:0046872,GO:0046914,GO:0050896,GO:0051179,GO:0051234
GYA98_RS01085	-0.0422063	7.17541	0.99977	YCNK_BACSU	HTH-type transcriptional repressor YcnK;	DeoR/GlpR transcriptional regulator	GO:0001071,GO:0003674,GO:0003676,GO:0003677,GO:0003700,GO:0005488,GO:0005575,GO:0005737,GO:0006139,GO:0006351,GO:0006725,GO:0006807,GO:0008150,GO:0008152,GO:0009058,GO:0009059,GO:0009987,GO:0016070,GO:0018130,GO:0019438,GO:0032774,GO:0034641,GO:0034645,GO:0034654,GO:0043167,GO:0043169,GO:0043170,GO:0044237,GO:0044238,GO:0044249,GO:0044260,GO:0044271,GO:0044424,GO:0044464,GO:0046483,GO:0046872,GO:…
GYA98_RS01090	0.775944	2.99818	0.323259	YCNL_BACSU	Uncharacterized protein YcnL;	hypothetical protein	GO:0005575,GO:0005886,GO:0016020,GO:0016021,GO:0031224,GO:0044425,GO:0044464
GYA98_RS01095	0.543498	3.48104	0.567357	PTMCB_BACSU	PTS system mannitol-specific EIICB component;	PTS mannitol transporter subunit IICB	GO:0003674,GO:0003824,GO:0005215,GO:0005575,GO:0005886,GO:0006810,GO:0008150,GO:0008643,GO:0008982,GO:0009401,GO:0015144,GO:0015166,GO:0015575,GO:0015665,GO:0016020,GO:0016021,GO:0016301,GO:0016740,GO:0016772,GO:0016773,GO:0022804,GO:0022857,GO:0022872,GO:0022891,GO:0022892,GO:0031224,GO:0034219,GO:0044425,GO:0044464,GO:0044699,GO:0044765,GO:0051179,GO:0051234,GO:0055085,GO:0071702,GO:0090563,GO:…
GYA98_RS01100	0.534366	2.10894	0.598285	PTMA_BACSU	Mannitol-specific phosphotransferase enzyme IIA component;	PTS sugar transporter subunit IIA	GO:0003674,GO:0003824,GO:0005215,GO:0005575,GO:0005737,GO:0006810,GO:0008150,GO:0008643,GO:0009401,GO:0016301,GO:0016740,GO:0016772,GO:0044424,GO:0044464,GO:0044699,GO:0044765,GO:0051179,GO:0051234,GO:0071702,GO:1902578
GYA98_RS01105	0.387905	3.06917	0.804983	MTLD_BACVZ	.	mannitol-1-phosphate 5-dehydrogenase	No GO terms assigned
GYA98_RS01110	-0.821354	6.77898	0.0864039	YCSD_BACSU	Uncharacterized protein YcsD;	beta-hydroxyacyl-ACP dehydratase	No GO terms assigned
GYA98_RS01115	-0.072345	6.41204	0.99977	YCZO_BACSU	Uncharacterized protein YczO;	hypothetical protein	No GO terms assigned
GYA98_RS01120	-0.94189	6.9261	0.023885	YCSE_BACSU	5-amino-6-(5-phospho-D-ribitylamino)uracil phosphatase YcsE {ECO:0000305|PubMed:26316208};	HAD family phosphatase	GO:0000287,GO:0003674,GO:0003824,GO:0005488,GO:0005575,GO:0005737,GO:0006793,GO:0006796,GO:0008150,GO:0008152,GO:0009058,GO:0009987,GO:0016021,GO:0016311,GO:0016787,GO:0016788,GO:0016791,GO:0031224,GO:0042578,GO:0043167,GO:0043169,GO:0044237,GO:0044281,GO:0044283,GO:0044424,GO:0044425,GO:0044464,GO:0044699,GO:0044710,GO:0044711,GO:0046872
GYA98_RS01125	-2.40761	6.50319	8.89e-07	PXPA_BACVZ	.	LamB/YcsF family protein	No GO terms assigned
GYA98_RS01130	-2.18166	8.27836	5.57e-06	YCSG_BACSU	Uncharacterized membrane protein YcsG;	divalent metal cation transporter	GO:0003674,GO:0005215,GO:0005575,GO:0005886,GO:0016020,GO:0016021,GO:0031224,GO:0044425,GO:0044464
GYA98_RS01135	-1.44665	8.85838	0.00159765	Y430_BACVZ	.	putative hydro-lyase	No GO terms assigned
GYA98_RS01140	-1.18719	8.21926	0.00837274	PXPB_BACSU	.	5-oxoprolinase subunit PxpB	No GO terms assigned
GYA98_RS01145	-0.836936	9.14526	0.130004	PXPC_BACSU	.	biotin-dependent carboxyltransferase family protein	No GO terms assigned
GYA98_RS01150	-0.916612	7.90409	0.0710081	KIPR_BACSU	HTH-type transcriptional regulator KipR;	IclR family transcriptional regulator	GO:0001071,GO:0003674,GO:0003676,GO:0003677,GO:0003700,GO:0005488,GO:0006139,GO:0006351,GO:0006355,GO:0006725,GO:0006807,GO:0008150,GO:0008152,GO:0009058,GO:0009059,GO:0009889,GO:0009890,GO:0009892,GO:0009987,GO:0010468,GO:0010556,GO:0010558,GO:0010605,GO:0010629,GO:0016070,GO:0018130,GO:0019219,GO:0019222,GO:0019438,GO:0031323,GO:0031324,GO:0031326,GO:0031327,GO:0032774,GO:0034641,GO:0034645,GO:…
GYA98_RS01155	-0.320623	7.6294	0.99977	LIPC_BACSU	Spore germination lipase LipC;	germination protein	GO:0003674,GO:0003824,GO:0005575,GO:0005618,GO:0006629,GO:0008150,GO:0008152,GO:0009056,GO:0009987,GO:0016042,GO:0016787,GO:0016788,GO:0030154,GO:0030312,GO:0030435,GO:0031160,GO:0032502,GO:0043934,GO:0044238,GO:0044464,GO:0044699,GO:0044710,GO:0044712,GO:0044763,GO:0044767,GO:0048646,GO:0048869,GO:0071704,GO:1901575
GYA98_RS01160	0.0804162	5.58345	0.99977	YCZI_BACSU	Uncharacterized protein YczI;	YczI family protein	GO:0005575,GO:0005886,GO:0016020,GO:0016021,GO:0031224,GO:0044425,GO:0044464
GYA98_RS01165	0.258113	5.6703	0.99977	YCZJ_BACSU	Uncharacterized protein YczJ;	antibiotic biosynthesis monooxygenase	No GO terms assigned
GYA98_RS01170	0.402623	9.95899	0.99977	PBPC_BACSU	Penicillin-binding protein 3;	penicillin-binding transpeptidase domain-containing protein	GO:0000270,GO:0003674,GO:0005488,GO:0005575,GO:0005886,GO:0006022,GO:0006023,GO:0006024,GO:0006807,GO:0008144,GO:0008150,GO:0008152,GO:0008360,GO:0008658,GO:0009058,GO:0009059,GO:0009252,GO:0009987,GO:0016020,GO:0016021,GO:0016043,GO:0022603,GO:0022604,GO:0030203,GO:0031224,GO:0031406,GO:0033218,GO:0033293,GO:0034645,GO:0036094,GO:0042221,GO:0043167,GO:0043168,GO:0043170,GO:0043177,GO:0044036,GO:…
GYA98_RS01175	-0.186992	9.67314	0.99977	YCSN_BACSU	Uncharacterized oxidoreductase YcsN;	aldo/keto reductase family oxidoreductase	GO:0003674,GO:0003824,GO:0016491
GYA98_RS01180	0.990699	5.26258	0.0063277	MTLR_BACSU	Transcriptional regulator MtlR;	transcription antiterminator	GO:0003674,GO:0003676,GO:0003677,GO:0003824,GO:0005215,GO:0005488,GO:0006139,GO:0006351,GO:0006355,GO:0006725,GO:0006807,GO:0006810,GO:0008150,GO:0008152,GO:0008643,GO:0008982,GO:0009058,GO:0009059,GO:0009401,GO:0009889,GO:0009987,GO:0010468,GO:0010556,GO:0015144,GO:0016070,GO:0016301,GO:0016740,GO:0016772,GO:0016773,GO:0018130,GO:0019219,GO:0019222,GO:0019438,GO:0022804,GO:0022857,GO:0022891,GO:…
GYA98_RS01185	0.680588	6.04331	0.274318	YDAB_BACSU	Putative acyl--CoA ligase YdaB;	acyl--CoA ligase	GO:0000166,GO:0003674,GO:0003824,GO:0005488,GO:0005524,GO:0016874,GO:0017076,GO:0030554,GO:0032553,GO:0032555,GO:0032559,GO:0035639,GO:0036094,GO:0043167,GO:0043168,GO:0097159,GO:0097367,GO:1901265,GO:1901363
GYA98_RS01190	1.36265	5.00334	0.0337527	GS39_BACSU	General stress protein 39;	SDR family oxidoreductase	GO:0003674,GO:0003824,GO:0016491
GYA98_RS01195	1.20759	4.64667	0.0871041	DLYKI_BACSU	Probable D-lyxose ketol-isomerase;	D-lyxose/D-mannose family sugar isomerase	GO:0003674,GO:0003824,GO:0005488,GO:0005975,GO:0008150,GO:0008152,GO:0016853,GO:0043167,GO:0043169,GO:0044238,GO:0046872,GO:0071704
GYA98_RS01200	-0.285247	6.72375	0.99977	YDAF_BACSU	Putative ribosomal N-acetyltransferase YdaF;	GNAT family N-acetyltransferase	GO:0003674,GO:0003824,GO:0005575,GO:0005737,GO:0006464,GO:0006473,GO:0006474,GO:0006807,GO:0008080,GO:0008150,GO:0008152,GO:0009987,GO:0016407,GO:0016410,GO:0016740,GO:0016746,GO:0016747,GO:0017198,GO:0018193,GO:0018209,GO:0019538,GO:0030920,GO:0031365,GO:0036211,GO:0043170,GO:0043412,GO:0043543,GO:0044237,GO:0044238,GO:0044260,GO:0044267,GO:0044424,GO:0044464,GO:0071704,GO:1901564
GYA98_RS01205	-0.225722	7.93052	0.99977	GS26_BACSU	General stress protein 26;	pyridoxamine 5'-phosphate oxidase family protein	GO:0000166,GO:0003674,GO:0003824,GO:0005488,GO:0010181,GO:0016491,GO:0032553,GO:0036094,GO:0043167,GO:0043168,GO:0048037,GO:0097159,GO:0097367,GO:1901265,GO:1901363
GYA98_RS01210	-1.087	6.84514	0.00955465	AMJ_BACSU	.	DUF2837 family protein	No GO terms assigned
GYA98_RS01215	-2.0919	5.45954	0.000171155	YDZA_BACSU	Uncharacterized membrane protein YdzA;	DUF3817 domain-containing protein	GO:0005575,GO:0005886,GO:0016020,GO:0016021,GO:0031224,GO:0044425,GO:0044464
GYA98_RS01220	-0.263891	4.19069	0.99977	LRPC_BACSU	HTH-type transcriptional regulator LrpC;	Lrp/AsnC family transcriptional regulator	GO:0001071,GO:0003674,GO:0003676,GO:0003677,GO:0003700,GO:0005488,GO:0005575,GO:0005622,GO:0006139,GO:0006351,GO:0006725,GO:0006807,GO:0008150,GO:0008152,GO:0009058,GO:0009059,GO:0009987,GO:0016070,GO:0018130,GO:0019438,GO:0032774,GO:0034641,GO:0034645,GO:0034654,GO:0043170,GO:0043565,GO:0044237,GO:0044238,GO:0044249,GO:0044260,GO:0044271,GO:0044464,GO:0046483,GO:0071704,GO:0090304,GO:0097159,GO:…
GYA98_RS01225	0.097133	8.68835	0.99977	TOP3_BACSU	DNA topoisomerase 3 {ECO:0000255|HAMAP-Rule:MF_00953};	DNA topoisomerase III	GO:0003674,GO:0003676,GO:0003677,GO:0003824,GO:0003916,GO:0003917,GO:0005488,GO:0006139,GO:0006259,GO:0006265,GO:0006725,GO:0006807,GO:0006996,GO:0008150,GO:0008152,GO:0009987,GO:0016043,GO:0016853,GO:0034641,GO:0043167,GO:0043169,GO:0043170,GO:0044237,GO:0044238,GO:0044260,GO:0046483,GO:0046872,GO:0051276,GO:0071103,GO:0071704,GO:0071840,GO:0090304,GO:0097159,GO:1901360,GO:1901363
GYA98_RS01230	1.32253	3.91618	0.00199989	YDAJ_BACSU	Putative lipoprotein YdaJ;	hypothetical protein	GO:0003674,GO:0003824,GO:0005575,GO:0005886,GO:0016020,GO:0044464
GYA98_RS01235	0.851948	2.8955	0.172076	YDAK_BACSU	Uncharacterized membrane protein YdaK;	diguanylate cyclase	GO:0005575,GO:0005886,GO:0016020,GO:0016021,GO:0031224,GO:0044425,GO:0044464
GYA98_RS01240	1.1897	3.6291	0.022691	YDAL_BACSU	Uncharacterized protein YdaL;	DUF2334 domain-containing protein	GO:0005575,GO:0005886,GO:0016020,GO:0016021,GO:0031224,GO:0044425,GO:0044464
GYA98_RS01245	1.00125	3.60502	0.0601317	YDAM_BACSU	Uncharacterized glycosyltransferase YdaM;	glycosyltransferase family 2 protein	GO:0000030,GO:0003674,GO:0003824,GO:0004169,GO:0004582,GO:0005575,GO:0006066,GO:0006464,GO:0006486,GO:0006487,GO:0006493,GO:0006497,GO:0006505,GO:0006506,GO:0006629,GO:0006643,GO:0006644,GO:0006650,GO:0006661,GO:0006664,GO:0006720,GO:0006793,GO:0006796,GO:0006807,GO:0008150,GO:0008152,GO:0008610,GO:0008654,GO:0009058,GO:0009247,GO:0009987,GO:0016021,GO:0016093,GO:0016740,GO:0016757,GO:0016758,GO:…
GYA98_RS01250	0.575733	4.65486	0.512751	YDAN_BACSU	Uncharacterized protein YdaN;	hypothetical protein	GO:0005575,GO:0005886,GO:0006011,GO:0006139,GO:0006725,GO:0006793,GO:0006807,GO:0008150,GO:0008152,GO:0009225,GO:0009987,GO:0016020,GO:0016021,GO:0031224,GO:0034641,GO:0044237,GO:0044238,GO:0044425,GO:0044464,GO:0046483,GO:0071704,GO:1901135,GO:1901360
GYA98_RS01255	0.662905	8.2349	0.302319	KIMA_BACSU	.	APC family permease	No GO terms assigned
GYA98_RS01260	1.18113	3.10678	0.0303546	MUTT_BACSU	Putative 8-oxo-dGTP diphosphatase;	NUDIX hydrolase	GO:0003674,GO:0003824,GO:0005488,GO:0006139,GO:0006259,GO:0006260,GO:0006281,GO:0006725,GO:0006807,GO:0006950,GO:0006974,GO:0008150,GO:0008152,GO:0009058,GO:0009059,GO:0009987,GO:0016787,GO:0033554,GO:0034641,GO:0034645,GO:0043167,GO:0043169,GO:0043170,GO:0044237,GO:0044238,GO:0044249,GO:0044260,GO:0046483,GO:0046872,GO:0050896,GO:0051716,GO:0071704,GO:0090304,GO:1901360,GO:1901576
GYA98_RS01265	0.860165	7.05296	0.17961	YDAP_BACSU	Putative thiamine pyrophosphate-containing protein YdaP;	pyruvate oxidase	GO:0000287,GO:0003674,GO:0003824,GO:0005488,GO:0019842,GO:0030976,GO:0036094,GO:0043167,GO:0043168,GO:0043169,GO:0046872,GO:0048037,GO:0050662,GO:0097159,GO:1901363,GO:1901681
GYA98_RS01270	2.19784	1.79297	0.00489196	YHFO_BACSU	Uncharacterized N-acetyltransferase YhfO;	GNAT family N-acetyltransferase	GO:0003674,GO:0003824,GO:0004596,GO:0005575,GO:0006464,GO:0006473,GO:0006474,GO:0006807,GO:0008080,GO:0008150,GO:0008152,GO:0009987,GO:0016407,GO:0016410,GO:0016740,GO:0016746,GO:0016747,GO:0019538,GO:0031248,GO:0031365,GO:0032991,GO:0034212,GO:0036211,GO:0043170,GO:0043412,GO:0043543,GO:0044237,GO:0044238,GO:0044260,GO:0044267,GO:0044424,GO:0044464,GO:0071704,GO:1901564,GO:1902493,GO:1902494,GO:…
GYA98_RS01275	1.20237	5.08313	0.0941548	.	NA	hypothetical protein	No GO terms assigned
GYA98_RS01280	-0.00449415	6.72403	0.99977	YQBQ_BACSU	Uncharacterized protein YqbQ;	phage portal protein	No GO terms assigned
GYA98_RS01285	0.531366	5.97554	0.599697	YQBR_BACSU	Uncharacterized protein YqbR;	DUF2577 family protein	No GO terms assigned
GYA98_RS01290	-1.08956	4.78516	0.086487	YGEA_ECOBD	.	aspartate/glutamate racemase family protein	No GO terms assigned
GYA98_RS01295	-0.812013	2.99418	0.214771	YQBS_BACSU	Uncharacterized protein YqbS;	DUF2634 domain-containing protein	No GO terms assigned
GYA98_RS01300	-0.31839	2.88859	0.890807	YQBT_BACSU	Uncharacterized protein YqbT;	phage portal protein	No GO terms assigned
GYA98_RS01305	-0.280501	5.0253	0.983311	.	NA	hypothetical protein	No GO terms assigned
GYA98_RS01310	-1.78182	9.71452	2.41e-05	NA	NA	hypothetical protein	No GO terms assigned
GYA98_RS01315	-0.12718	5.85955	0.99977	YDZK_BACSU	Uncharacterized membrane protein YdzK;	hypothetical protein	GO:0005575,GO:0005886,GO:0016020,GO:0016021,GO:0031224,GO:0044425,GO:0044464
GYA98_RS01320	-0.490751	11.8506	0.780493	MNTH_BACSU	Divalent metal cation transporter MntH {ECO:0000255|HAMAP-Rule:MF_00221};	divalent metal cation transporter	GO:0003674,GO:0005215,GO:0005488,GO:0005575,GO:0005886,GO:0006810,GO:0006811,GO:0006812,GO:0008150,GO:0015291,GO:0015293,GO:0016020,GO:0016021,GO:0022804,GO:0022857,GO:0030001,GO:0031224,GO:0043167,GO:0043169,GO:0044425,GO:0044464,GO:0046872,GO:0051179,GO:0051234
GYA98_RS01325	0.514596	6.75981	0.649734	.	NA	hypothetical protein	No GO terms assigned
GYA98_RS01330	-0.917153	4.15488	0.122576	YDAT_BACSU	Uncharacterized protein YdaT;	DUF2188 domain-containing protein	No GO terms assigned
GYA98_RS01335	-1.19738	3.9584	0.0442253	YVAD_BACSU	Uncharacterized protein YvaD;	DUF5360 family protein	GO:0005575,GO:0005886,GO:0016020,GO:0016021,GO:0031224,GO:0044425,GO:0044464
GYA98_RS01340	-0.637523	4.06282	0.538929	YVAE_BACSU	Uncharacterized membrane protein YvaE;	multidrug efflux SMR transporter	GO:0003674,GO:0005215,GO:0005575,GO:0005887,GO:0006810,GO:0008150,GO:0016021,GO:0022857,GO:0022891,GO:0022892,GO:0031224,GO:0031226,GO:0044425,GO:0044459,GO:0044464,GO:0051179,GO:0051234,GO:0055085
GYA98_RS01345	0.549702	3.34051	0.559151	YDBA_BACSU	Uncharacterized protein YdbA;	EcsC family protein	No GO terms assigned
GYA98_RS01350	1.1514	5.86156	0.101907	GSIB_BACSU	Glucose starvation-inducible protein B;	general stress protein	No GO terms assigned
GYA98_RS01355	-0.00714022	2.23602	0.99977	YDBB_BACSU	Uncharacterized protein YdbB;	cupin domain-containing protein	GO:0003674,GO:0005488,GO:0030145,GO:0043167,GO:0043169,GO:0046872,GO:0046914
GYA98_RS01360	0.016213	2.24948	0.99977	YDBC_BACSU	Uncharacterized protein YdbC;	DUF4937 domain-containing protein	No GO terms assigned
GYA98_RS01365	0.270692	7.23919	0.99977	MCAT_BACSU	Probable manganese catalase;	manganese catalase	GO:0003674,GO:0003824,GO:0004096,GO:0004601,GO:0005488,GO:0016209,GO:0016491,GO:0016684,GO:0043167,GO:0043169,GO:0046872
GYA98_RS01370	-0.131185	6.24193	0.99977	DCTB_BACSU	C4-dicarboxylate-binding protein DctB;	TRAP transporter substrate-binding protein	GO:0005575,GO:0005576,GO:0006810,GO:0008150,GO:0008643,GO:0030288,GO:0042597,GO:0044464,GO:0044699,GO:0044765,GO:0051179,GO:0051234,GO:0071702,GO:1902578
GYA98_RS01375	0.19724	5.48284	0.99977	DCTS_BACSU	Probable C4-dicarboxylate sensor kinase;	sensor histidine kinase	GO:0000155,GO:0000166,GO:0003674,GO:0003824,GO:0004672,GO:0004673,GO:0004871,GO:0004872,GO:0005488,GO:0005524,GO:0005575,GO:0005622,GO:0005886,GO:0016020,GO:0016021,GO:0016301,GO:0016740,GO:0016772,GO:0016773,GO:0016775,GO:0017076,GO:0030554,GO:0031224,GO:0032553,GO:0032555,GO:0032559,GO:0035639,GO:0036094,GO:0038023,GO:0043167,GO:0043168,GO:0044425,GO:0044464,GO:0060089,GO:0097159,GO:0097367,GO:…
GYA98_RS01380	0.165359	5.00815	0.99977	DCTR_BACSU	Probable C4-dicarboxylate response regulator DctR;	response regulator	GO:0000160,GO:0001071,GO:0003674,GO:0003676,GO:0003677,GO:0003700,GO:0005488,GO:0005575,GO:0005737,GO:0006139,GO:0006351,GO:0006725,GO:0006807,GO:0007165,GO:0008150,GO:0008152,GO:0009058,GO:0009059,GO:0009605,GO:0009987,GO:0016070,GO:0018130,GO:0019438,GO:0032774,GO:0034641,GO:0034645,GO:0034654,GO:0035556,GO:0043170,GO:0044237,GO:0044238,GO:0044249,GO:0044260,GO:0044271,GO:0044424,GO:0044464,GO:…
GYA98_RS01385	-0.520664	9.39444	0.648637	DCTA_BACSU	C4-dicarboxylate transport protein;	dicarboxylate/amino acid:cation symporter	GO:0003674,GO:0005215,GO:0005310,GO:0005342,GO:0005343,GO:0005575,GO:0005886,GO:0006810,GO:0008150,GO:0008324,GO:0008509,GO:0008514,GO:0008643,GO:0015075,GO:0015077,GO:0015081,GO:0015291,GO:0015293,GO:0015294,GO:0015296,GO:0015370,GO:0016020,GO:0016021,GO:0017153,GO:0022804,GO:0022853,GO:0022857,GO:0022890,GO:0022891,GO:0022892,GO:0031224,GO:0044425,GO:0044464,GO:0044699,GO:0044765,GO:0046873,GO:…
GYA98_RS01390	0.360849	6.22603	0.855333	YDBI_BACSU	UPF0118 membrane protein YdbI;	AI-2E family transporter	GO:0005575,GO:0005886,GO:0016020,GO:0016021,GO:0031224,GO:0044425,GO:0044464
GYA98_RS01395	0.475477	5.23132	0.727435	YDBJ_BACSU	Uncharacterized ABC transporter ATP-binding protein YdbJ;	ABC transporter ATP-binding protein	GO:0000166,GO:0003674,GO:0003824,GO:0005488,GO:0005524,GO:0006810,GO:0008150,GO:0016462,GO:0016787,GO:0016817,GO:0016818,GO:0016887,GO:0017076,GO:0017111,GO:0030554,GO:0032553,GO:0032555,GO:0032559,GO:0035639,GO:0036094,GO:0043167,GO:0043168,GO:0051179,GO:0051234,GO:0097159,GO:0097367,GO:1901265,GO:1901363
GYA98_RS01400	0.041347	5.72033	0.99977	YDBK_BACSU	Uncharacterized membrane protein YdbK;	ABC transporter permease subunit	GO:0005575,GO:0005886,GO:0016020,GO:0016021,GO:0031224,GO:0044425,GO:0044464
GYA98_RS01405	-0.456612	6.74311	0.712414	YDBL_BACSU	Uncharacterized protein YdbL;	hypothetical protein	GO:0005575,GO:0005886,GO:0016020,GO:0016021,GO:0031224,GO:0044425,GO:0044464
GYA98_RS01410	-0.0567327	6.80482	0.99977	YDBM_BACSU	Putative acyl-CoA dehydrogenase YdbM;	acyl-CoA/acyl-ACP dehydrogenase	GO:0000062,GO:0000166,GO:0003674,GO:0003824,GO:0003995,GO:0005488,GO:0005575,GO:0005886,GO:0006082,GO:0006629,GO:0006631,GO:0006635,GO:0008150,GO:0008152,GO:0009055,GO:0009056,GO:0009062,GO:0009987,GO:0016020,GO:0016042,GO:0016054,GO:0016491,GO:0016627,GO:0019395,GO:0019752,GO:0030258,GO:0032787,GO:0033539,GO:0034440,GO:0036094,GO:0042592,GO:0043167,GO:0043168,GO:0043436,GO:0044237,GO:0044238,GO:…
GYA98_RS01425	-0.701779	5.88382	0.21858	YDBO_BACSU	Uncharacterized transporter YdbO;	cation transporter	GO:0000041,GO:0003674,GO:0005215,GO:0005385,GO:0005575,GO:0005886,GO:0006810,GO:0006811,GO:0006812,GO:0006829,GO:0008150,GO:0008324,GO:0010035,GO:0010038,GO:0010043,GO:0015075,GO:0016020,GO:0016021,GO:0022857,GO:0022890,GO:0022891,GO:0022892,GO:0030001,GO:0031224,GO:0032844,GO:0032879,GO:0034220,GO:0042221,GO:0044425,GO:0044464,GO:0046873,GO:0046915,GO:0050789,GO:0050794,GO:0050896,GO:0051179,GO:…
GYA98_RS01430	-0.438028	6.21461	0.840911	YDBP_BACSU	Thioredoxin-like protein YdbP;	thioredoxin family protein	GO:0000103,GO:0003674,GO:0003824,GO:0005575,GO:0005737,GO:0006457,GO:0006662,GO:0006790,GO:0006950,GO:0006979,GO:0008150,GO:0008152,GO:0009987,GO:0015035,GO:0015036,GO:0016491,GO:0016667,GO:0016671,GO:0018904,GO:0019725,GO:0033554,GO:0034599,GO:0042221,GO:0042592,GO:0044237,GO:0044281,GO:0044424,GO:0044464,GO:0044699,GO:0044710,GO:0044763,GO:0045454,GO:0050789,GO:0050794,GO:0050896,GO:0051716,GO:…
GYA98_RS01435	0.209299	8.18546	0.99977	DDL_BACVZ	.	D-alanine--D-alanine ligase	No GO terms assigned
GYA98_RS01440	-0.0969074	7.63735	0.99977	MURF_BACSU	UDP-N-acetylmuramoyl-tripeptide--D-alanyl-D-alanine ligase {ECO:0000255|HAMAP-Rule:MF_02019};	UDP-N-acetylmuramoyl-tripeptide--D-alanyl-D-alanine ligase	GO:0000166,GO:0000270,GO:0003674,GO:0003824,GO:0005488,GO:0005524,GO:0005575,GO:0005737,GO:0006022,GO:0006023,GO:0006024,GO:0006807,GO:0007049,GO:0008150,GO:0008152,GO:0008360,GO:0008766,GO:0009058,GO:0009059,GO:0009252,GO:0009987,GO:0016043,GO:0016874,GO:0016879,GO:0016881,GO:0017076,GO:0022603,GO:0022604,GO:0030203,GO:0030554,GO:0032553,GO:0032555,GO:0032559,GO:0034645,GO:0035639,GO:0036094,GO:…
GYA98_RS01445	0.344366	9.46259	0.99977	CSHA_BACSU	DEAD-box ATP-dependent RNA helicase CshA {ECO:0000255|HAMAP-Rule:MF_01493};	ATP-dependent RNA helicase CshA	GO:0000166,GO:0003674,GO:0003676,GO:0003723,GO:0003724,GO:0003824,GO:0004004,GO:0004386,GO:0005488,GO:0005524,GO:0005575,GO:0005737,GO:0005886,GO:0006139,GO:0006401,GO:0006725,GO:0006807,GO:0006950,GO:0008026,GO:0008150,GO:0008152,GO:0008186,GO:0009056,GO:0009057,GO:0009266,GO:0009295,GO:0009409,GO:0009628,GO:0009987,GO:0010501,GO:0016020,GO:0016070,GO:0016462,GO:0016787,GO:0016817,GO:0016818,GO:…
GYA98_RS01450	-1.99841	7.05486	2.9e-06	YDBS_BACSU	UPF0699 transmembrane protein YdbS;	PH domain-containing protein	GO:0005575,GO:0005886,GO:0016020,GO:0016021,GO:0031224,GO:0044425,GO:0044464
GYA98_RS01455	-2.03077	9.10011	1.46e-06	YDBT_BACSU	UPF0699 transmembrane protein YdbT;	PH domain-containing protein	GO:0005575,GO:0005886,GO:0016020,GO:0016021,GO:0031224,GO:0044425,GO:0044464
GYA98_RS01460	-0.389497	6.26158	0.99977	YDCA_BACSU	Putative rhomboid protease YdcA;	rhomboid family intramembrane serine protease	GO:0003674,GO:0003824,GO:0004175,GO:0004252,GO:0005575,GO:0005886,GO:0006508,GO:0006807,GO:0008150,GO:0008152,GO:0008233,GO:0008236,GO:0016020,GO:0016021,GO:0016485,GO:0016787,GO:0017171,GO:0019538,GO:0031224,GO:0043170,GO:0044238,GO:0044425,GO:0044464,GO:0051604,GO:0070011,GO:0071704,GO:1901564
GYA98_RS01465	-0.0718821	2.69908	0.99977	ACPS_BACVZ	.	holo-ACP synthase	No GO terms assigned
GYA98_RS01470	2.16295	6.17215	8.95e-06	YDCC_BACSU	Sporulation protein YdcC;	outer membrane lipoprotein carrier protein LolA	GO:0005575,GO:0005886,GO:0008150,GO:0009987,GO:0016020,GO:0016021,GO:0030154,GO:0030435,GO:0031224,GO:0032502,GO:0043934,GO:0044425,GO:0044464,GO:0044699,GO:0044763,GO:0044767,GO:0048646,GO:0048869
GYA98_RS01475	-0.0327785	7.38628	0.99977	ALR1_BACSU	Alanine racemase 1 {ECO:0000255|HAMAP-Rule:MF_01201};	alanine racemase	GO:0003674,GO:0003824,GO:0005488,GO:0006082,GO:0006520,GO:0006522,GO:0006523,GO:0006807,GO:0008150,GO:0008152,GO:0008652,GO:0008784,GO:0009058,GO:0009078,GO:0009079,GO:0009987,GO:0016053,GO:0016853,GO:0016854,GO:0016855,GO:0019752,GO:0019842,GO:0030170,GO:0030632,GO:0036094,GO:0036361,GO:0043167,GO:0043168,GO:0043436,GO:0044237,GO:0044238,GO:0044249,GO:0044281,GO:0044283,GO:0044699,GO:0044710,GO:…
GYA98_RS01480	0.476834	9.08884	0.675753	ENDAI_BACSU	Antitoxin EndoAI {ECO:0000303|PubMed:15882409};	type II toxin-antitoxin system antitoxin EndoAI	GO:0003674,GO:0005488,GO:0005515,GO:0006355,GO:0008150,GO:0009889,GO:0010468,GO:0010556,GO:0019219,GO:0019222,GO:0031323,GO:0031326,GO:0042802,GO:0050789,GO:0050794,GO:0051171,GO:0051252,GO:0060255,GO:0065007,GO:0080090,GO:1903506,GO:2000112,GO:2001141
GYA98_RS01485	-0.148251	7.15421	0.99977	ENDOA_BACSU	Endoribonuclease EndoA {ECO:0000303|PubMed:15882409};	type II toxin-antitoxin system endoribonuclease NdoA	GO:0003674,GO:0003676,GO:0003677,GO:0003723,GO:0003824,GO:0004518,GO:0004519,GO:0005488,GO:0016787,GO:0016788,GO:0097159,GO:1901363
GYA98_RS01490	-0.348888	7.23904	0.99977	RSBRA_BACSU	RsbT co-antagonist protein RsbRA;	STAS domain-containing protein	No GO terms assigned
GYA98_RS01495	-0.404559	5.76023	0.973437	RSBS_BACSU	RsbT antagonist protein RsbS;	RsbT antagonist protein RsbS	No GO terms assigned
GYA98_RS01500	-0.0223226	6.73078	0.99977	RSBT_BACSU	Serine/threonine-protein kinase RsbT;	anti-sigma regulatory factor	GO:0000166,GO:0003674,GO:0003824,GO:0004672,GO:0004674,GO:0005488,GO:0005524,GO:0016301,GO:0016740,GO:0016772,GO:0016773,GO:0017076,GO:0030554,GO:0032553,GO:0032555,GO:0032559,GO:0035639,GO:0036094,GO:0043167,GO:0043168,GO:0097159,GO:0097367,GO:1901265,GO:1901363
GYA98_RS01505	0.0653939	7.84526	0.99977	RSBU_BACSU	Phosphoserine phosphatase RsbU;	PP2C family protein-serine/threonine phosphatase	GO:0003674,GO:0003824,GO:0004647,GO:0004721,GO:0006464,GO:0006468,GO:0006793,GO:0006796,GO:0006807,GO:0008150,GO:0008152,GO:0009987,GO:0016310,GO:0016787,GO:0016788,GO:0016791,GO:0019538,GO:0036211,GO:0042578,GO:0043170,GO:0043412,GO:0044237,GO:0044238,GO:0044260,GO:0044267,GO:0071704,GO:1901564
GYA98_RS01510	0.42319	6.75766	0.771871	RSBV_BACSU	Anti-sigma-B factor antagonist;	anti-sigma factor antagonist	GO:0006355,GO:0008150,GO:0009889,GO:0010468,GO:0010556,GO:0019219,GO:0019222,GO:0031323,GO:0031326,GO:0050789,GO:0050794,GO:0051171,GO:0051252,GO:0060255,GO:0065007,GO:0080090,GO:1903506,GO:2000112,GO:2001141
GYA98_RS01515	0.175327	7.87392	0.99977	RSBW_BACVZ	.	anti-sigma B factor RsbW	No GO terms assigned
GYA98_RS01520	-0.0715933	7.60756	0.99977	RPSB_BACSU	RNA polymerase sigma-B factor;	RNA polymerase sigma factor SigB	GO:0000988,GO:0000990,GO:0000996,GO:0001071,GO:0003674,GO:0003676,GO:0003677,GO:0003700,GO:0005488,GO:0006139,GO:0006352,GO:0006355,GO:0006725,GO:0006807,GO:0006950,GO:0008150,GO:0008152,GO:0009058,GO:0009059,GO:0009889,GO:0009987,GO:0010468,GO:0010556,GO:0016070,GO:0016987,GO:0018130,GO:0019219,GO:0019222,GO:0019438,GO:0031323,GO:0031326,GO:0032774,GO:0033554,GO:0034641,GO:0034654,GO:0043170,GO:…
GYA98_RS01525	-0.130642	7.80683	0.99977	RSBX_BACSU	Phosphoserine phosphatase RsbX;	SpoIIE family protein phosphatase	GO:0003674,GO:0003824,GO:0004647,GO:0004721,GO:0006950,GO:0008150,GO:0009266,GO:0009408,GO:0009628,GO:0016787,GO:0016788,GO:0016791,GO:0042578,GO:0050896
GYA98_RS01530	-0.299631	7.83744	0.99977	YDCI_BACSU	Uncharacterized protein YdcI;	RNA-binding transcriptional accessory protein	GO:0003674,GO:0003676,GO:0005488,GO:0006139,GO:0006725,GO:0006807,GO:0008150,GO:0008152,GO:0009987,GO:0034641,GO:0044237,GO:0044238,GO:0046483,GO:0071704,GO:0097159,GO:1901360,GO:1901363
GYA98_RS01535	1.26984	2.32175	0.109824	COMPA_BACSU	.	cortex morphogenetic protein CmpA	No GO terms assigned
GYA98_RS01540	0.677319	3.07117	0.375329	SPRTL_BACVZ	.	SprT family protein	No GO terms assigned
GYA98_RS01580	-1.18947	10.0179	0.00482728	.	NA	hypothetical protein	No GO terms assigned
GYA98_RS01590	-1.47274	4.29376	0.00393929	.	NA	DoxX family membrane protein	No GO terms assigned
GYA98_RS01595	1.40613	5.0409	0.00431285	NSRR_PECAS	HTH-type transcriptional repressor NsrR {ECO:0000255|HAMAP-Rule:MF_01177};	Rrf2 family transcriptional regulator	GO:0001071,GO:0003674,GO:0003676,GO:0003677,GO:0003690,GO:0003700,GO:0005488,GO:0005506,GO:0006139,GO:0006351,GO:0006355,GO:0006725,GO:0006807,GO:0008150,GO:0008152,GO:0009058,GO:0009059,GO:0009889,GO:0009890,GO:0009892,GO:0009987,GO:0010468,GO:0010556,GO:0010558,GO:0010605,GO:0010629,GO:0016070,GO:0018130,GO:0019219,GO:0019222,GO:0019438,GO:0031323,GO:0031324,GO:0031326,GO:0031327,GO:0032774,GO:…
GYA98_RS01600	-0.204556	2.29179	0.99977	AZOR1_BACAN	FMN-dependent NADH-azoreductase 1 {ECO:0000255|HAMAP-Rule:MF_01216};	FMN-dependent NADH-azoreductase	GO:0000166,GO:0003674,GO:0003824,GO:0005488,GO:0008752,GO:0009055,GO:0010181,GO:0016491,GO:0016645,GO:0016646,GO:0016651,GO:0016652,GO:0016661,GO:0032553,GO:0036094,GO:0043167,GO:0043168,GO:0048037,GO:0097159,GO:0097367,GO:1901265,GO:1901363
GYA98_RS01610	0.0852388	3.58896	0.99977	RAPI_BACSU	Response regulator aspartate phosphatase I;	tetratricopeptide repeat protein	GO:0003674,GO:0003824,GO:0004721,GO:0016787,GO:0016788,GO:0016791,GO:0042578
GYA98_RS01615	-0.996377	5.63133	0.0310141	.	NA	hypothetical protein	No GO terms assigned
GYA98_RS01620	-0.111893	1.75176	0.99977	RAPI_BACSU	Response regulator aspartate phosphatase I;	hypothetical protein	GO:0003674,GO:0003824,GO:0004721,GO:0016787,GO:0016788,GO:0016791,GO:0042578
GYA98_RS01625	-1.45904	6.0659	0.000234332	YRKL_BACSU	Uncharacterized NAD(P)H oxidoreductase YrkL;	NAD(P)H-dependent oxidoreductase	GO:0003674,GO:0003824,GO:0016491
GYA98_RS01630	-1.43924	4.70749	0.00206656	.	NA	ester cyclase	No GO terms assigned
GYA98_RS01635	-0.370487	4.18457	0.829802	OPUD_BACSU	Glycine betaine transporter OpuD;	hypothetical protein	GO:0003674,GO:0005215,GO:0005575,GO:0005886,GO:0006810,GO:0006811,GO:0006812,GO:0008150,GO:0008324,GO:0015075,GO:0015077,GO:0015695,GO:0015696,GO:0015697,GO:0015838,GO:0016020,GO:0016021,GO:0022857,GO:0022890,GO:0022891,GO:0022892,GO:0031224,GO:0031460,GO:0044425,GO:0044464,GO:0044699,GO:0044765,GO:0051179,GO:0051234,GO:0071702,GO:0071705,GO:0072337,GO:1902578
GYA98_RS01640	2.17169	5.06747	5.36e-05	PROP_STAEQ	Putative proline/betaine transporter;	MFS transporter	GO:0003674,GO:0005215,GO:0005575,GO:0005886,GO:0015291,GO:0015293,GO:0016020,GO:0016021,GO:0022804,GO:0022857,GO:0031224,GO:0044425,GO:0044464
GYA98_RS01650	2.28947	1.90843	0.00181999	YDDJ_BACSU	Uncharacterized protein YddJ;	cystatin-like fold lipoprotein	No GO terms assigned
GYA98_RS01655	0.509208	2.58541	0.643655	YDEM_BACSU	Uncharacterized protein YdeM;	MaoC family dehydratase	No GO terms assigned
GYA98_RS01660	0.332406	2.25898	0.873658	YJBR_ECOLI	Uncharacterized protein YjbR;	MmcQ/YjbR family DNA-binding protein	No GO terms assigned
GYA98_RS01670	-0.00139451	2.67783	0.99977	YWNA_BACSU	Putative HTH-type transcriptional regulator YwnA;	Rrf2 family transcriptional regulator	GO:0003674,GO:0003676,GO:0003677,GO:0005488,GO:0006139,GO:0006351,GO:0006355,GO:0006725,GO:0006807,GO:0008150,GO:0008152,GO:0009058,GO:0009059,GO:0009889,GO:0009987,GO:0010468,GO:0010556,GO:0016070,GO:0018130,GO:0019219,GO:0019222,GO:0019438,GO:0031323,GO:0031326,GO:0032774,GO:0034641,GO:0034645,GO:0034654,GO:0043170,GO:0044237,GO:0044238,GO:0044249,GO:0044260,GO:0044271,GO:0046483,GO:0050789,GO:…
GYA98_RS01675	0.0807744	2.68711	0.99977	YWNB_BACSU	Uncharacterized protein YwnB;	NAD(P)-dependent oxidoreductase	No GO terms assigned
GYA98_RS01680	0.255546	2.29295	0.962027	YEZE_BACSU	Uncharacterized HTH-type transcriptional regulator YezE;	TetR/AcrR family transcriptional regulator	GO:0003674,GO:0003676,GO:0003677,GO:0005488,GO:0006139,GO:0006351,GO:0006355,GO:0006725,GO:0006807,GO:0008150,GO:0008152,GO:0009058,GO:0009059,GO:0009889,GO:0009987,GO:0010468,GO:0010556,GO:0016070,GO:0018130,GO:0019219,GO:0019222,GO:0019438,GO:0031323,GO:0031326,GO:0032774,GO:0034641,GO:0034645,GO:0034654,GO:0043170,GO:0044237,GO:0044238,GO:0044249,GO:0044260,GO:0044271,GO:0046483,GO:0050789,GO:…
GYA98_RS01685	-0.470287	2.39216	0.718657	YM71_YEAST	NADP-dependent 3-hydroxy acid dehydrogenase {ECO:0000303|PubMed:12535615};	SDR family NAD(P)-dependent oxidoreductase	GO:0003674,GO:0003824,GO:0004090,GO:0005575,GO:0005634,GO:0005737,GO:0016491,GO:0016614,GO:0016616,GO:0031132,GO:0043226,GO:0043227,GO:0043229,GO:0043231,GO:0044424,GO:0044464
GYA98_RS01690	0.163046	3.90375	0.99977	QOR_RAT	Quinone oxidoreductase;	NADP-dependent oxidoreductase	GO:0000166,GO:0003674,GO:0003676,GO:0003723,GO:0003729,GO:0003730,GO:0003824,GO:0003960,GO:0005488,GO:0005575,GO:0005794,GO:0005829,GO:0006461,GO:0006805,GO:0008150,GO:0008152,GO:0008270,GO:0009056,GO:0009987,GO:0016043,GO:0016491,GO:0016651,GO:0016655,GO:0022607,GO:0031982,GO:0036094,GO:0042178,GO:0043167,GO:0043168,GO:0043169,GO:0043226,GO:0043227,GO:0043229,GO:0043230,GO:0043231,GO:0043933,GO:…
GYA98_RS01695	3.06404	2.22649	5.6e-05	DES_BACSU	Fatty acid desaturase;	fatty acid desaturase	GO:0003674,GO:0003824,GO:0005575,GO:0005886,GO:0006082,GO:0006629,GO:0006631,GO:0006633,GO:0008150,GO:0008152,GO:0008610,GO:0009058,GO:0009987,GO:0016020,GO:0016021,GO:0016053,GO:0016491,GO:0019752,GO:0031224,GO:0032787,GO:0043436,GO:0044237,GO:0044238,GO:0044249,GO:0044255,GO:0044281,GO:0044283,GO:0044425,GO:0044464,GO:0044699,GO:0044710,GO:0044711,GO:0044763,GO:0046394,GO:0071704,GO:0072330,GO:…
GYA98_RS01705	0.124112	6.41544	0.99977	CSPC_BACSU	Cold shock protein CspC;	cold shock protein CspC	GO:0003674,GO:0003676,GO:0003677,GO:0005488,GO:0005575,GO:0005737,GO:0006139,GO:0006351,GO:0006355,GO:0006725,GO:0006807,GO:0008150,GO:0008152,GO:0009058,GO:0009059,GO:0009889,GO:0009987,GO:0010468,GO:0010556,GO:0016070,GO:0018130,GO:0019219,GO:0019222,GO:0019438,GO:0031323,GO:0031326,GO:0032774,GO:0034641,GO:0034645,GO:0034654,GO:0043170,GO:0044237,GO:0044238,GO:0044249,GO:0044260,GO:0044271,GO:…
GYA98_RS01710	-1.31398	8.09591	0.0245967	YDEB_BACSU	Putative transcription factor YdeB;	CarD family transcriptional regulator	No GO terms assigned
GYA98_RS01715	-0.361414	5.55913	0.922865	RACX_BACSU	Probable amino-acid racemase;	amino acid racemase	GO:0000270,GO:0003674,GO:0003824,GO:0006022,GO:0006023,GO:0006024,GO:0006082,GO:0006520,GO:0006807,GO:0008150,GO:0008152,GO:0008360,GO:0009058,GO:0009059,GO:0009252,GO:0009987,GO:0016043,GO:0016853,GO:0016854,GO:0016855,GO:0019752,GO:0022603,GO:0022604,GO:0030154,GO:0030203,GO:0030435,GO:0032502,GO:0034645,GO:0036361,GO:0043170,GO:0043436,GO:0043934,GO:0044036,GO:0044038,GO:0044237,GO:0044238,GO:…
GYA98_RS01720	-0.996408	3.63344	0.0531504	.	NA	DUF2812 domain-containing protein	No GO terms assigned
GYA98_RS01725	-0.56989	2.46437	0.52203	YT37_STRFR	Uncharacterized 37.1 kDa protein in transposon TN4556;	PadR family transcriptional regulator	GO:0003674,GO:0003824,GO:0008168,GO:0016740,GO:0016741
GYA98_RS01730	3.45605	4.27916	6.79e-05	COTR_BACSU	Putative sporulation hydrolase CotR;	sporulation hydrolase CotR	GO:0003674,GO:0003824,GO:0005575,GO:0005618,GO:0006629,GO:0008150,GO:0008152,GO:0009056,GO:0009987,GO:0016042,GO:0016787,GO:0030154,GO:0030312,GO:0030435,GO:0031160,GO:0032502,GO:0043934,GO:0044238,GO:0044464,GO:0044699,GO:0044710,GO:0044712,GO:0044763,GO:0044767,GO:0048646,GO:0048869,GO:0071704,GO:1901575
GYA98_RS01735	-1.34588	4.50276	0.00110779	.	NA	DinB family protein	No GO terms assigned
GYA98_RS01740	-1.91292	4.6246	0.00227583	YDBB_BACSU	Uncharacterized protein YdbB;	cupin domain-containing protein	GO:0003674,GO:0005488,GO:0030145,GO:0043167,GO:0043169,GO:0046872,GO:0046914
GYA98_RS01745	-1.88008	3.61282	0.00058253	YDZN_BACSU	Uncharacterized membrane protein YdzN;	hypothetical protein	GO:0005575,GO:0005886,GO:0016020,GO:0016021,GO:0031224,GO:0044425,GO:0044464
GYA98_RS01750	3.68479	2.43437	0.0010422	.	NA	hypothetical protein	No GO terms assigned
GYA98_RS01755	3.9784	4.00321	6.43e-06	YVDP_BACSU	Uncharacterized FAD-linked oxidoreductase YvdP;	FAD-binding oxidoreductase	GO:0000166,GO:0003674,GO:0003824,GO:0005488,GO:0005575,GO:0005618,GO:0008150,GO:0009987,GO:0016491,GO:0016614,GO:0030154,GO:0030312,GO:0030435,GO:0031160,GO:0032502,GO:0036094,GO:0043167,GO:0043168,GO:0043934,GO:0044464,GO:0044699,GO:0044763,GO:0044767,GO:0048037,GO:0048646,GO:0048869,GO:0050660,GO:0050662,GO:0097159,GO:1901265,GO:1901363
GYA98_RS01765	-0.307249	8.27031	0.956145	CZCD_BACVZ	.	cation transporter	No GO terms assigned
GYA98_RS01770	-0.342524	7.88688	0.922366	CZCO_BACVZ	.	NAD(P)/FAD-dependent oxidoreductase	No GO terms assigned
GYA98_RS01775	0.836868	3.863	0.141436	.	NA	hypothetical protein	No GO terms assigned
GYA98_RS01780	2.02106	4.41861	3.54e-05	DAPA_DESRM	4-hydroxy-tetrahydrodipicolinate synthase {ECO:0000255|HAMAP-Rule:MF_00418};	dihydrodipicolinate synthase family protein	GO:0003674,GO:0003824,GO:0005575,GO:0005737,GO:0006082,GO:0006520,GO:0006553,GO:0006807,GO:0008150,GO:0008152,GO:0008652,GO:0008840,GO:0009058,GO:0009066,GO:0009067,GO:0009085,GO:0009089,GO:0009987,GO:0016053,GO:0016829,GO:0016835,GO:0016836,GO:0019752,GO:0019877,GO:0043436,GO:0043648,GO:0043650,GO:0044237,GO:0044238,GO:0044249,GO:0044281,GO:0044283,GO:0044424,GO:0044464,GO:0044699,GO:0044710,GO:…
GYA98_RS01785	1.54142	1.49519	0.0329712	.	NA	hypothetical protein	No GO terms assigned
GYA98_RS01790	1.44145	3.04155	0.0115691	CFR_BACVZ	.	Cfr family 23S rRNA (adenine(2503)-C(8))-methyltransferase	No GO terms assigned
GYA98_RS01795	1.34586	2.28553	0.0268869	YDEH_BACSU	Uncharacterized membrane protein YdeH;	hypothetical protein	GO:0005575,GO:0005886,GO:0016020,GO:0016021,GO:0031224,GO:0044425,GO:0044464
GYA98_RS01800	-0.299611	4.31872	0.934254	.	NA	nucleoside 2-deoxyribosyltransferase	No GO terms assigned
GYA98_RS01805	-0.476881	5.37111	0.682368	DUHM_BPSP1	Deoxyuridylate hydroxymethyltransferase;	thymidylate synthase	GO:0003674,GO:0003824,GO:0004799,GO:0006139,GO:0006220,GO:0006221,GO:0006231,GO:0006725,GO:0006753,GO:0006793,GO:0006796,GO:0006807,GO:0008150,GO:0008152,GO:0008168,GO:0009058,GO:0009117,GO:0009123,GO:0009124,GO:0009129,GO:0009130,GO:0009157,GO:0009162,GO:0009165,GO:0009176,GO:0009177,GO:0009219,GO:0009221,GO:0009262,GO:0009263,GO:0009265,GO:0009394,GO:0009987,GO:0016740,GO:0016741,GO:0018130,GO:…
GYA98_RS01810	-0.681246	4.56087	0.294662	IND7_STRGR	.	methyltransferase domain-containing protein	No GO terms assigned
GYA98_RS01815	-0.465563	5.38282	0.779405	THID_STAAW	Hydroxymethylpyrimidine/phosphomethylpyrimidine kinase;	bifunctional hydroxymethylpyrimidine kinase/phosphomethylpyrimidine kinase	GO:0000166,GO:0003674,GO:0003824,GO:0005488,GO:0005524,GO:0006725,GO:0006732,GO:0006766,GO:0006767,GO:0006772,GO:0006790,GO:0006793,GO:0006796,GO:0006807,GO:0008150,GO:0008152,GO:0008902,GO:0008972,GO:0009058,GO:0009108,GO:0009110,GO:0009228,GO:0009229,GO:0009987,GO:0016301,GO:0016740,GO:0016772,GO:0016773,GO:0016776,GO:0017076,GO:0018130,GO:0019438,GO:0019637,GO:0030554,GO:0032553,GO:0032555,GO:…
GYA98_RS01820	-0.475954	5.63107	0.760564	YTH1_PANTH	Uncharacterized 45.4 kDa protein in thiaminase I 5'region;	HAD-IIA family hydrolase	GO:0003674,GO:0003824,GO:0016787
GYA98_RS01825	0.555796	5.87303	0.570887	.	NA	arsenic resistance protein	No GO terms assigned
GYA98_RS01830	-0.888172	7.55481	0.0232768	ADHA_BACSU	Probable formaldehyde dehydrogenase AdhA;	NAD(P)-dependent alcohol dehydrogenase	GO:0003674,GO:0003824,GO:0005488,GO:0008270,GO:0016491,GO:0043167,GO:0043169,GO:0046872,GO:0046914
GYA98_RS01835	1.85024	2.95487	0.0163869	ADHR_BACSU	HTH-type transcriptional regulator AdhR;	MerR family transcriptional regulator	GO:0003674,GO:0003676,GO:0003677,GO:0005488,GO:0006139,GO:0006351,GO:0006355,GO:0006725,GO:0006807,GO:0008150,GO:0008152,GO:0009058,GO:0009059,GO:0009889,GO:0009987,GO:0010468,GO:0010556,GO:0016070,GO:0018130,GO:0019219,GO:0019222,GO:0019438,GO:0031323,GO:0031326,GO:0032774,GO:0034641,GO:0034645,GO:0034654,GO:0043170,GO:0044237,GO:0044238,GO:0044249,GO:0044260,GO:0044271,GO:0046483,GO:0050789,GO:…
GYA98_RS01840	1.94047	6.12319	1.46e-05	NHAC_ALKPO	.	Na+/H+ antiporter NhaC family protein	No GO terms assigned
GYA98_RS01845	0.67292	4.37926	0.294171	YDEL_BACSU	Uncharacterized HTH-type transcriptional regulator YdeL;	PLP-dependent aminotransferase family protein	GO:0001071,GO:0003674,GO:0003676,GO:0003677,GO:0003700,GO:0003824,GO:0005488,GO:0006139,GO:0006351,GO:0006725,GO:0006807,GO:0008150,GO:0008152,GO:0008483,GO:0009058,GO:0009059,GO:0009987,GO:0016070,GO:0016740,GO:0016769,GO:0018130,GO:0019438,GO:0019842,GO:0030170,GO:0032774,GO:0034641,GO:0034645,GO:0034654,GO:0036094,GO:0043167,GO:0043168,GO:0043170,GO:0044237,GO:0044238,GO:0044249,GO:0044260,GO:…
GYA98_RS01850	1.35371	3.79799	0.0166322	PAIB_BACSU	Protease synthase and sporulation protein PAI 2;	FMN-binding negative transcriptional regulator	GO:0000166,GO:0003674,GO:0003824,GO:0005488,GO:0008150,GO:0009987,GO:0010181,GO:0016491,GO:0030154,GO:0030435,GO:0032502,GO:0032553,GO:0036094,GO:0043167,GO:0043168,GO:0043934,GO:0044699,GO:0044763,GO:0044767,GO:0048037,GO:0048646,GO:0048869,GO:0097159,GO:0097367,GO:1901265,GO:1901363
GYA98_RS01855	-0.0511523	4.09406	0.99977	.	NA	hypothetical protein	No GO terms assigned
GYA98_RS01865	1.35244	2.91174	0.0773385	VANR_ENTFC	Regulatory protein VanR;	response regulator transcription factor	GO:0000160,GO:0003674,GO:0003676,GO:0003677,GO:0005488,GO:0005575,GO:0005737,GO:0006139,GO:0006351,GO:0006355,GO:0006725,GO:0006807,GO:0007165,GO:0008150,GO:0008152,GO:0009058,GO:0009059,GO:0009889,GO:0009987,GO:0010468,GO:0010556,GO:0016043,GO:0016070,GO:0018130,GO:0019219,GO:0019222,GO:0019438,GO:0031323,GO:0031326,GO:0032774,GO:0034641,GO:0034645,GO:0034654,GO:0035556,GO:0042221,GO:0043170,GO:…
GYA98_RS01870	1.47432	2.63473	0.0272369	VANS_ENTFC	Sensor protein VanS;	HAMP domain-containing histidine kinase	GO:0000155,GO:0000166,GO:0003674,GO:0003824,GO:0004672,GO:0004673,GO:0004871,GO:0004872,GO:0005488,GO:0005524,GO:0005575,GO:0005622,GO:0005886,GO:0008150,GO:0009987,GO:0016020,GO:0016021,GO:0016043,GO:0016301,GO:0016740,GO:0016772,GO:0016773,GO:0016775,GO:0017076,GO:0030554,GO:0031224,GO:0032553,GO:0032555,GO:0032559,GO:0035639,GO:0036094,GO:0038023,GO:0042221,GO:0043167,GO:0043168,GO:0044425,GO:…
GYA98_RS01875	2.18923	2.54527	0.00482728	.	NA	TVP38/TMEM64 family protein	No GO terms assigned
GYA98_RS01880	1.75263	2.15803	0.0315405	YDER_BACSU	Uncharacterized MFS-type transporter YdeR;	MFS transporter	GO:0005575,GO:0005886,GO:0006810,GO:0008150,GO:0016020,GO:0016021,GO:0031224,GO:0044425,GO:0044464,GO:0051179,GO:0051234,GO:0055085
GYA98_RS01885	0.0859865	3.09233	0.99977	YDES_BACSU	Uncharacterized HTH-type transcriptional regulator YdeS;	TetR/AcrR family transcriptional regulator	GO:0003674,GO:0003676,GO:0003677,GO:0005488,GO:0006139,GO:0006351,GO:0006355,GO:0006725,GO:0006807,GO:0008150,GO:0008152,GO:0009058,GO:0009059,GO:0009889,GO:0009987,GO:0010468,GO:0010556,GO:0016070,GO:0018130,GO:0019219,GO:0019222,GO:0019438,GO:0031323,GO:0031326,GO:0032774,GO:0034641,GO:0034645,GO:0034654,GO:0043170,GO:0044237,GO:0044238,GO:0044249,GO:0044260,GO:0044271,GO:0046483,GO:0050789,GO:…
GYA98_RS01890	0.678912	4.86002	0.306821	YDEK_BACSU	Uncharacterized transporter YdeK;	DMT family transporter	GO:0005575,GO:0005886,GO:0006810,GO:0008150,GO:0016020,GO:0016021,GO:0031224,GO:0044425,GO:0044464,GO:0051179,GO:0051234
GYA98_RS01895	-0.119918	4.97777	0.99977	YDEL_BACSU	Uncharacterized HTH-type transcriptional regulator YdeL;	PLP-dependent aminotransferase family protein	GO:0001071,GO:0003674,GO:0003676,GO:0003677,GO:0003700,GO:0003824,GO:0005488,GO:0006139,GO:0006351,GO:0006725,GO:0006807,GO:0008150,GO:0008152,GO:0008483,GO:0009058,GO:0009059,GO:0009987,GO:0016070,GO:0016740,GO:0016769,GO:0018130,GO:0019438,GO:0019842,GO:0030170,GO:0032774,GO:0034641,GO:0034645,GO:0034654,GO:0036094,GO:0043167,GO:0043168,GO:0043170,GO:0044237,GO:0044238,GO:0044249,GO:0044260,GO:…
GYA98_RS01900	-0.0991848	3.54118	0.99977	YRAD_BACSU	Spore coat protein F-like protein YraD;	spore coat protein	GO:0005575,GO:0005618,GO:0008150,GO:0009987,GO:0030154,GO:0030312,GO:0030435,GO:0031160,GO:0032502,GO:0043934,GO:0044464,GO:0044699,GO:0044763,GO:0044767,GO:0048646,GO:0048869
GYA98_RS01910	-0.225374	4.1996	0.99977	ADHB_BACSU	Uncharacterized zinc-type alcohol dehydrogenase-like protein AdhB;	glutathione-dependent formaldehyde dehydrogenase	GO:0003674,GO:0003824,GO:0005488,GO:0008270,GO:0016491,GO:0043167,GO:0043169,GO:0046872,GO:0046914
GYA98_RS01925	0.538198	5.09148	0.607077	YDFH_BACSU	Sensor histidine kinase YdfH;	sensor histidine kinase	GO:0000155,GO:0000166,GO:0003674,GO:0003824,GO:0004672,GO:0004673,GO:0004871,GO:0004872,GO:0005488,GO:0005524,GO:0005575,GO:0005622,GO:0005886,GO:0016020,GO:0016021,GO:0016301,GO:0016740,GO:0016772,GO:0016773,GO:0016775,GO:0017076,GO:0030554,GO:0031224,GO:0032553,GO:0032555,GO:0032559,GO:0035639,GO:0036094,GO:0038023,GO:0043167,GO:0043168,GO:0044425,GO:0044464,GO:0060089,GO:0097159,GO:0097367,GO:…
GYA98_RS01930	0.528904	4.42386	0.608474	YDFI_BACSU	Transcriptional regulatory protein YdfI;	response regulator transcription factor	GO:0000160,GO:0003674,GO:0003676,GO:0003677,GO:0005488,GO:0005575,GO:0005737,GO:0006139,GO:0006351,GO:0006355,GO:0006725,GO:0006807,GO:0007165,GO:0008150,GO:0008152,GO:0009058,GO:0009059,GO:0009889,GO:0009987,GO:0010468,GO:0010556,GO:0016070,GO:0018130,GO:0019219,GO:0019222,GO:0019438,GO:0031323,GO:0031326,GO:0032774,GO:0034641,GO:0034645,GO:0034654,GO:0035556,GO:0043170,GO:0044237,GO:0044238,GO:…
GYA98_RS01935	2.01535	3.11953	0.00170595	YDFJ_BACSU	Membrane protein YdfJ;	MMPL family transporter	GO:0005575,GO:0005886,GO:0016020,GO:0016021,GO:0031224,GO:0044425,GO:0044464
GYA98_RS01940	0.919665	4.93479	0.042499	NTPR_ENTHA	Protein NtpR;	gamma-glutamyl-gamma-aminobutyrate hydrolase family protein	GO:0003674,GO:0003824,GO:0006082,GO:0006520,GO:0006541,GO:0006807,GO:0008150,GO:0008152,GO:0009064,GO:0009987,GO:0016787,GO:0019752,GO:0043436,GO:0044237,GO:0044238,GO:0044281,GO:0044699,GO:0044710,GO:0044763,GO:0071704,GO:1901564,GO:1901605
GYA98_RS01945	0.50754	6.58351	0.760115	VMLR_BACSU	.	ABC-F type ribosomal protection protein	No GO terms assigned
GYA98_RS01950	-0.567635	6.23978	0.522566	YNAD_BACSU	Uncharacterized N-acetyltransferase YnaD;	GNAT family N-acetyltransferase	GO:0003674,GO:0003824,GO:0006464,GO:0006473,GO:0006474,GO:0006807,GO:0008080,GO:0008150,GO:0008152,GO:0009987,GO:0016407,GO:0016410,GO:0016740,GO:0016746,GO:0016747,GO:0019538,GO:0031365,GO:0036211,GO:0043170,GO:0043412,GO:0043543,GO:0044237,GO:0044238,GO:0044260,GO:0044267,GO:0071704,GO:1901564
GYA98_RS01955	1.33276	5.82625	0.000673827	YXKD_BACSU	UPF0750 membrane protein YxkD;	YitT family protein	GO:0005575,GO:0005886,GO:0016020,GO:0016021,GO:0031224,GO:0044425,GO:0044464
GYA98_RS01960	1.54663	6.47101	0.00281586	GLDA_GEOSE	Glycerol dehydrogenase;	glycerol dehydrogenase	GO:0003674,GO:0003824,GO:0005488,GO:0005975,GO:0006066,GO:0006071,GO:0006091,GO:0006113,GO:0008150,GO:0008152,GO:0008888,GO:0009056,GO:0009987,GO:0015980,GO:0016052,GO:0016491,GO:0016614,GO:0016616,GO:0019400,GO:0019405,GO:0019563,GO:0019588,GO:0019662,GO:0019751,GO:0043167,GO:0043169,GO:0044237,GO:0044238,GO:0044248,GO:0044262,GO:0044275,GO:0044281,GO:0044282,GO:0044699,GO:0044710,GO:0044712,GO:…
GYA98_RS01965	0.464757	6.81903	0.830754	YDGK_BACSU	Uncharacterized MFS-type transporter YdgK;	Bcr/CflA family efflux MFS transporter	GO:0003674,GO:0005215,GO:0005575,GO:0005886,GO:0006810,GO:0008150,GO:0016020,GO:0016021,GO:0031224,GO:0044425,GO:0044464,GO:0051179,GO:0051234,GO:0055085
GYA98_RS01970	-0.209553	4.36031	0.99977	FABF_BACSU	3-oxoacyl-[acyl-carrier-protein] synthase 2;	beta-ketoacyl-ACP synthase II	GO:0003674,GO:0003824,GO:0006082,GO:0006629,GO:0006631,GO:0006633,GO:0008150,GO:0008152,GO:0008610,GO:0009058,GO:0009987,GO:0016053,GO:0016740,GO:0016746,GO:0016747,GO:0019752,GO:0032787,GO:0033817,GO:0043436,GO:0044237,GO:0044238,GO:0044249,GO:0044255,GO:0044281,GO:0044283,GO:0044699,GO:0044710,GO:0044711,GO:0044763,GO:0046394,GO:0071704,GO:0072330,GO:1901576
GYA98_RS01975	-0.267189	3.19868	0.999459	.	NA	helix-turn-helix domain-containing protein	No GO terms assigned
GYA98_RS01980	0.330014	6.55309	0.981531	YDHB_BACSU	UPF0721 transmembrane protein YdhB;	sulfite exporter TauE/SafE family protein	GO:0005575,GO:0005886,GO:0016020,GO:0016021,GO:0031224,GO:0044425,GO:0044464
GYA98_RS01985	1.67267	3.40523	0.00776456	BLTD_BACSU	Spermine/spermidine acetyltransferase;	GNAT family N-acetyltransferase	GO:0003674,GO:0003824,GO:0004145,GO:0004596,GO:0005575,GO:0006464,GO:0006473,GO:0006474,GO:0006576,GO:0006595,GO:0006598,GO:0006807,GO:0008080,GO:0008150,GO:0008152,GO:0009056,GO:0009308,GO:0009310,GO:0009445,GO:0009447,GO:0009987,GO:0016407,GO:0016410,GO:0016740,GO:0016746,GO:0016747,GO:0019538,GO:0031248,GO:0031365,GO:0032991,GO:0034212,GO:0034641,GO:0036211,GO:0042402,GO:0043170,GO:0043412,GO:…
GYA98_RS01990	0.872349	3.80997	0.0801529	BLTR_BACSU	Multidrug-efflux transporter 2 regulator;	MerR family transcriptional regulator	GO:0003674,GO:0003676,GO:0003677,GO:0005488,GO:0006139,GO:0006351,GO:0006355,GO:0006725,GO:0006807,GO:0008150,GO:0008152,GO:0009058,GO:0009059,GO:0009889,GO:0009987,GO:0010468,GO:0010556,GO:0016070,GO:0018130,GO:0019219,GO:0019222,GO:0019438,GO:0031323,GO:0031326,GO:0032774,GO:0034641,GO:0034645,GO:0034654,GO:0043170,GO:0044237,GO:0044238,GO:0044249,GO:0044260,GO:0044271,GO:0046483,GO:0050789,GO:…
GYA98_RS01995	-0.385917	7.40741	0.966097	YDZE_BACSU	Putative permease-like protein YdzE;	DMT family transporter	GO:0005575,GO:0005886,GO:0006810,GO:0008150,GO:0016020,GO:0016021,GO:0031224,GO:0044425,GO:0044464,GO:0051179,GO:0051234
GYA98_RS02005	-0.282311	4.90177	0.97797	YJHB_BACSU	Putative ADP-ribose pyrophosphatase YjhB;	NUDIX hydrolase	GO:0003674,GO:0003824,GO:0005488,GO:0016787,GO:0043167,GO:0043169,GO:0046872
GYA98_RS02010	-0.579537	5.11152	0.501531	YCGJ_BACSU	Uncharacterized methyltransferase YcgJ;	class I SAM-dependent methyltransferase	GO:0003674,GO:0003824,GO:0008150,GO:0008152,GO:0008168,GO:0008757,GO:0016740,GO:0016741,GO:0032259
GYA98_RS02015	-0.175899	8.79689	0.99977	TTUC_BACSU	Probable tartrate dehydrogenase/decarboxylase;	tartrate dehydrogenase	GO:0000166,GO:0000287,GO:0003674,GO:0003824,GO:0005488,GO:0009027,GO:0016491,GO:0016614,GO:0016615,GO:0016616,GO:0016829,GO:0016830,GO:0016831,GO:0036094,GO:0043167,GO:0043169,GO:0046553,GO:0046872,GO:0048037,GO:0050319,GO:0050662,GO:0051287,GO:0097159,GO:1901265,GO:1901363
GYA98_RS02020	-0.088688	5.9471	0.99977	YDHC_BACSU	Uncharacterized HTH-type transcriptional regulator YdhC;	GntR family transcriptional regulator	GO:0001071,GO:0003674,GO:0003676,GO:0003677,GO:0003700,GO:0005488,GO:0006139,GO:0006351,GO:0006725,GO:0006807,GO:0008150,GO:0008152,GO:0009058,GO:0009059,GO:0009987,GO:0016070,GO:0018130,GO:0019438,GO:0032774,GO:0034641,GO:0034645,GO:0034654,GO:0043170,GO:0043565,GO:0044237,GO:0044238,GO:0044249,GO:0044260,GO:0044271,GO:0046483,GO:0071704,GO:0090304,GO:0097159,GO:0097659,GO:1901360,GO:1901362,GO:…
GYA98_RS02025	-0.546951	7.04078	0.595875	YDHE_BACSU	Uncharacterized UDP-glucosyltransferase YdhE;	UDP-glucosyltransferase	GO:0003674,GO:0003824,GO:0005575,GO:0008150,GO:0008152,GO:0008194,GO:0009987,GO:0016740,GO:0016757,GO:0016758,GO:0016999,GO:0017144,GO:0043226,GO:0043227,GO:0043229,GO:0043231,GO:0044237,GO:0044424,GO:0044464
GYA98_RS02030	-0.190405	2.72086	0.99977	YJIA_BACSU	Uncharacterized protein YjiA;	hypothetical protein	No GO terms assigned
GYA98_RS02035	-0.471152	2.58394	0.686625	YDCS_BACSU	Uncharacterized protein YdcS;	hypothetical protein	No GO terms assigned
GYA98_RS02040	-2.94545	8.95844	4.39e-07	PBPE_BACSU	Penicillin-binding protein 4*;	serine hydrolase	GO:0000270,GO:0005575,GO:0005886,GO:0006022,GO:0006023,GO:0006024,GO:0006807,GO:0008150,GO:0008152,GO:0008360,GO:0009058,GO:0009059,GO:0009252,GO:0009987,GO:0016020,GO:0016043,GO:0022603,GO:0022604,GO:0030154,GO:0030203,GO:0030435,GO:0032502,GO:0034645,GO:0043170,GO:0043934,GO:0044036,GO:0044038,GO:0044237,GO:0044249,GO:0044260,GO:0044464,GO:0044699,GO:0044763,GO:0044767,GO:0045229,GO:0048646,GO:…
GYA98_RS02045	-0.970979	5.88707	0.169125	.	NA	hypothetical protein	No GO terms assigned
GYA98_RS02050	-1.69864	7.48939	5.43e-06	YDHK_BACSU	Uncharacterized protein YdhK;	YdhK family protein	No GO terms assigned
GYA98_RS02055	0.425385	5.51185	0.834058	PBUE_BACAM	Purine efflux pump PbuE;	MFS transporter	GO:0005575,GO:0005886,GO:0006810,GO:0008150,GO:0016020,GO:0016021,GO:0031224,GO:0044425,GO:0044464,GO:0051179,GO:0051234,GO:0055085
GYA98_RS02060	-0.221657	4.97451	0.99977	GMUR_BACSU	HTH-type transcriptional regulator GmuR;	GntR family transcriptional regulator	GO:0001071,GO:0003674,GO:0003676,GO:0003677,GO:0003700,GO:0005488,GO:0005575,GO:0005737,GO:0006139,GO:0006351,GO:0006725,GO:0006807,GO:0008150,GO:0008152,GO:0009058,GO:0009059,GO:0009987,GO:0016070,GO:0018130,GO:0019438,GO:0032774,GO:0034641,GO:0034645,GO:0034654,GO:0043170,GO:0044237,GO:0044238,GO:0044249,GO:0044260,GO:0044271,GO:0044424,GO:0044464,GO:0046483,GO:0071704,GO:0090304,GO:0097159,GO:…
GYA98_RS02065	0.774277	2.97272	0.224108	PDHR_SALTY	Pyruvate dehydrogenase complex repressor;	FadR family transcriptional regulator	GO:0001071,GO:0003674,GO:0003676,GO:0003677,GO:0003700,GO:0005488,GO:0006139,GO:0006351,GO:0006725,GO:0006807,GO:0008150,GO:0008152,GO:0009058,GO:0009059,GO:0009987,GO:0016070,GO:0018130,GO:0019438,GO:0032774,GO:0034641,GO:0034645,GO:0034654,GO:0043170,GO:0044237,GO:0044238,GO:0044249,GO:0044260,GO:0044271,GO:0046483,GO:0071704,GO:0090304,GO:0097159,GO:0097659,GO:1901360,GO:1901362,GO:1901363,GO:…
GYA98_RS02070	0.254914	5.18538	0.99977	YYCB_BACSU	Uncharacterized transporter YycB;	MFS transporter	GO:0005575,GO:0005886,GO:0006810,GO:0008150,GO:0016020,GO:0016021,GO:0031224,GO:0044425,GO:0044464,GO:0051179,GO:0051234,GO:0055085
GYA98_RS02075	0.858174	1.48253	0.321081	YVDR_BACSU	Uncharacterized membrane protein YvdR;	multidrug efflux SMR transporter	GO:0003674,GO:0005215,GO:0005575,GO:0005887,GO:0006810,GO:0008150,GO:0015893,GO:0016021,GO:0022857,GO:0022891,GO:0022892,GO:0031224,GO:0031226,GO:0044425,GO:0044459,GO:0044464,GO:0044699,GO:0044765,GO:0046618,GO:0051179,GO:0051234,GO:0055085,GO:0090484,GO:1902578
GYA98_RS02080	0.256007	3.21441	0.962027	YVDS_BACSU	Uncharacterized membrane protein YvdS;	multidrug efflux SMR transporter	GO:0003674,GO:0005215,GO:0005575,GO:0005887,GO:0006810,GO:0008150,GO:0015893,GO:0016021,GO:0022857,GO:0022891,GO:0022892,GO:0031224,GO:0031226,GO:0044425,GO:0044459,GO:0044464,GO:0044699,GO:0044765,GO:0046618,GO:0051179,GO:0051234,GO:0055085,GO:0090484,GO:1902578
GYA98_RS02085	-0.233977	4.29723	0.99977	YVDT_BACSU	Uncharacterized HTH-type transcriptional regulator YvdT;	TetR/AcrR family transcriptional regulator	GO:0003674,GO:0003676,GO:0003677,GO:0005488,GO:0006139,GO:0006351,GO:0006355,GO:0006725,GO:0006807,GO:0008150,GO:0008152,GO:0009058,GO:0009059,GO:0009889,GO:0009987,GO:0010468,GO:0010556,GO:0016070,GO:0018130,GO:0019219,GO:0019222,GO:0019438,GO:0031323,GO:0031326,GO:0032774,GO:0034641,GO:0034645,GO:0034654,GO:0043170,GO:0044237,GO:0044238,GO:0044249,GO:0044260,GO:0044271,GO:0046483,GO:0050789,GO:…
GYA98_RS02090	1.97746	4.9841	0.000184299	ASPP_BACSU	Aspartate-proton symporter;	APC family permease	GO:0003333,GO:0003674,GO:0005215,GO:0005342,GO:0005575,GO:0005886,GO:0006810,GO:0006811,GO:0006820,GO:0006865,GO:0008150,GO:0008509,GO:0008514,GO:0015075,GO:0015171,GO:0015179,GO:0015291,GO:0015293,GO:0015297,GO:0015711,GO:0015807,GO:0015849,GO:0016020,GO:0016021,GO:0022804,GO:0022857,GO:0022891,GO:0022892,GO:0031224,GO:0034220,GO:0044425,GO:0044464,GO:0044699,GO:0044765,GO:0046942,GO:0046943,GO:…
GYA98_RS02095	1.76897	3.15419	0.00822297	MCAT_BACSU	Probable manganese catalase;	manganese catalase family protein	GO:0003674,GO:0003824,GO:0004096,GO:0004601,GO:0005488,GO:0016209,GO:0016491,GO:0016684,GO:0043167,GO:0043169,GO:0046872
GYA98_RS02100	0.479366	3.88843	0.712058	YNDB_BACSU	Uncharacterized protein YndB;	SRPBCC domain-containing protein	GO:0006950,GO:0008150,GO:0050896
GYA98_RS02105	0.104246	6.04522	0.99977	YHFP_BACSU	Putative quinone oxidoreductase YhfP;	acryloyl-CoA reductase	GO:0003674,GO:0003824,GO:0005488,GO:0005575,GO:0005737,GO:0008270,GO:0016491,GO:0043167,GO:0043169,GO:0044424,GO:0044464,GO:0046872,GO:0046914
GYA98_RS02110	-0.562424	4.80242	0.587259	IOLT_BACSU	Major myo-inositol transporter IolT;	sugar porter family MFS transporter	GO:0003674,GO:0005215,GO:0005351,GO:0005402,GO:0005575,GO:0005887,GO:0006810,GO:0006811,GO:0006812,GO:0006818,GO:0008150,GO:0008324,GO:0015075,GO:0015144,GO:0015291,GO:0015293,GO:0015294,GO:0015295,GO:0015672,GO:0015992,GO:0016021,GO:0022804,GO:0022857,GO:0022891,GO:0022892,GO:0031224,GO:0031226,GO:0044425,GO:0044459,GO:0044464,GO:0044699,GO:0044765,GO:0051119,GO:0051179,GO:0051234,GO:1901476,GO:…
GYA98_RS02140	0.939871	7.34321	0.0785757	THIL_BACSU	Thiamine-monophosphate kinase {ECO:0000255|HAMAP-Rule:MF_02128};	thiamine-phosphate kinase	GO:0000166,GO:0000287,GO:0003674,GO:0003824,GO:0005488,GO:0005524,GO:0006725,GO:0006732,GO:0006766,GO:0006767,GO:0006772,GO:0006790,GO:0006793,GO:0006796,GO:0006807,GO:0008150,GO:0008152,GO:0009030,GO:0009058,GO:0009108,GO:0009110,GO:0009228,GO:0009229,GO:0009987,GO:0016301,GO:0016740,GO:0016772,GO:0016776,GO:0017076,GO:0018130,GO:0019438,GO:0019637,GO:0030554,GO:0032553,GO:0032555,GO:0032559,GO:…
GYA98_RS02145	0.549797	3.48236	0.555668	TSAE_BACSU	tRNA threonylcarbamoyladenosine biosynthesis protein TsaE;	tRNA (adenosine(37)-N6)-threonylcarbamoyltransferase complex ATPase subunit type 1 TsaE	GO:0000166,GO:0002949,GO:0003674,GO:0005488,GO:0005524,GO:0005575,GO:0005737,GO:0006139,GO:0006396,GO:0006399,GO:0006400,GO:0006725,GO:0006807,GO:0008033,GO:0008150,GO:0008152,GO:0009451,GO:0009987,GO:0016070,GO:0017076,GO:0030554,GO:0032553,GO:0032555,GO:0032559,GO:0034470,GO:0034641,GO:0034660,GO:0035639,GO:0036094,GO:0043167,GO:0043168,GO:0043169,GO:0043170,GO:0043412,GO:0044237,GO:0044238,GO:…
GYA98_RS02150	0.175892	4.68073	0.99977	TSAB_BACSU	tRNA threonylcarbamoyladenosine biosynthesis protein TsaB;	tRNA (adenosine(37)-N6)-threonylcarbamoyltransferase complex dimerization subunit type 1 TsaB	GO:0002949,GO:0005575,GO:0005737,GO:0006139,GO:0006396,GO:0006399,GO:0006400,GO:0006725,GO:0006807,GO:0008033,GO:0008150,GO:0008152,GO:0009451,GO:0009987,GO:0016070,GO:0034470,GO:0034641,GO:0034660,GO:0043170,GO:0043412,GO:0044237,GO:0044238,GO:0044260,GO:0044424,GO:0044464,GO:0046483,GO:0070525,GO:0071704,GO:0090304,GO:1901360
GYA98_RS02155	0.861852	5.67297	0.112167	RIMI_BACSU	Putative ribosomal-protein-alanine acetyltransferase;	ribosomal protein S18-alanine N-acetyltransferase	GO:0003674,GO:0003824,GO:0004596,GO:0005575,GO:0005737,GO:0006464,GO:0006473,GO:0006474,GO:0006807,GO:0008080,GO:0008150,GO:0008152,GO:0008999,GO:0009987,GO:0016407,GO:0016410,GO:0016740,GO:0016746,GO:0016747,GO:0019538,GO:0031248,GO:0031365,GO:0032991,GO:0034212,GO:0036211,GO:0043170,GO:0043412,GO:0043543,GO:0044237,GO:0044238,GO:0044260,GO:0044267,GO:0044424,GO:0044464,GO:0071704,GO:1901564,GO:…
GYA98_RS02160	0.452542	7.30583	0.895034	TSAD_BACSU	tRNA N6-adenosine threonylcarbamoyltransferase {ECO:0000255|HAMAP-Rule:MF_01445};	tRNA (adenosine(37)-N6)-threonylcarbamoyltransferase complex transferase subunit TsaD	GO:0002949,GO:0003674,GO:0003824,GO:0004175,GO:0004222,GO:0005488,GO:0005506,GO:0005575,GO:0005737,GO:0006139,GO:0006396,GO:0006399,GO:0006400,GO:0006725,GO:0006807,GO:0008033,GO:0008150,GO:0008152,GO:0008233,GO:0008237,GO:0009451,GO:0009987,GO:0016070,GO:0016740,GO:0016746,GO:0016747,GO:0016787,GO:0034470,GO:0034641,GO:0034660,GO:0043167,GO:0043169,GO:0043170,GO:0043412,GO:0044237,GO:0044238,GO:…
GYA98_RS02165	-0.506151	7.10499	0.77116	YDIF_BACSU	Uncharacterized ABC transporter ATP-binding protein YdiF;	ABC-F family ATP-binding cassette domain-containing protein	GO:0000166,GO:0003674,GO:0003676,GO:0003677,GO:0003824,GO:0005488,GO:0005524,GO:0006810,GO:0008150,GO:0016462,GO:0016787,GO:0016817,GO:0016818,GO:0016887,GO:0017076,GO:0017111,GO:0030554,GO:0032553,GO:0032555,GO:0032559,GO:0035639,GO:0036094,GO:0043167,GO:0043168,GO:0051179,GO:0051234,GO:0097159,GO:0097367,GO:1901265,GO:1901363
GYA98_RS02170	0.114429	6.51693	0.99977	MOAC_BACVZ	.	cyclic pyranopterin monophosphate synthase MoaC	No GO terms assigned
GYA98_RS02175	-0.366112	7.56152	0.962027	REX_BACVZ	.	redox-sensing transcriptional repressor Rex	No GO terms assigned
GYA98_RS02180	-0.394934	8.57696	0.805725	TATAY_BACSU	Sec-independent protein translocase protein TatAy {ECO:0000255|HAMAP-Rule:MF_00236};	twin-arginine translocase TatA/TatE family subunit	GO:0002790,GO:0003674,GO:0005215,GO:0005575,GO:0005829,GO:0005887,GO:0006810,GO:0008104,GO:0008150,GO:0008320,GO:0008565,GO:0009306,GO:0009987,GO:0015031,GO:0015197,GO:0015833,GO:0016021,GO:0022857,GO:0022884,GO:0022891,GO:0022892,GO:0031224,GO:0031226,GO:0032940,GO:0032991,GO:0033036,GO:0033281,GO:0042886,GO:0042887,GO:0043234,GO:0043953,GO:0044424,GO:0044425,GO:0044444,GO:0044459,GO:0044464,GO:…
GYA98_RS02185	-0.597569	11.7286	0.467578	TATCY_BACSU	Sec-independent protein translocase protein TatCy {ECO:0000255|HAMAP-Rule:MF_00902};	twin-arginine translocase subunit TatC	GO:0003674,GO:0005215,GO:0005575,GO:0005887,GO:0006810,GO:0008104,GO:0008150,GO:0008320,GO:0008565,GO:0015031,GO:0015197,GO:0015833,GO:0016021,GO:0022857,GO:0022884,GO:0022891,GO:0022892,GO:0031224,GO:0031226,GO:0032991,GO:0033036,GO:0033281,GO:0042886,GO:0042887,GO:0043234,GO:0043953,GO:0044425,GO:0044459,GO:0044464,GO:0045184,GO:0051179,GO:0051234,GO:0055085,GO:0071702,GO:0071705,GO:0071806,GO:…
GYA98_RS02195	-0.252698	4.89936	0.99977	YDIL_BACSU	Putative membrane peptidase YdiL;	CPBP family intramembrane metalloprotease	GO:0003674,GO:0003824,GO:0005575,GO:0005886,GO:0008233,GO:0016020,GO:0016021,GO:0016787,GO:0031224,GO:0044425,GO:0044464
GYA98_RS02200	-0.603179	8.85318	0.451985	CH10_BACVZ	.	co-chaperone GroES	No GO terms assigned
GYA98_RS02205	-0.824203	11.6513	0.0840628	CH60_BACVZ	.	chaperonin GroEL	No GO terms assigned
GYA98_RS02210	-0.679319	7.02608	0.303923	MTL1_LACLL	Modification methylase LlaI;	hypothetical protein	GO:0003674,GO:0003676,GO:0003824,GO:0005488,GO:0006139,GO:0006259,GO:0006304,GO:0006725,GO:0006807,GO:0006950,GO:0006952,GO:0008150,GO:0008152,GO:0008168,GO:0008757,GO:0009007,GO:0009008,GO:0009307,GO:0009987,GO:0016740,GO:0016741,GO:0034641,GO:0043170,GO:0043412,GO:0044237,GO:0044238,GO:0044260,GO:0044355,GO:0046483,GO:0050896,GO:0071704,GO:0090304,GO:0097159,GO:0099046,GO:1901360,GO:1901363
GYA98_RS02215	-0.385434	3.31406	0.817777	.	NA	hypothetical protein	No GO terms assigned
GYA98_RS02220	-0.0865183	3.00256	0.99977	.	NA	restriction endonuclease	No GO terms assigned
GYA98_RS02225	-0.290332	7.37234	0.99977	GUTR_BACSU	Transcription activator GutR;	NACHT domain-containing protein	GO:0000166,GO:0003674,GO:0003676,GO:0003677,GO:0003723,GO:0005488,GO:0005524,GO:0006139,GO:0006351,GO:0006355,GO:0006725,GO:0006807,GO:0008150,GO:0008152,GO:0009058,GO:0009059,GO:0009889,GO:0009891,GO:0009893,GO:0009987,GO:0010468,GO:0010556,GO:0010557,GO:0010604,GO:0010628,GO:0016070,GO:0017076,GO:0018130,GO:0019219,GO:0019222,GO:0019438,GO:0030554,GO:0031323,GO:0031325,GO:0031326,GO:0031328,GO:…
GYA98_RS02230	-0.0448178	4.49702	0.99977	DHSO_BACSU	Sorbitol dehydrogenase;	sorbitol dehydrogenase	GO:0003674,GO:0003824,GO:0003939,GO:0005488,GO:0008270,GO:0016491,GO:0016614,GO:0016616,GO:0043167,GO:0043169,GO:0046872,GO:0046914
GYA98_RS02235	1.18873	4.3419	0.0369879	GUTA_BACSU	Probable glucitol transport protein GutA;	MFS transporter	GO:0003674,GO:0005215,GO:0005575,GO:0005886,GO:0006810,GO:0006811,GO:0006812,GO:0006814,GO:0008150,GO:0008643,GO:0015291,GO:0015293,GO:0015672,GO:0016020,GO:0016021,GO:0022804,GO:0022857,GO:0030001,GO:0031224,GO:0044425,GO:0044464,GO:0044699,GO:0044765,GO:0051179,GO:0051234,GO:0071702,GO:1902578
GYA98_RS02240	-0.552229	8.20312	0.598285	YDJE_BACSU	Uncharacterized sugar kinase YdjE;	carbohydrate kinase	GO:0003674,GO:0003824,GO:0016301,GO:0016740,GO:0016772,GO:0016773
GYA98_RS02245	-0.350787	4.23811	0.906433	YJDJ_BACSU	Uncharacterized protein YjdJ;	YjdJ family protein	GO:0005575,GO:0016021,GO:0031224,GO:0044425
GYA98_RS02250	-2.37665	7.46065	9.83e-07	PSPA_BACSU	Phage shock protein A homolog;	PspA/IM30 family protein	GO:0005575,GO:0005829,GO:0044424,GO:0044444,GO:0044464
GYA98_RS02255	-2.3082	7.84957	4.39e-07	YDJG_BACSU	Uncharacterized protein YdjG;	TFIIB-type zinc ribbon-containing protein	GO:0005575,GO:0005886,GO:0016020,GO:0016021,GO:0031224,GO:0044425,GO:0044464
GYA98_RS02260	-2.08882	6.85716	4.39e-07	YDJH_BACSU	UPF0603 protein YdjH;	hypothetical protein	GO:0005575,GO:0005886,GO:0016020,GO:0016021,GO:0031224,GO:0044425,GO:0044464
GYA98_RS02265	-1.42319	8.73645	0.000531001	YDJI_BACSU	Uncharacterized protein YdjI;	hypothetical protein	No GO terms assigned
GYA98_RS02270	-0.0085244	6.45938	0.99977	YRHL_BACSU	Putative peptidoglycan O-acetyltransferase YrhL;	acetyltransferase	GO:0003674,GO:0003824,GO:0005575,GO:0005886,GO:0016020,GO:0016021,GO:0016740,GO:0016746,GO:0016747,GO:0031224,GO:0044425,GO:0044464
GYA98_RS02275	1.26557	4.11341	0.00152863	RSIV_BACSU	Anti-sigma-V factor RsiV;	anti-sigma-V factor rsiV	GO:0005575,GO:0005886,GO:0016020,GO:0016021,GO:0031224,GO:0044425,GO:0044464
GYA98_RS02280	0.560087	2.66262	0.546299	SIGV_BACSU	RNA polymerase sigma factor SigV;	sigma-70 family RNA polymerase sigma factor	GO:0000988,GO:0000990,GO:0000996,GO:0001071,GO:0003674,GO:0003676,GO:0003677,GO:0003700,GO:0005488,GO:0006139,GO:0006352,GO:0006725,GO:0006807,GO:0008150,GO:0008152,GO:0009058,GO:0009059,GO:0009987,GO:0016070,GO:0016987,GO:0018130,GO:0019438,GO:0032774,GO:0034641,GO:0034654,GO:0043170,GO:0044237,GO:0044238,GO:0044249,GO:0044260,GO:0044271,GO:0046483,GO:0071704,GO:0090304,GO:0097159,GO:1901360,GO:…
GYA98_RS02285	-1.54704	11.6602	1.46e-05	BDHA_BACSU	(R,R)-butanediol dehydrogenase;	2%2C3-butanediol dehydrogenase	GO:0000721,GO:0003674,GO:0003824,GO:0005488,GO:0008270,GO:0016491,GO:0016614,GO:0016616,GO:0043167,GO:0043169,GO:0046872,GO:0046914
GYA98_RS02290	1.90614	5.40331	9.39e-05	YDJM_BACSU	Uncharacterized protein YdjM;	hypothetical protein	No GO terms assigned
GYA98_RS02295	1.22065	5.70506	0.00183982	YDJN_BACSU	Uncharacterized protein YdjN;	hypothetical protein	No GO terms assigned
GYA98_RS02300	-0.0620947	4.11985	0.99977	YDZJ_BACSU	Uncharacterized membrane protein YdzJ;	hypothetical protein	GO:0005575,GO:0005886,GO:0016020,GO:0016021,GO:0031224,GO:0044425,GO:0044464
GYA98_RS02305	0.634329	7.66493	0.380246	YDJO_BACSU	Uncharacterized protein YdjO;	hypothetical protein	No GO terms assigned
GYA98_RS02310	0.917321	5.13805	0.137365	COTA_BACSU	Spore coat protein A;	multicopper oxidase family protein	GO:0003674,GO:0003824,GO:0005488,GO:0005507,GO:0005575,GO:0008150,GO:0009987,GO:0016491,GO:0016679,GO:0016682,GO:0016722,GO:0030154,GO:0030288,GO:0030435,GO:0032502,GO:0042597,GO:0043167,GO:0043169,GO:0043934,GO:0044464,GO:0044699,GO:0044763,GO:0044767,GO:0046872,GO:0046914,GO:0048646,GO:0048869,GO:0052716
GYA98_RS02315	-2.3719	8.41141	4.39e-07	GABP_BACSU	GABA permease {ECO:0000303|PubMed:8951816};	GABA permease	GO:0003333,GO:0003674,GO:0005215,GO:0005342,GO:0005575,GO:0005886,GO:0006082,GO:0006520,GO:0006807,GO:0006810,GO:0006811,GO:0006820,GO:0006865,GO:0008028,GO:0008150,GO:0008152,GO:0008509,GO:0008514,GO:0009056,GO:0009063,GO:0009448,GO:0009450,GO:0009987,GO:0015075,GO:0015171,GO:0015179,GO:0015185,GO:0015291,GO:0015297,GO:0015711,GO:0015807,GO:0015849,GO:0016020,GO:0016021,GO:0016054,GO:0019752,GO:…
GYA98_RS02320	0.720386	4.05465	0.321087	MNES_BACSU	.	cation transporter	No GO terms assigned
GYA98_RS02325	0.411458	6.94446	0.846345	YEAC_BACSU	Uncharacterized protein YeaC;	MoxR family ATPase	GO:0000166,GO:0003674,GO:0003824,GO:0005488,GO:0005524,GO:0016462,GO:0016787,GO:0016817,GO:0016818,GO:0016887,GO:0017076,GO:0017111,GO:0030554,GO:0032553,GO:0032555,GO:0032559,GO:0035639,GO:0036094,GO:0043167,GO:0043168,GO:0097159,GO:0097367,GO:1901265,GO:1901363
GYA98_RS02330	-0.201556	5.88045	0.99977	YEAD_BACSU	Uncharacterized protein YeaD;	DUF58 domain-containing protein	No GO terms assigned
GYA98_RS02335	-0.265094	7.46349	0.99977	YEBA_BACSU	Uncharacterized protein YebA;	transglutaminase domain-containing protein	GO:0005575,GO:0005886,GO:0016020,GO:0016021,GO:0031224,GO:0044425,GO:0044464
GYA98_RS02340	0.0856633	9.23849	0.99977	GUAA_BACVZ	.	glutamine-hydrolyzing GMP synthase	No GO terms assigned
GYA98_RS02345	1.05147	3.06832	0.120769	.	NA	GNAT family N-acetyltransferase	No GO terms assigned
GYA98_RS02355	0.102353	4.83792	0.99977	.	NA	DUF4179 domain-containing protein	No GO terms assigned
GYA98_RS02360	0.217393	7.98037	0.99977	PBUG_BACSU	Guanine/hypoxanthine permease PbuG;	NCS2 family permease	GO:0003674,GO:0005215,GO:0005345,GO:0005575,GO:0005886,GO:0015205,GO:0016020,GO:0016021,GO:0022857,GO:0022891,GO:0022892,GO:0031224,GO:0044425,GO:0044464
GYA98_RS02365	-0.392785	8.21714	0.97797	YEBC_BACSU	Uncharacterized protein YebC;	hypothetical protein	GO:0005575,GO:0005886,GO:0016020,GO:0016021,GO:0031224,GO:0044425,GO:0044464
GYA98_RS02370	0.0349299	6.94887	0.99977	YEBD_BACSU	Uncharacterized protein YebD;	Fur-regulated basic protein FbpA	No GO terms assigned
GYA98_RS02375	-0.0637023	4.87855	0.99977	Y682_BACVZ	.	DUF2179 domain-containing protein	No GO terms assigned
GYA98_RS02380	0.705953	3.80084	0.321763	YEBG_BACSU	Uncharacterized protein YebG;	NETI motif-containing protein	No GO terms assigned
GYA98_RS02385	-0.565548	7.80911	0.529343	PURE_BACSU	N5-carboxyaminoimidazole ribonucleotide mutase {ECO:0000255|HAMAP-Rule:MF_01929};	5-(carboxyamino)imidazole ribonucleotide mutase	GO:0003674,GO:0003824,GO:0006139,GO:0006163,GO:0006164,GO:0006188,GO:0006189,GO:0006725,GO:0006753,GO:0006793,GO:0006796,GO:0006807,GO:0008150,GO:0008152,GO:0009058,GO:0009117,GO:0009123,GO:0009124,GO:0009126,GO:0009127,GO:0009150,GO:0009152,GO:0009156,GO:0009161,GO:0009165,GO:0009167,GO:0009168,GO:0009259,GO:0009260,GO:0009987,GO:0016853,GO:0016866,GO:0018130,GO:0019438,GO:0019637,GO:0019693,GO:…
GYA98_RS02390	-0.109944	10.0525	0.99977	PURK_BACSU	N5-carboxyaminoimidazole ribonucleotide synthase {ECO:0000255|HAMAP-Rule:MF_01928};	5-(carboxyamino)imidazole ribonucleotide synthase	GO:0000166,GO:0003674,GO:0003824,GO:0004616,GO:0004638,GO:0004639,GO:0005488,GO:0005524,GO:0005575,GO:0005829,GO:0006139,GO:0006144,GO:0006163,GO:0006164,GO:0006188,GO:0006189,GO:0006725,GO:0006753,GO:0006793,GO:0006796,GO:0006807,GO:0008150,GO:0008152,GO:0009058,GO:0009112,GO:0009113,GO:0009117,GO:0009123,GO:0009124,GO:0009126,GO:0009127,GO:0009150,GO:0009152,GO:0009156,GO:0009161,GO:0009165,GO:…
GYA98_RS02395	-0.120565	9.93754	0.99977	PUR8_BACSU	Adenylosuccinate lyase;	adenylosuccinate lyase	GO:0003674,GO:0003824,GO:0004018,GO:0006139,GO:0006163,GO:0006164,GO:0006167,GO:0006188,GO:0006189,GO:0006461,GO:0006725,GO:0006753,GO:0006793,GO:0006796,GO:0006807,GO:0008150,GO:0008152,GO:0009058,GO:0009117,GO:0009123,GO:0009124,GO:0009126,GO:0009127,GO:0009150,GO:0009152,GO:0009156,GO:0009161,GO:0009165,GO:0009167,GO:0009168,GO:0009259,GO:0009260,GO:0009987,GO:0016043,GO:0016829,GO:0016840,GO:…
GYA98_RS02400	-0.378649	9.06878	0.946689	PUR7_BACSU	Phosphoribosylaminoimidazole-succinocarboxamide synthase;	phosphoribosylaminoimidazolesuccinocarboxamide synthase	GO:0000166,GO:0003674,GO:0003824,GO:0004638,GO:0004639,GO:0005488,GO:0005524,GO:0005575,GO:0005829,GO:0006139,GO:0006144,GO:0006163,GO:0006164,GO:0006188,GO:0006189,GO:0006725,GO:0006753,GO:0006793,GO:0006796,GO:0006807,GO:0008150,GO:0008152,GO:0009058,GO:0009112,GO:0009113,GO:0009117,GO:0009123,GO:0009124,GO:0009126,GO:0009127,GO:0009150,GO:0009152,GO:0009156,GO:0009161,GO:0009165,GO:0009167,GO:…
GYA98_RS02405	-0.0375268	5.58347	0.99977	PURS_BACSU	Phosphoribosylformylglycinamidine synthase subunit PurS {ECO:0000255|HAMAP-Rule:MF_01926};	phosphoribosylformylglycinamidine synthase subunit PurS	GO:0000166,GO:0003674,GO:0003824,GO:0004642,GO:0005488,GO:0005524,GO:0005575,GO:0005737,GO:0006139,GO:0006163,GO:0006164,GO:0006188,GO:0006189,GO:0006725,GO:0006753,GO:0006793,GO:0006796,GO:0006807,GO:0008150,GO:0008152,GO:0009058,GO:0009117,GO:0009123,GO:0009124,GO:0009126,GO:0009127,GO:0009150,GO:0009152,GO:0009156,GO:0009161,GO:0009165,GO:0009167,GO:0009168,GO:0009259,GO:0009260,GO:0009987,GO:…
GYA98_RS02410	-0.515121	8.01077	0.678499	PURQ_BACVZ	.	phosphoribosylformylglycinamidine synthase subunit PurQ	No GO terms assigned
GYA98_RS02415	-0.522857	9.75304	0.662959	PURL_BACVZ	.	phosphoribosylformylglycinamidine synthase subunit PurL	No GO terms assigned
GYA98_RS02420	-0.861717	9.18443	0.064487	PUR1_BACSU	Amidophosphoribosyltransferase {ECO:0000255|HAMAP-Rule:MF_01931};	amidophosphoribosyltransferase	GO:0000287,GO:0003674,GO:0003824,GO:0004044,GO:0005488,GO:0006082,GO:0006139,GO:0006144,GO:0006163,GO:0006164,GO:0006188,GO:0006189,GO:0006520,GO:0006541,GO:0006725,GO:0006753,GO:0006793,GO:0006796,GO:0006807,GO:0008150,GO:0008152,GO:0009058,GO:0009064,GO:0009112,GO:0009113,GO:0009116,GO:0009117,GO:0009123,GO:0009124,GO:0009126,GO:0009127,GO:0009150,GO:0009152,GO:0009156,GO:0009161,GO:0009165,GO:…
GYA98_RS02425	-0.423866	8.25023	0.834058	PUR5_BACVZ	.	phosphoribosylformylglycinamidine cyclo-ligase	No GO terms assigned
GYA98_RS02430	-0.379793	6.99868	0.962027	PUR3_BACSU	Phosphoribosylglycinamide formyltransferase {ECO:0000255|HAMAP-Rule:MF_01930};	phosphoribosylglycinamide formyltransferase	GO:0003674,GO:0003824,GO:0004644,GO:0006139,GO:0006163,GO:0006164,GO:0006188,GO:0006189,GO:0006725,GO:0006753,GO:0006793,GO:0006796,GO:0006807,GO:0008150,GO:0008152,GO:0008168,GO:0009058,GO:0009117,GO:0009123,GO:0009124,GO:0009126,GO:0009127,GO:0009150,GO:0009152,GO:0009156,GO:0009161,GO:0009165,GO:0009167,GO:0009168,GO:0009259,GO:0009260,GO:0009987,GO:0016740,GO:0016741,GO:0016742,GO:0018130,GO:…
GYA98_RS02435	-0.308911	8.38032	0.99977	PUR9_BACSU	Bifunctional purine biosynthesis protein PurH;	bifunctional phosphoribosylaminoimidazolecarboxamide formyltransferase/IMP cyclohydrolase	GO:0003674,GO:0003824,GO:0003937,GO:0004643,GO:0006139,GO:0006163,GO:0006164,GO:0006188,GO:0006189,GO:0006725,GO:0006753,GO:0006793,GO:0006796,GO:0006807,GO:0008150,GO:0008152,GO:0009058,GO:0009117,GO:0009123,GO:0009124,GO:0009126,GO:0009127,GO:0009150,GO:0009152,GO:0009156,GO:0009161,GO:0009165,GO:0009167,GO:0009168,GO:0009259,GO:0009260,GO:0009987,GO:0016740,GO:0016741,GO:0016742,GO:0016787,GO:…
GYA98_RS02440	0.0431607	8.47456	0.99977	PUR2_BACSU	Phosphoribosylamine--glycine ligase {ECO:0000255|HAMAP-Rule:MF_00138};	phosphoribosylamine--glycine ligase	GO:0000166,GO:0000287,GO:0003674,GO:0003824,GO:0004637,GO:0005488,GO:0005524,GO:0006139,GO:0006144,GO:0006163,GO:0006164,GO:0006188,GO:0006189,GO:0006725,GO:0006753,GO:0006793,GO:0006796,GO:0006807,GO:0008150,GO:0008152,GO:0009058,GO:0009112,GO:0009113,GO:0009117,GO:0009123,GO:0009124,GO:0009126,GO:0009127,GO:0009150,GO:0009152,GO:0009156,GO:0009161,GO:0009165,GO:0009167,GO:0009168,GO:0009259,GO:…
GYA98_RS02450	0.0497959	8.0744	0.99977	YERA_BACSU	Putative adenine deaminase YerA;	adenine deaminase	GO:0000034,GO:0003674,GO:0003824,GO:0006139,GO:0006144,GO:0006145,GO:0006146,GO:0006725,GO:0006807,GO:0008150,GO:0008152,GO:0009056,GO:0009058,GO:0009112,GO:0009113,GO:0009987,GO:0016787,GO:0016810,GO:0016814,GO:0018130,GO:0019239,GO:0019438,GO:0019439,GO:0034641,GO:0042440,GO:0044237,GO:0044238,GO:0044248,GO:0044249,GO:0044270,GO:0044271,GO:0044281,GO:0044699,GO:0044710,GO:0044711,GO:0044712,GO:…
GYA98_RS02455	0.162112	8.4983	0.99977	YERB_BACSU	Putative lipoprotein YerB;	DUF3048 domain-containing protein	GO:0005575,GO:0005886,GO:0016020,GO:0044464
GYA98_RS02460	-0.305224	4.24586	0.937873	YERC_BACSU	Uncharacterized protein YerC;	hypothetical protein	GO:0001071,GO:0003674,GO:0003676,GO:0003677,GO:0003700,GO:0005488,GO:0005575,GO:0005622,GO:0043565,GO:0044464,GO:0097159,GO:1901363
GYA98_RS02465	1.32858	4.93202	0.00656734	YERD_BACSU	Glutamate synthase large subunit-like protein YerD;	FMN-binding glutamate synthase family protein	GO:0003674,GO:0003824,GO:0005575,GO:0005886,GO:0006082,GO:0006520,GO:0006536,GO:0006537,GO:0006807,GO:0008150,GO:0008152,GO:0008652,GO:0009058,GO:0009064,GO:0009084,GO:0009987,GO:0015930,GO:0016020,GO:0016021,GO:0016053,GO:0016491,GO:0016638,GO:0019752,GO:0031224,GO:0043436,GO:0043648,GO:0043650,GO:0044237,GO:0044238,GO:0044249,GO:0044281,GO:0044283,GO:0044425,GO:0044464,GO:0044699,GO:0044710,GO:…
GYA98_RS02470	0.908783	4.89774	0.0533528	PCRB_BACVZ	.	heptaprenylglyceryl phosphate synthase	No GO terms assigned
GYA98_RS02475	0.139984	7.63491	0.99977	PCRA_BACSU	ATP-dependent DNA helicase PcrA;	DNA helicase PcrA	GO:0000166,GO:0003674,GO:0003676,GO:0003677,GO:0003678,GO:0003824,GO:0004003,GO:0004386,GO:0005488,GO:0005524,GO:0005575,GO:0005737,GO:0006139,GO:0006259,GO:0006268,GO:0006281,GO:0006725,GO:0006807,GO:0006950,GO:0006974,GO:0006996,GO:0008026,GO:0008094,GO:0008150,GO:0008152,GO:0009987,GO:0016043,GO:0016462,GO:0016787,GO:0016817,GO:0016818,GO:0016887,GO:0017076,GO:0017111,GO:0030554,GO:0032392,GO:…
GYA98_RS02480	0.176183	9.09031	0.99977	DNLJ_BACVZ	.	NAD-dependent DNA ligase LigA	No GO terms assigned
GYA98_RS02485	0.10261	8.40015	0.99977	YERH_BACSU	Uncharacterized lipoprotein YerH;	hypothetical protein	GO:0005575,GO:0005886,GO:0016020,GO:0044464
GYA98_RS02490	-0.127667	9.62239	0.99977	YERI_BACSU	Uncharacterized protein YerI;	phosphotransferase enzyme family protein	No GO terms assigned
GYA98_RS02495	-0.485782	4.53856	0.664481	SAPB_BACSU	Protein SapB;	MgtC/SapB family protein	GO:0005575,GO:0005886,GO:0016020,GO:0016021,GO:0031224,GO:0044425,GO:0044464
GYA98_RS02500	1.70536	4.25845	0.000196299	OPUE_BACSU	Osmoregulated proline transporter OpuE {ECO:0000305};	sodium/proline symporter PutP	GO:0003674,GO:0005215,GO:0005283,GO:0005298,GO:0005342,GO:0005343,GO:0005416,GO:0005488,GO:0005575,GO:0005886,GO:0008324,GO:0008509,GO:0008514,GO:0015075,GO:0015077,GO:0015081,GO:0015171,GO:0015175,GO:0015179,GO:0015193,GO:0015291,GO:0015293,GO:0015294,GO:0015296,GO:0015370,GO:0016020,GO:0016021,GO:0022804,GO:0022853,GO:0022857,GO:0022890,GO:0022891,GO:0022892,GO:0031224,GO:0031402,GO:0031420,GO:…
GYA98_RS02505	-0.10243	5.2467	0.99977	GATC_BACVZ	.	Asp-tRNA(Asn)/Glu-tRNA(Gln) amidotransferase subunit GatC	No GO terms assigned
GYA98_RS02510	-0.973209	9.39415	0.0315292	GATA_BACVZ	.	Asp-tRNA(Asn)/Glu-tRNA(Gln) amidotransferase subunit GatA	No GO terms assigned
GYA98_RS02515	-0.842382	10.3884	0.0268296	GATB_BACVZ	.	Asp-tRNA(Asn)/Glu-tRNA(Gln) amidotransferase subunit GatB	No GO terms assigned
GYA98_RS02520	0.621437	3.89064	0.438739	YERO_BACSU	Uncharacterized HTH-type transcriptional regulator YerO;	TetR/AcrR family transcriptional regulator	GO:0001071,GO:0003674,GO:0003676,GO:0003677,GO:0003700,GO:0005488,GO:0006139,GO:0006351,GO:0006355,GO:0006725,GO:0006807,GO:0008150,GO:0008152,GO:0009058,GO:0009059,GO:0009889,GO:0009987,GO:0010468,GO:0010556,GO:0016070,GO:0018130,GO:0019219,GO:0019222,GO:0019438,GO:0031323,GO:0031326,GO:0032774,GO:0034641,GO:0034645,GO:0034654,GO:0043170,GO:0044237,GO:0044238,GO:0044249,GO:0044260,GO:0044271,GO:…
GYA98_RS02525	-0.799672	9.64909	0.136283	SWRC_BACSU	Swarming motility protein SwrC;	efflux RND transporter permease subunit	GO:0003674,GO:0005215,GO:0005575,GO:0008150,GO:0016020,GO:0042221,GO:0046677,GO:0050896
GYA98_RS02530	0.481419	7.52097	0.827048	DAGK_BACSU	Diacylglycerol kinase;	diacylglycerol kinase	GO:0000166,GO:0003674,GO:0003824,GO:0003951,GO:0004143,GO:0005488,GO:0005524,GO:0006629,GO:0006644,GO:0006793,GO:0006796,GO:0008150,GO:0008152,GO:0008610,GO:0008654,GO:0009058,GO:0009987,GO:0016301,GO:0016740,GO:0016772,GO:0016773,GO:0017076,GO:0019637,GO:0030554,GO:0032553,GO:0032555,GO:0032559,GO:0035639,GO:0036094,GO:0043167,GO:0043168,GO:0043169,GO:0044237,GO:0044238,GO:0044249,GO:0044255,GO:…
GYA98_RS02535	0.634258	7.09813	0.3683	RLMCD_BACSU	23S rRNA (uracil-C(5))-methyltransferase RlmCD;	23S rRNA (uracil(1939)-C(5))-methyltransferase RlmD	GO:0000154,GO:0001510,GO:0003674,GO:0003676,GO:0003723,GO:0003824,GO:0005488,GO:0006139,GO:0006364,GO:0006396,GO:0006725,GO:0006807,GO:0008150,GO:0008152,GO:0008168,GO:0008169,GO:0008173,GO:0008649,GO:0008757,GO:0009451,GO:0009987,GO:0016070,GO:0016072,GO:0016436,GO:0016740,GO:0016741,GO:0031167,GO:0032259,GO:0034470,GO:0034641,GO:0034660,GO:0043167,GO:0043169,GO:0043170,GO:0043412,GO:0043414,GO:…
GYA98_RS02540	0.676296	2.55021	0.380101	.	NA	hypothetical protein	No GO terms assigned
GYA98_RS02545	0.164428	5.6551	0.99977	.	NA	hypothetical protein	No GO terms assigned
GYA98_RS02550	-0.593871	6.8856	0.475475	.	NA	hypothetical protein	No GO terms assigned
GYA98_RS02555	-0.794352	5.65979	0.215341	.	NA	hypothetical protein	No GO terms assigned
GYA98_RS02560	-0.112031	4.9314	0.99977	RAPE_BACSU	Response regulator aspartate phosphatase E;	tetratricopeptide repeat protein	GO:0003674,GO:0003824,GO:0004721,GO:0016787,GO:0016788,GO:0016791,GO:0042578
GYA98_RS02565	0.00702949	3.78656	0.99977	YEED_BACSU	Uncharacterized protein YeeD;	hypothetical protein	No GO terms assigned
GYA98_RS02570	-0.458465	3.09245	0.702881	YEZA_BACSU	Uncharacterized protein YezA;	hypothetical protein	GO:0003674,GO:0005488,GO:0015643
GYA98_RS02575	-0.403767	5.4698	0.795233	YEZG_BACSU	Probable antitoxin YezG;	TIGR01741 family protein	No GO terms assigned
GYA98_RS02580	-0.445085	6.52852	0.891235	YEEF_BACSU	Putative ribonuclease YeeF;	ribonuclease YeeF family protein	GO:0003674,GO:0003824,GO:0004518,GO:0016787,GO:0016788
GYA98_RS02585	-0.389546	7.08552	0.99977	Y723_BACVZ	.	YebC/PmpR family DNA-binding transcriptional regulator	No GO terms assigned
GYA98_RS02590	2.54725	1.7405	0.0158283	.	NA	hypothetical protein	No GO terms assigned
GYA98_RS02595	-0.218997	6.4155	0.99977	AADK_BACSU	Aminoglycoside 6-adenylyltransferase;	aminoglycoside 6-adenylyltransferase	GO:0003674,GO:0003824,GO:0016740
GYA98_RS02600	3.50189	4.05651	4.5e-06	COTJA_BACSU	Protein CotJA;	spore coat associated protein CotJA	No GO terms assigned
GYA98_RS02605	3.81743	3.27033	4.73e-05	COTJB_BACSU	Protein CotJB;	spore coat protein CotJB	No GO terms assigned
GYA98_RS02610	4.56685	5.88487	9.83e-07	COTJC_BACSU	Protein CotJC;	spore coat protein CotJC	No GO terms assigned
GYA98_RS02615	-0.327875	5.66935	0.99521	YESJ_BACSU	Uncharacterized N-acetyltransferase YesJ;	GNAT family N-acetyltransferase	GO:0003674,GO:0003824,GO:0004596,GO:0005575,GO:0006464,GO:0006473,GO:0006474,GO:0006807,GO:0008080,GO:0008150,GO:0008152,GO:0009987,GO:0016407,GO:0016410,GO:0016740,GO:0016746,GO:0016747,GO:0019538,GO:0031248,GO:0031365,GO:0032991,GO:0034212,GO:0036211,GO:0043170,GO:0043412,GO:0043543,GO:0044237,GO:0044238,GO:0044260,GO:0044267,GO:0044424,GO:0044464,GO:0071704,GO:1901564,GO:1902493,GO:1902494,GO:…
GYA98_RS02620	-0.215027	4.41096	0.99977	.	NA	hypothetical protein	No GO terms assigned
GYA98_RS02625	2.70759	3.58466	5.85e-05	YETF_BACSU	UPF0702 transmembrane protein YetF;	DUF421 domain-containing protein	GO:0005575,GO:0005886,GO:0016020,GO:0016021,GO:0031224,GO:0044425,GO:0044464
GYA98_RS02635	-0.739992	6.22801	0.172076	HMOA_BACSU	Heme-degrading monooxygenase HmoA;	heme-degrading oxygenase HmoA	GO:0003674,GO:0003824,GO:0004497,GO:0005488,GO:0005575,GO:0005737,GO:0016491,GO:0043167,GO:0043169,GO:0044424,GO:0044464,GO:0046872
GYA98_RS02640	-0.15095	5.33213	0.99977	YETH_BACSU	Uncharacterized protein YetH;	hypothetical protein	No GO terms assigned
GYA98_RS02645	-0.0881888	6.49948	0.99977	RSBRD_BACSU	RsbT co-antagonist protein RsbRD;	STAS domain-containing protein	No GO terms assigned
GYA98_RS02650	-1.39516	6.03865	0.0046049	YEZD_BACSU	Uncharacterized protein YezD;	YezD family protein	No GO terms assigned
GYA98_RS02655	-1.25399	5.66097	0.000379527	RIBR_BACSU	RNA-binding riboflavin kinase RibR;	hypothetical protein	GO:0000166,GO:0003674,GO:0003824,GO:0005488,GO:0005524,GO:0006766,GO:0006767,GO:0006771,GO:0006807,GO:0008150,GO:0008152,GO:0008531,GO:0009058,GO:0009110,GO:0009231,GO:0009987,GO:0016301,GO:0016740,GO:0016772,GO:0016773,GO:0017076,GO:0018130,GO:0030554,GO:0032553,GO:0032555,GO:0032559,GO:0034641,GO:0035639,GO:0036094,GO:0042364,GO:0042726,GO:0042727,GO:0043167,GO:0043168,GO:0044237,GO:0044249,GO:…
GYA98_RS02660	-0.530161	9.13169	0.603653	YETJ_BACSU	Uncharacterized protein YetJ;	Bax inhibitor-1/YccA family protein	GO:0005575,GO:0005886,GO:0016020,GO:0016021,GO:0031224,GO:0044425,GO:0044464
GYA98_RS02665	0.151517	4.25127	0.99977	.	NA	hypothetical protein	No GO terms assigned
GYA98_RS02670	0.678381	3.55237	0.327653	YETL_BACSU	Uncharacterized HTH-type transcriptional regulator YetL;	MarR family transcriptional regulator	GO:0001071,GO:0003674,GO:0003676,GO:0003677,GO:0003700,GO:0005488,GO:0006139,GO:0006351,GO:0006725,GO:0006807,GO:0008150,GO:0008152,GO:0009058,GO:0009059,GO:0009987,GO:0016070,GO:0018130,GO:0019438,GO:0032774,GO:0034641,GO:0034645,GO:0034654,GO:0043170,GO:0044237,GO:0044238,GO:0044249,GO:0044260,GO:0044271,GO:0046483,GO:0071704,GO:0090304,GO:0097159,GO:0097659,GO:1901360,GO:1901362,GO:1901363,GO:…
GYA98_RS02675	0.550268	3.3633	0.562485	YETM_BACSU	Putative oxidoreductase YetM;	FAD-dependent oxidoreductase	GO:0000166,GO:0003674,GO:0003824,GO:0004497,GO:0005488,GO:0008150,GO:0008152,GO:0009058,GO:0016491,GO:0019748,GO:0036094,GO:0043167,GO:0043168,GO:0044550,GO:0044699,GO:0044710,GO:0044711,GO:0048037,GO:0050660,GO:0050662,GO:0071949,GO:0097159,GO:1901265,GO:1901363
GYA98_RS02680	1.1779	4.25755	0.0121601	YETN_BACSU	Uncharacterized protein YetN;	DUF3900 domain-containing protein	No GO terms assigned
GYA98_RS02685	1.63579	4.24493	0.00193397	CYPD_BACSU	Bifunctional cytochrome P450/NADPH--P450 reductase 1 {ECO:0000305};	cytochrome P450	GO:0000166,GO:0003674,GO:0003824,GO:0003958,GO:0004497,GO:0005488,GO:0005504,GO:0005506,GO:0005575,GO:0005737,GO:0006082,GO:0006629,GO:0006631,GO:0008150,GO:0008152,GO:0008289,GO:0009987,GO:0010181,GO:0016491,GO:0016651,GO:0016653,GO:0016705,GO:0016712,GO:0019395,GO:0019752,GO:0020037,GO:0030258,GO:0031406,GO:0032553,GO:0032787,GO:0033293,GO:0034440,GO:0036094,GO:0043167,GO:0043168,GO:0043169,GO:…
GYA98_RS02690	-0.423524	10.5083	0.97797	LTAS1_BACSU	Lipoteichoic acid synthase 1;	LTA synthase family protein	GO:0003674,GO:0003824,GO:0005488,GO:0005575,GO:0005576,GO:0005886,GO:0006082,GO:0008150,GO:0008152,GO:0008484,GO:0009058,GO:0009059,GO:0009987,GO:0016020,GO:0016021,GO:0016043,GO:0016053,GO:0016740,GO:0016787,GO:0016788,GO:0019350,GO:0031224,GO:0034645,GO:0043167,GO:0043169,GO:0043170,GO:0044036,GO:0044038,GO:0044237,GO:0044249,GO:0044260,GO:0044281,GO:0044283,GO:0044425,GO:0044464,GO:0044699,GO:…
GYA98_RS02695	4.12947	3.38279	4.56e-05	RFBF_BACSU	Probable glucose-1-phosphate cytidylyltransferase;	glucose-1-phosphate cytidylyltransferase	GO:0000166,GO:0003674,GO:0003824,GO:0005488,GO:0008150,GO:0008152,GO:0009058,GO:0016740,GO:0016772,GO:0016779,GO:0036094,GO:0043167,GO:0043169,GO:0046872,GO:0047343,GO:0070567,GO:0097159,GO:1901265,GO:1901363
GYA98_RS02700	3.83751	4.30553	8.9e-05	YFNG_BACSU	Putative sugar dehydratase/epimerase YfnG;	NAD-dependent epimerase/dehydratase family protein	GO:0005975,GO:0008150,GO:0008152,GO:0044238,GO:0071704
GYA98_RS02705	3.493	4.73141	0.000354801	YFNF_BACSU	Uncharacterized protein YfnF;	hypothetical protein	No GO terms assigned
GYA98_RS02710	3.40573	4.92017	5.9e-05	YFNE_BACSU	Uncharacterized glycosyltransferase YfnE;	glycosyltransferase family 2 protein	GO:0003674,GO:0003824,GO:0016740,GO:0016757
GYA98_RS02715	2.69048	4.71389	0.000205879	YFND_BACSU	Uncharacterized protein YfnD;	hypothetical protein	No GO terms assigned
GYA98_RS02720	-0.170181	6.62343	0.99977	YFNC_BACSU	Uncharacterized MFS-type transporter YfnC;	MFS transporter	GO:0005575,GO:0005886,GO:0006810,GO:0008150,GO:0016020,GO:0016021,GO:0031224,GO:0044425,GO:0044464,GO:0051179,GO:0051234,GO:0055085
GYA98_RS02725	-0.53261	5.28671	0.611006	MTRTR_BACSU	.	amino acid permease	No GO terms assigned
GYA98_RS02730	-0.267904	5.44753	0.95366	ALDH5_BACSU	Putative aldehyde dehydrogenase YfmT;	aldehyde dehydrogenase family protein	GO:0003674,GO:0003824,GO:0004029,GO:0016491,GO:0016620,GO:0016903
GYA98_RS02735	-0.72525	5.02626	0.38455	YFMS_BACSU	Putative sensory transducer protein YfmS;	methyl-accepting chemotaxis protein	GO:0003674,GO:0004871,GO:0005575,GO:0016020
GYA98_RS02740	1.86035	4.49433	0.000606742	YHXD_BACSU	Uncharacterized oxidoreductase YhxD;	SDR family oxidoreductase	GO:0003674,GO:0003824,GO:0016491
GYA98_RS02745	2.7702	3.44853	0.000181971	Y653_HAEIN	Uncharacterized glycosyltransferase HI_0653;	glycosyltransferase family 2 protein	GO:0003674,GO:0003824,GO:0006011,GO:0006139,GO:0006725,GO:0006793,GO:0006807,GO:0008150,GO:0008152,GO:0009225,GO:0009987,GO:0016740,GO:0016757,GO:0016758,GO:0034641,GO:0044237,GO:0044238,GO:0046483,GO:0071704,GO:1901135,GO:1901360
GYA98_RS02750	0.199507	8.30282	0.99977	YFMR_BACSU	Uncharacterized ABC transporter ATP-binding protein YfmR;	ABC-F family ATP-binding cassette domain-containing protein	GO:0000166,GO:0003674,GO:0003676,GO:0003677,GO:0003824,GO:0005488,GO:0005524,GO:0006810,GO:0008150,GO:0016462,GO:0016787,GO:0016817,GO:0016818,GO:0016887,GO:0017076,GO:0017111,GO:0030554,GO:0032553,GO:0032555,GO:0032559,GO:0035639,GO:0036094,GO:0043167,GO:0043168,GO:0051179,GO:0051234,GO:0097159,GO:0097367,GO:1901265,GO:1901363
GYA98_RS02755	-0.538277	2.71234	0.584769	YFMP_BACSU	HTH-type transcriptional regulator YfmP;	MerR family transcriptional regulator	GO:0003674,GO:0003676,GO:0003677,GO:0005488,GO:0006139,GO:0006351,GO:0006355,GO:0006725,GO:0006807,GO:0008150,GO:0008152,GO:0009058,GO:0009059,GO:0009889,GO:0009987,GO:0010468,GO:0010556,GO:0016070,GO:0018130,GO:0019219,GO:0019222,GO:0019438,GO:0031323,GO:0031326,GO:0032774,GO:0034641,GO:0034645,GO:0034654,GO:0043170,GO:0044237,GO:0044238,GO:0044249,GO:0044260,GO:0044271,GO:0046483,GO:0050789,GO:…
GYA98_RS02760	-0.467568	3.71027	0.689086	YFMO_BACSU	Multidrug efflux protein YfmO;	MFS transporter	GO:0000041,GO:0003674,GO:0005215,GO:0005575,GO:0005886,GO:0006810,GO:0006811,GO:0006812,GO:0006825,GO:0008150,GO:0016020,GO:0016021,GO:0030001,GO:0031224,GO:0044425,GO:0044464,GO:0051179,GO:0051234,GO:0055085
GYA98_RS02765	0.00283303	6.80256	0.99977	YFMM_BACSU	Uncharacterized ABC transporter ATP-binding protein YfmM;	ABC-F family ATP-binding cassette domain-containing protein	GO:0000166,GO:0003674,GO:0003824,GO:0005488,GO:0005524,GO:0006810,GO:0008150,GO:0016462,GO:0016787,GO:0016817,GO:0016818,GO:0016887,GO:0017076,GO:0017111,GO:0030554,GO:0032553,GO:0032555,GO:0032559,GO:0035639,GO:0036094,GO:0043167,GO:0043168,GO:0051179,GO:0051234,GO:0097159,GO:0097367,GO:1901265,GO:1901363
GYA98_RS02770	0.655478	7.6096	0.257091	YFML_BACSU	Probable ATP-dependent RNA helicase YfmL;	DEAD/DEAH box helicase	GO:0000166,GO:0003674,GO:0003676,GO:0003723,GO:0003724,GO:0003824,GO:0004004,GO:0004386,GO:0005488,GO:0005524,GO:0006139,GO:0006725,GO:0006807,GO:0008026,GO:0008150,GO:0008152,GO:0008186,GO:0009987,GO:0010501,GO:0016070,GO:0016462,GO:0016787,GO:0016817,GO:0016818,GO:0016887,GO:0017076,GO:0017111,GO:0022613,GO:0030554,GO:0032553,GO:0032555,GO:0032559,GO:0034641,GO:0035639,GO:0036094,GO:0042254,GO:…
GYA98_RS02775	0.641082	3.88355	0.400202	YFMK_BACSU	Uncharacterized N-acetyltransferase YfmK;	N-acetyltransferase	GO:0003674,GO:0003824,GO:0004596,GO:0005575,GO:0006464,GO:0006473,GO:0006474,GO:0006807,GO:0008080,GO:0008150,GO:0008152,GO:0009987,GO:0016407,GO:0016410,GO:0016740,GO:0016746,GO:0016747,GO:0019538,GO:0031248,GO:0031365,GO:0032991,GO:0034212,GO:0036211,GO:0043170,GO:0043412,GO:0043543,GO:0044237,GO:0044238,GO:0044260,GO:0044267,GO:0044424,GO:0044464,GO:0071704,GO:1901564,GO:1902493,GO:1902494,GO:…
GYA98_RS02780	-0.269141	7.82251	0.99977	YFMJ_BACSU	Putative NADP-dependent oxidoreductase YfmJ;	NADP-dependent oxidoreductase	GO:0003674,GO:0003824,GO:0005488,GO:0006725,GO:0008150,GO:0008152,GO:0008270,GO:0009056,GO:0009636,GO:0009987,GO:0016491,GO:0019439,GO:0042221,GO:0043167,GO:0043169,GO:0044237,GO:0044248,GO:0046872,GO:0046914,GO:0050896
GYA98_RS02785	0.456599	6.31003	0.710684	YFMB_BACSU	Uncharacterized protein YfmB;	DUF3212 family protein	No GO terms assigned
GYA98_RS02790	0.943902	3.77833	0.125984	G17M_BACSU	General stress protein 17M;	general stress protein	No GO terms assigned
GYA98_RS02795	-0.426802	7.11687	0.872772	PLY_BACSU	Pectate lyase;	pectate lyase	GO:0000272,GO:0003674,GO:0003824,GO:0005488,GO:0005575,GO:0005576,GO:0005975,GO:0005976,GO:0008150,GO:0008152,GO:0009056,GO:0009057,GO:0010393,GO:0016052,GO:0016829,GO:0016835,GO:0016837,GO:0030570,GO:0043167,GO:0043169,GO:0043170,GO:0044238,GO:0045488,GO:0045490,GO:0046872,GO:0071704,GO:1901575
GYA98_RS02800	0.471713	6.30944	0.882385	YFLS_BACSU	Putative malate transporter YflS;	anion permease	GO:0003674,GO:0005215,GO:0005575,GO:0005886,GO:0006810,GO:0006811,GO:0006812,GO:0006814,GO:0006820,GO:0008150,GO:0015672,GO:0016020,GO:0016021,GO:0030001,GO:0031224,GO:0034220,GO:0044425,GO:0044464,GO:0051179,GO:0051234,GO:0055085,GO:0098656
GYA98_RS02805	1.36151	3.17351	0.00710409	.	NA	hypothetical protein	No GO terms assigned
GYA98_RS02810	3.05339	5.57302	9.44e-06	.	NA	collagen-like protein	No GO terms assigned
GYA98_RS02815	2.62229	3.64336	0.00131319	NA	NA	hypothetical protein	No GO terms assigned
GYA98_RS02820	0.773396	6.71923	0.237681	.	NA	NTTRR-F1 domain	No GO terms assigned
GYA98_RS02825	1.226	6.30892	0.00691653	.	NA	collagen-like protein	No GO terms assigned
GYA98_RS02830	0.503988	5.92551	0.710684	YWPD_BACSU	Putative uncharacterized protein YwpD;	response regulator	GO:0000155,GO:0003674,GO:0003824,GO:0004672,GO:0004673,GO:0004871,GO:0004872,GO:0005575,GO:0005622,GO:0016021,GO:0016301,GO:0016740,GO:0016772,GO:0016773,GO:0016775,GO:0031224,GO:0038023,GO:0044425,GO:0044464,GO:0060089
GYA98_RS02835	-0.478432	4.7124	0.74615	Y0G0_VIBCH	Uncharacterized response regulatory protein VC_A0850;	response regulator	GO:0000156,GO:0000160,GO:0003674,GO:0003676,GO:0003677,GO:0004871,GO:0005488,GO:0005575,GO:0005622,GO:0006139,GO:0006351,GO:0006355,GO:0006725,GO:0006807,GO:0007165,GO:0008150,GO:0008152,GO:0009058,GO:0009059,GO:0009889,GO:0009987,GO:0010468,GO:0010556,GO:0016070,GO:0018130,GO:0019219,GO:0019222,GO:0019438,GO:0031323,GO:0031326,GO:0032774,GO:0034641,GO:0034645,GO:0034654,GO:0035556,GO:0043170,GO:…
GYA98_RS02840	-1.60211	9.37331	0.000125031	COLA_DICDI	Colossin-A;	LPXTG cell wall anchor domain-containing protein	GO:0005575,GO:0005576
GYA98_RS02845	-0.242368	5.77327	0.99977	YWPE_BACSU	Putative cysteine protease YwpE;	class A sortase	GO:0003674,GO:0003824,GO:0008233,GO:0008234,GO:0016787,GO:0070011
GYA98_RS02850	-0.183476	5.77065	0.99977	CITS_BACSU	Sensor protein CitS;	sensor histidine kinase	GO:0000155,GO:0000166,GO:0003674,GO:0003824,GO:0004672,GO:0004673,GO:0004871,GO:0004872,GO:0005488,GO:0005524,GO:0005575,GO:0005622,GO:0005886,GO:0016020,GO:0016021,GO:0016301,GO:0016740,GO:0016772,GO:0016773,GO:0016775,GO:0017076,GO:0030554,GO:0031224,GO:0032553,GO:0032555,GO:0032559,GO:0035639,GO:0036094,GO:0038023,GO:0043167,GO:0043168,GO:0044425,GO:0044464,GO:0060089,GO:0097159,GO:0097367,GO:…
GYA98_RS02855	-0.543506	5.05508	0.58131	CITT_BACSU	Transcriptional regulatory protein CitT;	response regulator	GO:0000160,GO:0001071,GO:0003674,GO:0003676,GO:0003677,GO:0005488,GO:0005575,GO:0005737,GO:0006139,GO:0006351,GO:0006355,GO:0006725,GO:0006807,GO:0007165,GO:0008150,GO:0008152,GO:0009058,GO:0009059,GO:0009605,GO:0009889,GO:0009987,GO:0010468,GO:0010556,GO:0016070,GO:0018130,GO:0019219,GO:0019222,GO:0019438,GO:0031323,GO:0031326,GO:0032774,GO:0034641,GO:0034645,GO:0034654,GO:0035556,GO:0043170,GO:…
GYA98_RS02860	-0.487714	6.25034	0.786846	YFLP_BACSU	UPF0065 protein YflP;	tripartite tricarboxylate transporter substrate binding protein	GO:0005575,GO:0030288,GO:0042597,GO:0044464
GYA98_RS02865	4.09164	6.65543	3.17e-05	CITM_BACSU	Mg(2+)/citrate complex secondary transporter;	citrate transporter	GO:0003674,GO:0005215,GO:0005342,GO:0005575,GO:0005886,GO:0006082,GO:0006101,GO:0006810,GO:0006811,GO:0006820,GO:0008150,GO:0008152,GO:0008509,GO:0008514,GO:0009987,GO:0015075,GO:0015137,GO:0015142,GO:0015291,GO:0015293,GO:0016020,GO:0016021,GO:0019752,GO:0022804,GO:0022857,GO:0022891,GO:0022892,GO:0031224,GO:0034220,GO:0043436,GO:0044237,GO:0044281,GO:0044425,GO:0044464,GO:0044699,GO:0044710,GO:…
GYA98_RS02870	3.33891	4.98051	1.61e-05	YFLN_BACSU	Probable metallo-hydrolase YflN;	MBL fold metallo-hydrolase	GO:0003674,GO:0003824,GO:0005488,GO:0016787,GO:0043167,GO:0043169,GO:0046872
GYA98_RS02875	1.23314	6.87364	0.000315804	NOSO_BACSU	Nitric oxide synthase oxygenase;	nitric oxide synthase oxygenase	GO:0003674,GO:0003824,GO:0004497,GO:0004517,GO:0005488,GO:0006807,GO:0006809,GO:0008150,GO:0008152,GO:0009058,GO:0009987,GO:0016491,GO:0016705,GO:0016709,GO:0020037,GO:0034641,GO:0043167,GO:0043169,GO:0044237,GO:0044249,GO:0044271,GO:0046209,GO:0046872,GO:0046906,GO:0072593,GO:0097159,GO:1901363,GO:1903409,GO:2001057
GYA98_RS02880	1.27925	5.04654	0.00278876	ACYP_BACVZ	.	acylphosphatase	No GO terms assigned
GYA98_RS02885	1.15412	6.91828	0.00324725	YFLK_BACSU	Uncharacterized protein YflK;	MOSC domain-containing protein	GO:0003674,GO:0003824,GO:0005488,GO:0019842,GO:0030151,GO:0030170,GO:0036094,GO:0043167,GO:0043168,GO:0043169,GO:0046872,GO:0046914,GO:0048037,GO:0070279,GO:0097159,GO:1901363
GYA98_RS02890	1.45913	3.29132	0.00627431	YFLJ_BACSU	Uncharacterized protein YflJ;	YflJ family protein	No GO terms assigned
GYA98_RS02895	0.82921	3.33687	0.282119	YFLI_BACSU	Uncharacterized protein YflI;	hypothetical protein	GO:0005575,GO:0005886,GO:0016020,GO:0016021,GO:0031224,GO:0044425,GO:0044464
GYA98_RS02900	1.42374	9.4671	0.0105846	YFLH_BACSU	Uncharacterized protein YflH;	DUF3243 domain-containing protein	No GO terms assigned
GYA98_RS02905	-0.515283	7.41796	0.66415	MAP12_BACSU	Methionine aminopeptidase 2 {ECO:0000255|HAMAP-Rule:MF_01974};	type I methionyl aminopeptidase	GO:0003674,GO:0003824,GO:0004177,GO:0005488,GO:0005575,GO:0005737,GO:0006464,GO:0006807,GO:0008150,GO:0008152,GO:0008233,GO:0008235,GO:0008237,GO:0008238,GO:0009987,GO:0016787,GO:0019538,GO:0036211,GO:0043167,GO:0043169,GO:0043170,GO:0043412,GO:0044237,GO:0044238,GO:0044260,GO:0044267,GO:0044424,GO:0044464,GO:0046872,GO:0070006,GO:0070011,GO:0070084,GO:0071704,GO:1901564
GYA98_RS02910	-1.16816	8.39184	0.00328553	PTWCB_BACSU	PTS system N-acetylglucosamine-specific EIICB component;	PTS transporter subunit EIIC	GO:0003674,GO:0003824,GO:0005215,GO:0005575,GO:0005886,GO:0006810,GO:0008150,GO:0008643,GO:0008982,GO:0009401,GO:0015144,GO:0015572,GO:0016020,GO:0016021,GO:0016301,GO:0016740,GO:0016772,GO:0016773,GO:0019866,GO:0022804,GO:0022857,GO:0022891,GO:0022892,GO:0031090,GO:0031224,GO:0044422,GO:0044424,GO:0044425,GO:0044464,GO:0044699,GO:0044765,GO:0051179,GO:0051234,GO:0071702,GO:1901476,GO:1901505,GO:…
GYA98_RS02915	-0.525881	7.41157	0.609714	YFMQ_BACSU	Uncharacterized protein YfmQ;	hypothetical protein	GO:0005575,GO:0016021,GO:0031224,GO:0044425
GYA98_RS02920	0.36286	8.90563	0.99977	LTAS2_BACSU	Lipoteichoic acid synthase 2;	LTA synthase family protein	GO:0003674,GO:0003824,GO:0005488,GO:0005575,GO:0005576,GO:0005886,GO:0006082,GO:0008150,GO:0008152,GO:0008484,GO:0009058,GO:0009059,GO:0009987,GO:0016020,GO:0016021,GO:0016043,GO:0016053,GO:0016740,GO:0016787,GO:0016788,GO:0019350,GO:0031224,GO:0034645,GO:0043167,GO:0043169,GO:0043170,GO:0044036,GO:0044038,GO:0044237,GO:0044249,GO:0044260,GO:0044281,GO:0044283,GO:0044425,GO:0044464,GO:0044699,GO:…
GYA98_RS02925	0.336901	5.38767	0.99977	YFLB_BACSU	Uncharacterized protein YflB;	DUF1992 domain-containing protein	No GO terms assigned
GYA98_RS02930	0.475524	4.81394	0.731755	COTP_BACSU	Spore coat protein P;	Hsp20/alpha crystallin family protein	GO:0008150,GO:0009987,GO:0030154,GO:0030435,GO:0032502,GO:0043934,GO:0044699,GO:0044763,GO:0044767,GO:0048646,GO:0048869
GYA98_RS02940	0.581264	2.55054	0.502978	YDGB_BACSU	Uncharacterized protein YdgB;	spore germination protein	No GO terms assigned
GYA98_RS02945	-0.592482	5.65968	0.494221	PTTBC_BACSU	PTS system trehalose-specific EIIBC component;	PTS system trehalose-specific EIIBC component	GO:0003674,GO:0003824,GO:0005215,GO:0005575,GO:0005886,GO:0006810,GO:0008150,GO:0008643,GO:0008982,GO:0009401,GO:0015144,GO:0015151,GO:0015154,GO:0015157,GO:0015574,GO:0015766,GO:0015771,GO:0015772,GO:0016020,GO:0016021,GO:0016301,GO:0016740,GO:0016772,GO:0016773,GO:0022804,GO:0022857,GO:0022891,GO:0022892,GO:0031224,GO:0034219,GO:0042947,GO:0043610,GO:0044425,GO:0044464,GO:0044699,GO:0044765,GO:…
GYA98_RS02950	-0.148729	4.89796	0.99977	TREC_BACSU	Trehalose-6-phosphate hydrolase;	alpha%2Calpha-phosphotrehalase	GO:0003674,GO:0003824,GO:0004553,GO:0005488,GO:0005575,GO:0005737,GO:0005975,GO:0005984,GO:0005991,GO:0005993,GO:0008150,GO:0008152,GO:0008788,GO:0009056,GO:0009311,GO:0009313,GO:0009987,GO:0015927,GO:0016052,GO:0016787,GO:0016798,GO:0043167,GO:0043169,GO:0044237,GO:0044238,GO:0044248,GO:0044262,GO:0044275,GO:0044424,GO:0044464,GO:0044699,GO:0044710,GO:0044712,GO:0044723,GO:0044724,GO:0044763,GO:…
GYA98_RS02955	0.571193	5.80968	0.519279	TRER_BACSU	Trehalose operon transcriptional repressor;	trehalose operon repressor	GO:0001071,GO:0003674,GO:0003676,GO:0003677,GO:0003700,GO:0005488,GO:0006139,GO:0006351,GO:0006725,GO:0006807,GO:0008150,GO:0008152,GO:0009058,GO:0009059,GO:0009987,GO:0016070,GO:0018130,GO:0019438,GO:0032774,GO:0034641,GO:0034645,GO:0034654,GO:0043170,GO:0044237,GO:0044238,GO:0044249,GO:0044260,GO:0044271,GO:0046483,GO:0071704,GO:0090304,GO:0097159,GO:0097659,GO:1901360,GO:1901362,GO:1901363,GO:…
GYA98_RS02960	0.116054	4.26224	0.99977	YFKO_BACSU	Putative NAD(P)H nitroreductase YfkO;	NAD(P)H-dependent oxidoreductase	GO:0003674,GO:0003824,GO:0016491
GYA98_RS02965	0.958029	4.67694	0.0281632	.	NA	YibE/F family protein	No GO terms assigned
GYA98_RS02970	0.504053	4.70249	0.681107	.	NA	YibE/F family protein	No GO terms assigned
GYA98_RS02975	-1.29132	11.4636	0.000433507	NTPES_BACSU	Trifunctional nucleotide phosphoesterase protein YfkN;	multifunctional 2'%2C3'-cyclic-nucleotide 2'-phosphodiesterase/3'-nucleotidase/5'-nucleotidase	GO:0000166,GO:0003674,GO:0003824,GO:0004112,GO:0005488,GO:0005575,GO:0005576,GO:0005618,GO:0006139,GO:0006725,GO:0006753,GO:0006793,GO:0006796,GO:0006807,GO:0008081,GO:0008150,GO:0008152,GO:0008252,GO:0008253,GO:0008254,GO:0008663,GO:0009056,GO:0009117,GO:0009166,GO:0009987,GO:0016787,GO:0016788,GO:0016791,GO:0019439,GO:0019637,GO:0030312,GO:0034641,GO:0034655,GO:0036094,GO:0042578,GO:0043167,GO:…
GYA98_RS02980	0.651738	7.16174	0.450412	GS18_BACSU	General stress protein 18;	type 1 glutamine amidotransferase	GO:0003674,GO:0003824,GO:0006081,GO:0006082,GO:0006089,GO:0008150,GO:0008152,GO:0008233,GO:0009056,GO:0009058,GO:0009438,GO:0009987,GO:0016053,GO:0016787,GO:0016798,GO:0016829,GO:0016835,GO:0016836,GO:0019172,GO:0019243,GO:0019249,GO:0019752,GO:0032787,GO:0042180,GO:0042182,GO:0043436,GO:0044237,GO:0044248,GO:0044249,GO:0044281,GO:0044282,GO:0044283,GO:0044699,GO:0044710,GO:0044711,GO:0044712,GO:…
GYA98_RS02985	-0.0398816	7.92302	0.99977	PURR_PHOPR	HTH-type transcriptional repressor PurR {ECO:0000255|HAMAP-Rule:MF_01277};	LacI family transcriptional regulator	GO:0001071,GO:0003674,GO:0003676,GO:0003677,GO:0003700,GO:0005488,GO:0006139,GO:0006163,GO:0006164,GO:0006351,GO:0006355,GO:0006725,GO:0006753,GO:0006793,GO:0006796,GO:0006807,GO:0008150,GO:0008152,GO:0009058,GO:0009059,GO:0009117,GO:0009165,GO:0009889,GO:0009890,GO:0009892,GO:0009987,GO:0010468,GO:0010556,GO:0010558,GO:0010605,GO:0010629,GO:0016070,GO:0018130,GO:0019219,GO:0019222,GO:0019438,GO:…
GYA98_RS02990	-0.728694	6.19623	0.127246	AROE_LISIN	Shikimate dehydrogenase (NADP(+)) {ECO:0000255|HAMAP-Rule:MF_00222};	shikimate dehydrogenase	GO:0000166,GO:0003674,GO:0003824,GO:0004764,GO:0005488,GO:0006082,GO:0006520,GO:0006725,GO:0006807,GO:0008150,GO:0008152,GO:0008652,GO:0009058,GO:0009072,GO:0009073,GO:0009423,GO:0009987,GO:0016053,GO:0016491,GO:0016614,GO:0016616,GO:0019438,GO:0019632,GO:0019752,GO:0032787,GO:0036094,GO:0043436,GO:0043648,GO:0043650,GO:0044237,GO:0044238,GO:0044249,GO:0044281,GO:0044283,GO:0044699,GO:0044710,GO:…
GYA98_RS02995	-0.58156	5.51528	0.495123	AROD_BACVZ	.	type I 3-dehydroquinate dehydratase	No GO terms assigned
GYA98_RS03000	0.426443	3.56729	0.801311	YFKL_BACSU	Uncharacterized MFS-type transporter YfkL;	MFS transporter	GO:0003674,GO:0005215,GO:0005575,GO:0005887,GO:0016021,GO:0022857,GO:0022891,GO:0022892,GO:0031224,GO:0031226,GO:0044425,GO:0044459,GO:0044464
GYA98_RS03005	0.0224927	2.41426	0.99977	Y810_BACVZ	.	DUF1128 domain-containing protein	No GO terms assigned
GYA98_RS03010	-0.0593558	4.95321	0.99977	YFKJ_BACSU	Low molecular weight protein-tyrosine-phosphatase YfkJ;	low molecular weight phosphotyrosine protein phosphatase	GO:0003674,GO:0003824,GO:0004721,GO:0004725,GO:0016787,GO:0016788,GO:0016791,GO:0042578
GYA98_RS03015	-0.331727	5.11198	0.99977	YFKI_BACSU	Uncharacterized protein YfkI;	hypothetical protein	No GO terms assigned
GYA98_RS03020	-0.104071	6.26946	0.99977	YFKH_BACSU	Putative ribonuclease-like protein YfkH;	YihY family inner membrane protein	GO:0003674,GO:0003824,GO:0004518,GO:0004527,GO:0005575,GO:0005886,GO:0016020,GO:0016021,GO:0016787,GO:0016788,GO:0031224,GO:0044425,GO:0044464
GYA98_RS03025	0.2896	3.50545	0.926879	.	NA	hypothetical protein	No GO terms assigned
GYA98_RS03030	0.0899823	7.17814	0.99977	YFKF_BACSU	Uncharacterized MFS-type transporter YfkF;	MFS transporter	GO:0005575,GO:0005886,GO:0006810,GO:0008150,GO:0016020,GO:0016021,GO:0031224,GO:0044425,GO:0044464,GO:0051179,GO:0051234,GO:0055085
GYA98_RS03035	2.2643	4.64873	3.89e-06	CHAA_BACSU	Ca(2+)/H(+) antiporter ChaA;	calcium/proton exchanger	GO:0003674,GO:0005215,GO:0005575,GO:0005887,GO:0006810,GO:0006811,GO:0006812,GO:0006816,GO:0008150,GO:0008324,GO:0015075,GO:0015077,GO:0015078,GO:0015085,GO:0015291,GO:0015297,GO:0015298,GO:0015299,GO:0015368,GO:0015369,GO:0015491,GO:0016021,GO:0022804,GO:0022857,GO:0022890,GO:0022891,GO:0022892,GO:0030001,GO:0031224,GO:0031226,GO:0034220,GO:0044425,GO:0044459,GO:0044464,GO:0046873,GO:0051139,GO:…
GYA98_RS03040	1.28621	4.38969	0.00180323	YFKD_BACSU	Uncharacterized protein YfkD;	hypothetical protein	No GO terms assigned
GYA98_RS03045	0.743537	6.52593	0.141317	YFKC_BACSU	Uncharacterized MscS family protein YfkC;	mechanosensitive ion channel family protein	GO:0003674,GO:0005215,GO:0005216,GO:0005575,GO:0005886,GO:0006810,GO:0006811,GO:0006950,GO:0006970,GO:0008150,GO:0008381,GO:0009628,GO:0009987,GO:0015075,GO:0015267,GO:0016020,GO:0016021,GO:0022803,GO:0022833,GO:0022836,GO:0022838,GO:0022857,GO:0022891,GO:0022892,GO:0031224,GO:0033554,GO:0034220,GO:0044425,GO:0044464,GO:0050896,GO:0051179,GO:0051234,GO:0051716,GO:0055085,GO:0071214,GO:0071470
GYA98_RS03050	0.76815	6.81871	0.173678	YFKA_BACSU	Putative protein YfkA;	radical SAM/CxCxxxxC motif protein YfkAB	GO:0003674,GO:0003824,GO:0005488,GO:0043167,GO:0043169,GO:0046872,GO:0051536,GO:0051539,GO:0051540
GYA98_RS03055	0.954386	2.24505	0.15011	YFJT_BACSU	Uncharacterized protein YfjT;	hypothetical protein	No GO terms assigned
GYA98_RS03060	0.643485	4.7051	0.328115	PDAA_BACSU	Peptidoglycan-N-acetylmuramic acid deacetylase PdaA;	delta-lactam-biosynthetic de-N-acetylase	GO:0003674,GO:0003824,GO:0005488,GO:0005975,GO:0008150,GO:0008152,GO:0009987,GO:0016043,GO:0016787,GO:0016810,GO:0030154,GO:0030435,GO:0032502,GO:0043167,GO:0043169,GO:0043934,GO:0044238,GO:0044699,GO:0044763,GO:0044767,GO:0045229,GO:0046872,GO:0048646,GO:0048869,GO:0071554,GO:0071555,GO:0071704,GO:0071840
GYA98_RS03065	0.149176	7.30448	0.99977	YFJR_BACSU	Uncharacterized oxidoreductase YfjR;	NAD(P)-dependent oxidoreductase	GO:0000166,GO:0003674,GO:0003824,GO:0004616,GO:0005488,GO:0016491,GO:0016614,GO:0016616,GO:0036094,GO:0048037,GO:0050662,GO:0051287,GO:0097159,GO:1901265,GO:1901363
GYA98_RS03070	-0.041818	5.68685	0.99977	.	NA	hypothetical protein	No GO terms assigned
GYA98_RS03075	1.33107	3.87432	0.00261974	YFJQ_BACSU	Putative metal ion transporter YfjQ;	magnesium/cobalt transporter CorA	GO:0003674,GO:0005215,GO:0005575,GO:0005887,GO:0006810,GO:0006811,GO:0006812,GO:0008150,GO:0008324,GO:0015075,GO:0015087,GO:0015095,GO:0015693,GO:0016021,GO:0022857,GO:0022890,GO:0022891,GO:0022892,GO:0030001,GO:0031224,GO:0031226,GO:0034220,GO:0044425,GO:0044459,GO:0044464,GO:0046873,GO:0046915,GO:0051179,GO:0051234,GO:0055085,GO:0070838,GO:0072509,GO:0072511,GO:0098655
GYA98_RS03080	-0.62541	6.74878	0.381931	YFJP_BACSU	Putative DNA-3-methyladenine glycosylase YfjP;	DNA-3-methyladenine glycosylase 2 family protein	GO:0003674,GO:0003676,GO:0003677,GO:0003824,GO:0003905,GO:0005488,GO:0006139,GO:0006259,GO:0006281,GO:0006284,GO:0006725,GO:0006807,GO:0006950,GO:0006974,GO:0008150,GO:0008152,GO:0008725,GO:0009987,GO:0016787,GO:0016798,GO:0016799,GO:0019104,GO:0033554,GO:0034641,GO:0043170,GO:0043733,GO:0043916,GO:0044237,GO:0044238,GO:0044260,GO:0046483,GO:0050896,GO:0051716,GO:0052821,GO:0052822,GO:0071704,GO:…
GYA98_RS03085	-0.324138	7.72027	0.99977	YFJO_BACSU	Uncharacterized RNA methyltransferase YfjO;	23S rRNA (uracil(1939)-C(5))-methyltransferase RlmD	GO:0003674,GO:0003676,GO:0003723,GO:0003824,GO:0005488,GO:0006139,GO:0006396,GO:0006725,GO:0006807,GO:0008150,GO:0008152,GO:0008168,GO:0008173,GO:0009987,GO:0016070,GO:0016740,GO:0016741,GO:0034641,GO:0043167,GO:0043169,GO:0043170,GO:0044237,GO:0044238,GO:0044260,GO:0046483,GO:0046872,GO:0051536,GO:0051539,GO:0051540,GO:0071704,GO:0090304,GO:0097159,GO:1901360,GO:1901363
GYA98_RS03090	0.707285	5.08395	0.295123	YFZA_BACSU	Uncharacterized membrane protein YfzA;	hypothetical protein	GO:0005575,GO:0005886,GO:0016020,GO:0016021,GO:0031224,GO:0044425,GO:0044464
GYA98_RS03095	1.60869	5.32161	2.67e-05	DUS2_BACSU	Probable tRNA-dihydrouridine synthase 2;	tRNA-dihydrouridine synthase	GO:0000049,GO:0000166,GO:0002943,GO:0003674,GO:0003676,GO:0003723,GO:0003824,GO:0005488,GO:0005575,GO:0005829,GO:0006139,GO:0006396,GO:0006399,GO:0006400,GO:0006725,GO:0006807,GO:0008033,GO:0008150,GO:0008152,GO:0009451,GO:0009987,GO:0016070,GO:0016491,GO:0016627,GO:0017150,GO:0034470,GO:0034641,GO:0034660,GO:0036094,GO:0043167,GO:0043168,GO:0043170,GO:0043412,GO:0044237,GO:0044238,GO:0044260,GO:…
GYA98_RS03100	0.407868	4.29419	0.85853	YFJM_BACSU	Uncharacterized protein YfjM;	hypothetical protein	No GO terms assigned
GYA98_RS03105	1.42139	2.42369	0.0818619	ACOA_BACSU	Acetoin:2,6-dichlorophenolindophenol oxidoreductase subunit alpha;	acetoin:2%2C6-dichlorophenolindophenol oxidoreductase subunit alpha	GO:0003674,GO:0003824,GO:0006066,GO:0008150,GO:0008152,GO:0009056,GO:0009987,GO:0016491,GO:0016624,GO:0016903,GO:0042180,GO:0042182,GO:0044237,GO:0044248,GO:0044281,GO:0044282,GO:0044699,GO:0044710,GO:0044712,GO:0044763,GO:0045149,GO:0045150,GO:0046164,GO:0071704,GO:1901575,GO:1901615,GO:1901616,GO:1902652
GYA98_RS03110	0.620762	3.00028	0.449376	ACOB_BACSU	Acetoin:2,6-dichlorophenolindophenol oxidoreductase subunit beta;	acetoin:2%2C6-dichlorophenolindophenol oxidoreductase subunit beta	GO:0003674,GO:0003824,GO:0006066,GO:0008150,GO:0008152,GO:0009056,GO:0009987,GO:0016491,GO:0042180,GO:0042182,GO:0044237,GO:0044248,GO:0044281,GO:0044282,GO:0044699,GO:0044710,GO:0044712,GO:0044763,GO:0045149,GO:0045150,GO:0046164,GO:0071704,GO:1901575,GO:1901615,GO:1901616,GO:1902652
GYA98_RS03115	0.711767	4.12017	0.284612	ACOC_BACSU	Dihydrolipoyllysine-residue acetyltransferase component of acetoin cleaving system;	2-oxo acid dehydrogenase subunit E2	GO:0003674,GO:0003824,GO:0004742,GO:0006066,GO:0008150,GO:0008152,GO:0009056,GO:0009987,GO:0016407,GO:0016417,GO:0016418,GO:0016740,GO:0016746,GO:0016747,GO:0030523,GO:0042180,GO:0042182,GO:0044237,GO:0044248,GO:0044281,GO:0044282,GO:0044699,GO:0044710,GO:0044712,GO:0044763,GO:0045149,GO:0045150,GO:0046164,GO:0071704,GO:1901575,GO:1901615,GO:1901616,GO:1902652
GYA98_RS03120	0.551353	4.17609	0.555066	DLDH3_BACSU	Dihydrolipoyl dehydrogenase;	dihydrolipoyl dehydrogenase	GO:0000166,GO:0003674,GO:0003824,GO:0004148,GO:0005488,GO:0005575,GO:0005737,GO:0005975,GO:0006066,GO:0006082,GO:0006090,GO:0006091,GO:0006096,GO:0006139,GO:0006163,GO:0006165,GO:0006725,GO:0006732,GO:0006733,GO:0006753,GO:0006757,GO:0006793,GO:0006796,GO:0006807,GO:0008150,GO:0008152,GO:0009056,GO:0009117,GO:0009123,GO:0009126,GO:0009132,GO:0009135,GO:0009141,GO:0009144,GO:0009150,GO:0009161,GO:…
GYA98_RS03125	0.112382	5.77448	0.99977	ACOR_BACSU	Acetoin dehydrogenase operon transcriptional activator AcoR;	sigma-54-dependent Fis family transcriptional regulator	GO:0000160,GO:0000166,GO:0003674,GO:0003676,GO:0003677,GO:0005488,GO:0005524,GO:0005575,GO:0005622,GO:0006139,GO:0006351,GO:0006355,GO:0006725,GO:0006807,GO:0007165,GO:0008150,GO:0008152,GO:0009058,GO:0009059,GO:0009889,GO:0009987,GO:0010468,GO:0010556,GO:0016070,GO:0017076,GO:0018130,GO:0019219,GO:0019222,GO:0019438,GO:0030554,GO:0031323,GO:0031326,GO:0032553,GO:0032555,GO:0032559,GO:0032774,GO:…
GYA98_RS03130	0.78199	2.88163	0.282531	SSPH_BACVZ	.	H-type small acid-soluble spore protein	No GO terms assigned
GYA98_RS03135	0.188342	5.09506	0.99977	GLVA_BACSU	Maltose-6'-phosphate glucosidase;	6-phospho-alpha-glucosidase	GO:0003674,GO:0003824,GO:0004553,GO:0005488,GO:0005975,GO:0008150,GO:0008152,GO:0015926,GO:0016491,GO:0016614,GO:0016616,GO:0016787,GO:0016798,GO:0043167,GO:0043169,GO:0044238,GO:0046872,GO:0050081,GO:0071704
GYA98_RS03140	0.263472	4.02966	0.99977	GLVR_BACSU	HTH-type transcriptional regulator GlvR;	MurR/RpiR family transcriptional regulator	GO:0001071,GO:0003674,GO:0003676,GO:0003677,GO:0003700,GO:0003824,GO:0004360,GO:0005488,GO:0006002,GO:0006040,GO:0006047,GO:0006139,GO:0006351,GO:0006464,GO:0006486,GO:0006487,GO:0006725,GO:0006793,GO:0006796,GO:0006807,GO:0008150,GO:0008152,GO:0008483,GO:0009058,GO:0009059,GO:0009225,GO:0009987,GO:0016070,GO:0016740,GO:0016769,GO:0018130,GO:0019438,GO:0019538,GO:0019637,GO:0030246,GO:0032774,GO:…
GYA98_RS03145	0.605165	3.68804	0.484658	PTOCB_BACSU	PTS system maltose-specific EIICB component;	PTS transporter subunit EIIC	GO:0003674,GO:0003824,GO:0005215,GO:0005575,GO:0005886,GO:0006810,GO:0008150,GO:0008643,GO:0008982,GO:0009401,GO:0015144,GO:0016020,GO:0016021,GO:0016301,GO:0016740,GO:0016772,GO:0016773,GO:0022804,GO:0022857,GO:0022891,GO:0022892,GO:0031224,GO:0044425,GO:0044464,GO:0044699,GO:0044765,GO:0051179,GO:0051234,GO:0071702,GO:1901476,GO:1902578
GYA98_RS03150	-0.35938	6.90551	0.976333	YFIB_BACSU	Uncharacterized ABC transporter ATP-binding protein YfiB;	ABC transporter ATP-binding protein	GO:0000166,GO:0003674,GO:0003824,GO:0005215,GO:0005319,GO:0005488,GO:0005524,GO:0005575,GO:0005886,GO:0006810,GO:0006869,GO:0008150,GO:0015399,GO:0015405,GO:0016020,GO:0016021,GO:0016462,GO:0016787,GO:0016817,GO:0016818,GO:0016820,GO:0016887,GO:0017076,GO:0017111,GO:0022804,GO:0022857,GO:0022892,GO:0030554,GO:0031224,GO:0032553,GO:0032555,GO:0032559,GO:0034040,GO:0035639,GO:0036094,GO:0042623,GO:…
GYA98_RS03155	-0.586572	7.87127	0.481954	YFIC_BACSU	Uncharacterized ABC transporter ATP-binding protein YfiC;	ABC transporter ATP-binding protein	GO:0000166,GO:0003674,GO:0003824,GO:0005215,GO:0005488,GO:0005524,GO:0005575,GO:0005886,GO:0015399,GO:0015405,GO:0016020,GO:0016021,GO:0016462,GO:0016787,GO:0016817,GO:0016818,GO:0016820,GO:0016887,GO:0017076,GO:0017111,GO:0022804,GO:0022857,GO:0030554,GO:0031224,GO:0032553,GO:0032555,GO:0032559,GO:0035639,GO:0036094,GO:0042623,GO:0042626,GO:0043167,GO:0043168,GO:0043492,GO:0044425,GO:0044464,GO:…
GYA98_RS03160	-2.25114	2.86522	0.00533818	CATD_BACSU	Putative oxidoreductase CatD;	DoxX family protein	GO:0003674,GO:0003824,GO:0005575,GO:0005886,GO:0006725,GO:0008150,GO:0008152,GO:0009056,GO:0009636,GO:0009987,GO:0016020,GO:0016021,GO:0016491,GO:0019439,GO:0031224,GO:0042221,GO:0044237,GO:0044248,GO:0044425,GO:0044464,GO:0050896
GYA98_RS03165	-2.0283	5.09604	5.43e-06	CADE_BACSU	Catechol-2,3-dioxygenase;	VOC family protein	GO:0003674,GO:0003824,GO:0005488,GO:0005506,GO:0006725,GO:0008150,GO:0008152,GO:0008198,GO:0009056,GO:0009636,GO:0009987,GO:0016491,GO:0016701,GO:0016702,GO:0018577,GO:0019114,GO:0019439,GO:0042221,GO:0043167,GO:0043169,GO:0044237,GO:0044248,GO:0046872,GO:0046914,GO:0050896,GO:0051213
GYA98_RS03170	-0.736795	7.64702	0.210803	COXX1_BACVZ	.	protoheme IX farnesyltransferase	No GO terms assigned
GYA98_RS03175	-0.246929	5.61772	0.99977	PADR_BACSU	Negative transcription regulator PadR;	PadR family transcriptional regulator	GO:0005575,GO:0005737,GO:0006139,GO:0006351,GO:0006355,GO:0006725,GO:0006807,GO:0008150,GO:0008152,GO:0009058,GO:0009059,GO:0009889,GO:0009987,GO:0010468,GO:0010556,GO:0016070,GO:0018130,GO:0019219,GO:0019222,GO:0019438,GO:0031323,GO:0031326,GO:0032774,GO:0034641,GO:0034645,GO:0034654,GO:0043170,GO:0044237,GO:0044238,GO:0044249,GO:0044260,GO:0044271,GO:0044424,GO:0044464,GO:0046483,GO:0050789,GO:…
GYA98_RS03180	-0.536269	6.52651	0.62087	Y1544_HAEIN	Uncharacterized NAD(P)H oxidoreductase HI_1544;	NAD(P)H-dependent oxidoreductase	GO:0003674,GO:0003824,GO:0016491
GYA98_RS03185	-0.311203	7.86428	0.99977	YFIQ_BACSU	Putative membrane-bound acyltransferase YfiQ;	acyltransferase family protein	GO:0003674,GO:0003824,GO:0005575,GO:0005886,GO:0016020,GO:0016021,GO:0016740,GO:0016746,GO:0016747,GO:0031224,GO:0044425,GO:0044464
GYA98_RS03190	-0.755207	8.74339	0.105678	PIGC_SERMA	.	phosphoenolpyruvate synthase	No GO terms assigned
GYA98_RS03195	-0.651094	7.00816	0.286742	BARS_BACAM	Barstar;	barnase inhibitor	GO:0005575,GO:0005737,GO:0044424,GO:0044464
GYA98_RS03200	-0.770358	7.59596	0.0729887	YFIT_BACSU	Putative metal-dependent hydrolase YfiT;	bacillithiol transferase BstA	GO:0003674,GO:0003824,GO:0005488,GO:0005575,GO:0005737,GO:0008270,GO:0016787,GO:0043167,GO:0043169,GO:0044424,GO:0044464,GO:0046872,GO:0046914
GYA98_RS03205	-0.849141	6.69014	0.0636385	YFIU_BACSU	Uncharacterized MFS-type transporter YfiU;	MFS transporter	GO:0005575,GO:0005886,GO:0006810,GO:0008150,GO:0016020,GO:0016021,GO:0031224,GO:0044425,GO:0044464,GO:0051179,GO:0051234,GO:0055085
GYA98_RS03210	0.816392	4.33236	0.131162	YFIV_BACSU	Uncharacterized HTH-type transcriptional regulator YfiV;	MarR family transcriptional regulator	GO:0001071,GO:0003674,GO:0003676,GO:0003677,GO:0003700,GO:0005488,GO:0006139,GO:0006351,GO:0006725,GO:0006807,GO:0008150,GO:0008152,GO:0009058,GO:0009059,GO:0009987,GO:0016070,GO:0018130,GO:0019438,GO:0032774,GO:0034641,GO:0034645,GO:0034654,GO:0043170,GO:0044237,GO:0044238,GO:0044249,GO:0044260,GO:0044271,GO:0046483,GO:0071704,GO:0090304,GO:0097159,GO:0097659,GO:1901360,GO:1901362,GO:1901363,GO:…
GYA98_RS03215	0.0658779	7.27346	0.99977	MPRF_BACSU	Phosphatidylglycerol lysyltransferase;	bifunctional lysylphosphatidylglycerol flippase/synthetase MprF	GO:0003674,GO:0003824,GO:0005575,GO:0005886,GO:0006629,GO:0008150,GO:0008152,GO:0016020,GO:0016021,GO:0016740,GO:0016746,GO:0016755,GO:0031224,GO:0042221,GO:0044238,GO:0044425,GO:0044464,GO:0044699,GO:0044710,GO:0046677,GO:0050071,GO:0050896,GO:0071704
GYA98_RS03220	-1.15349	8.18874	0.000364424	YFHB_BACSU	Uncharacterized isomerase YfhB;	PhzF family phenazine biosynthesis isomerase	GO:0003674,GO:0003824,GO:0008150,GO:0008152,GO:0009058,GO:0016853
GYA98_RS03225	-1.32488	8.73445	3.52e-05	YFHC_BACSU	Putative NAD(P)H nitroreductase YfhC;	nitroreductase	GO:0003674,GO:0003824,GO:0016491
GYA98_RS03230	1.35183	4.69205	0.0119105	YFHD_BACSU	Uncharacterized protein YfhD;	YfhD family protein	No GO terms assigned
GYA98_RS03235	0.903816	2.44979	0.326379	YFHE_BACSU	Uncharacterized protein YfhE;	YfhE family protein	No GO terms assigned
GYA98_RS03240	0.0774652	6.1778	0.99977	YFHF_BACSU	Epimerase family protein YfhF;	TIGR01777 family protein	GO:0003674,GO:0003824,GO:0005488,GO:0048037,GO:0050662
GYA98_RS03245	0.188448	5.09078	0.99977	RECX_BACVZ	.	recombination regulator RecX	No GO terms assigned
GYA98_RS03250	-0.036683	4.7543	0.99977	YFHH_BACSU	Uncharacterized protein YfhH;	YfhH family protein	No GO terms assigned
GYA98_RS03255	1.36723	4.70147	0.000911394	YFHI_BACSU	Uncharacterized MFS-type transporter YfhI;	MFS transporter	GO:0005575,GO:0005886,GO:0006810,GO:0008150,GO:0016020,GO:0016021,GO:0031224,GO:0044425,GO:0044464,GO:0051179,GO:0051234,GO:0055085
GYA98_RS03260	-0.521568	4.9309	0.607077	YBFJ_BACSU	Uncharacterized protein YbfJ;	DUF2606 family protein	No GO terms assigned
GYA98_RS03265	-0.123126	7.50017	0.99977	MPR_BACSU	Extracellular metalloprotease;	serine protease	GO:0003674,GO:0003824,GO:0004175,GO:0004252,GO:0005575,GO:0005576,GO:0008233,GO:0008236,GO:0016787,GO:0017171,GO:0070011
GYA98_RS03275	-0.334345	4.51631	0.918362	YFHJ_BACSU	Uncharacterized protein YfhJ;	hypothetical protein	No GO terms assigned
GYA98_RS03280	-0.491208	6.13195	0.698702	YFHK_BACSU	Uncharacterized protein YfhK;	SH3 domain-containing protein	No GO terms assigned
GYA98_RS03285	-1.3127	6.45501	0.00415727	YFHL_BACSU	Uncharacterized protein YfhL;	SdpI family protein	GO:0005575,GO:0005886,GO:0016020,GO:0016021,GO:0031224,GO:0044425,GO:0044464
GYA98_RS03290	-1.29574	7.94679	0.00344526	YFHM_BACSU	AB hydrolase superfamily protein YfhM;	alpha/beta hydrolase	GO:0003674,GO:0003824,GO:0016787
GYA98_RS03295	-0.65742	8.68761	0.306028	CSBB_BACSU	Putative glycosyltransferase CsbB;	glycosyltransferase family 2 protein	GO:0003674,GO:0003824,GO:0005575,GO:0005886,GO:0016020,GO:0016021,GO:0016740,GO:0016757,GO:0031224,GO:0044425,GO:0044464
GYA98_RS03300	-0.333201	9.11193	0.99977	YFHO_BACSU	Uncharacterized protein YfhO;	YfhO family protein	GO:0005575,GO:0005886,GO:0016020,GO:0016021,GO:0031224,GO:0044425,GO:0044464
GYA98_RS03305	0.125561	6.8218	0.99977	YFHP_BACSU	Uncharacterized protein YfhP;	metal-dependent hydrolase	GO:0005575,GO:0005886,GO:0016020,GO:0016021,GO:0031224,GO:0044425,GO:0044464
GYA98_RS03310	0.557306	6.71242	0.568791	MUTY_BACSU	Adenine DNA glycosylase;	A/G-specific adenine glycosylase	GO:0003674,GO:0003824,GO:0005488,GO:0006139,GO:0006259,GO:0006281,GO:0006284,GO:0006725,GO:0006807,GO:0006950,GO:0006974,GO:0008150,GO:0008152,GO:0009987,GO:0016787,GO:0016798,GO:0016799,GO:0019104,GO:0033554,GO:0034641,GO:0043167,GO:0043169,GO:0043170,GO:0044237,GO:0044238,GO:0044260,GO:0046483,GO:0046872,GO:0050896,GO:0051536,GO:0051539,GO:0051540,GO:0051716,GO:0071704,GO:0090304,GO:1901360
GYA98_RS03315	-0.76684	4.10434	0.194664	YFHS_BACSU	Uncharacterized protein YfhS;	hypothetical protein	No GO terms assigned
GYA98_RS03320	-0.599111	7.08734	0.450785	FABL_BACSU	Enoyl-[acyl-carrier-protein] reductase [NADPH] FabL;	enoyl-[acyl-carrier-protein] reductase FabL	GO:0000166,GO:0003674,GO:0003824,GO:0004312,GO:0004318,GO:0005488,GO:0006082,GO:0006461,GO:0006629,GO:0006631,GO:0006633,GO:0008150,GO:0008152,GO:0008610,GO:0009058,GO:0009987,GO:0016043,GO:0016053,GO:0016491,GO:0016627,GO:0016628,GO:0016740,GO:0016746,GO:0016747,GO:0019752,GO:0022607,GO:0030497,GO:0032787,GO:0036094,GO:0043436,GO:0043933,GO:0044237,GO:0044238,GO:0044249,GO:0044255,GO:0044281,GO:…
GYA98_RS03325	0.729264	5.0321	0.295051	SSPE_GEOSE	Small, acid-soluble spore protein gamma-type;	gamma-type small acid-soluble spore protein	GO:0008150,GO:0009987,GO:0030154,GO:0030435,GO:0032502,GO:0043934,GO:0044699,GO:0044763,GO:0044767,GO:0048646,GO:0048869
GYA98_RS03330	-0.422095	4.00264	0.817777	YGAB_BACSU	Uncharacterized protein YgaB;	hypothetical protein	No GO terms assigned
GYA98_RS03335	-0.462993	6.67597	0.872687	Y877_BACVZ	.	DUF402 domain-containing protein	No GO terms assigned
GYA98_RS03340	-0.319126	6.53621	0.99977	YGAD_BACSU	Putative multidrug export ATP-binding/permease protein YgaD;	ABC transporter ATP-binding protein	GO:0000166,GO:0003674,GO:0003824,GO:0005215,GO:0005319,GO:0005488,GO:0005524,GO:0005575,GO:0005886,GO:0006810,GO:0006869,GO:0008150,GO:0015399,GO:0015405,GO:0016020,GO:0016021,GO:0016462,GO:0016787,GO:0016817,GO:0016818,GO:0016820,GO:0016887,GO:0017076,GO:0017111,GO:0022804,GO:0022857,GO:0022892,GO:0030554,GO:0031224,GO:0032553,GO:0032555,GO:0032559,GO:0034040,GO:0035639,GO:0036094,GO:0042623,GO:…
GYA98_RS03345	0.811134	6.20196	0.0701211	YGAE_BACSU	UPF0421 protein YgaE;	aromatic acid exporter family protein	GO:0005575,GO:0005886,GO:0016020,GO:0016021,GO:0031224,GO:0044425,GO:0044464
GYA98_RS03350	0.0388508	6.32101	0.99977	GSA1_BACVZ	.	glutamate-1-semialdehyde 2%2C1-aminomutase	No GO terms assigned
GYA98_RS03355	0.206907	5.60376	0.99977	BCP_BACSU	Putative peroxiredoxin YgaF;	thioredoxin-dependent thiol peroxidase	GO:0003674,GO:0003824,GO:0004601,GO:0016209,GO:0016491,GO:0016684,GO:0051920
GYA98_RS03360	-1.13436	7.97219	0.000550055	PERR_BACSU	Peroxide operon regulator;	peroxide-responsive transcriptional repressor PerR	GO:0001071,GO:0003674,GO:0003676,GO:0003677,GO:0003700,GO:0005488,GO:0005575,GO:0005737,GO:0006139,GO:0006351,GO:0006725,GO:0006807,GO:0008150,GO:0008152,GO:0009058,GO:0009059,GO:0009987,GO:0016070,GO:0018130,GO:0019438,GO:0032774,GO:0034641,GO:0034645,GO:0034654,GO:0043167,GO:0043169,GO:0043170,GO:0044237,GO:0044238,GO:0044249,GO:0044260,GO:0044271,GO:0044424,GO:0044464,GO:0046483,GO:0046872,GO:…
GYA98_RS03365	-0.286823	8.46814	0.97797	Y883_BACVZ	.	YgzB family protein	No GO terms assigned
GYA98_RS03370	-0.097288	5.87628	0.99977	YGXA_BACSU	Uncharacterized protein YgxA;	hypothetical protein	No GO terms assigned
GYA98_RS03460	1.62102	2.97572	0.01039	Y1586_HAEIN	Uncharacterized protein HI_1586;	sodium:proton antiporter	GO:0005575,GO:0005886,GO:0016020,GO:0016021,GO:0031224,GO:0044425,GO:0044464
GYA98_RS03465	-0.518648	6.50609	0.637918	YGAJ_BACSU	Uncharacterized peptidase YgaJ;	peptidase E	GO:0003674,GO:0003824,GO:0008233,GO:0008236,GO:0016787,GO:0017171,GO:0070011
GYA98_RS03470	0.712844	5.24089	0.19573	THIC_BACVZ	.	phosphomethylpyrimidine synthase ThiC	No GO terms assigned
GYA98_RS03475	2.64379	5.23304	2.14e-05	YGAK_BACSU	Uncharacterized FAD-linked oxidoreductase YgaK;	FAD-binding oxidoreductase	GO:0000166,GO:0003674,GO:0003824,GO:0005488,GO:0016491,GO:0016614,GO:0036094,GO:0043167,GO:0043168,GO:0048037,GO:0050660,GO:0050662,GO:0097159,GO:1901265,GO:1901363
GYA98_RS03485	1.48964	3.29122	0.0205298	APPA_BACSU	Oligopeptide-binding protein AppA;	ABC transporter substrate-binding protein	GO:0003674,GO:0005215,GO:0005575,GO:0006810,GO:0007154,GO:0008104,GO:0008150,GO:0009605,GO:0009987,GO:0009991,GO:0015031,GO:0015197,GO:0015833,GO:0022892,GO:0030154,GO:0030288,GO:0030420,GO:0030435,GO:0031668,GO:0032502,GO:0032991,GO:0033036,GO:0042597,GO:0042886,GO:0043190,GO:0043234,GO:0043934,GO:0044425,GO:0044459,GO:0044464,GO:0044699,GO:0044763,GO:0044767,GO:0045184,GO:0048646,GO:0048869,GO:…
GYA98_RS03490	2.61325	3.06096	0.00196964	APPB_BACSU	Oligopeptide transport system permease protein AppB;	ABC transporter permease	GO:0003674,GO:0005215,GO:0005575,GO:0005887,GO:0006810,GO:0007154,GO:0008104,GO:0008150,GO:0009605,GO:0009987,GO:0009991,GO:0015031,GO:0015833,GO:0016021,GO:0022857,GO:0030154,GO:0030420,GO:0030435,GO:0031224,GO:0031226,GO:0031668,GO:0032502,GO:0033036,GO:0042886,GO:0043934,GO:0044425,GO:0044459,GO:0044464,GO:0044699,GO:0044763,GO:0044767,GO:0045184,GO:0048646,GO:0048869,GO:0050896,GO:0051179,GO:…
GYA98_RS03495	2.24716	2.57305	0.0188683	APPC_BACSU	Oligopeptide transport system permease protein AppC;	ABC transporter permease	GO:0000041,GO:0003674,GO:0005215,GO:0005488,GO:0005575,GO:0005887,GO:0006810,GO:0006811,GO:0006812,GO:0007154,GO:0008104,GO:0008150,GO:0008324,GO:0009605,GO:0009987,GO:0009991,GO:0015031,GO:0015075,GO:0015099,GO:0015675,GO:0015833,GO:0016021,GO:0016151,GO:0022857,GO:0022890,GO:0022891,GO:0022892,GO:0030001,GO:0030154,GO:0030420,GO:0030435,GO:0031224,GO:0031226,GO:0031668,GO:0032502,GO:0033036,GO:…
GYA98_RS03500	2.52869	3.41132	0.00121894	APPD_BACSU	Oligopeptide transport ATP-binding protein AppD;	ABC transporter ATP-binding protein	GO:0000166,GO:0003674,GO:0003824,GO:0005488,GO:0005524,GO:0005575,GO:0005886,GO:0006810,GO:0007154,GO:0008104,GO:0008150,GO:0009605,GO:0009987,GO:0009991,GO:0015031,GO:0015833,GO:0016020,GO:0016462,GO:0016787,GO:0016817,GO:0016818,GO:0016887,GO:0017076,GO:0017111,GO:0030154,GO:0030420,GO:0030435,GO:0030554,GO:0031668,GO:0032502,GO:0032553,GO:0032555,GO:0032559,GO:0033036,GO:0035639,GO:0036094,GO:…
GYA98_RS03505	2.40293	3.01763	0.00351447	APPF_BACSU	Oligopeptide transport ATP-binding protein AppF;	ABC transporter ATP-binding protein	GO:0000166,GO:0003674,GO:0003824,GO:0005488,GO:0005524,GO:0005575,GO:0005886,GO:0006810,GO:0007154,GO:0008104,GO:0008150,GO:0009605,GO:0009987,GO:0009991,GO:0015031,GO:0015833,GO:0016020,GO:0016462,GO:0016787,GO:0016817,GO:0016818,GO:0016887,GO:0017076,GO:0017111,GO:0030154,GO:0030420,GO:0030435,GO:0030554,GO:0031668,GO:0032502,GO:0032553,GO:0032555,GO:0032559,GO:0033036,GO:0035639,GO:0036094,GO:…
GYA98_RS03510	-0.896752	9.90048	0.134504	CATA_BACSU	Vegetative catalase;	catalase	GO:0000302,GO:0003674,GO:0003824,GO:0004096,GO:0004601,GO:0005488,GO:0005575,GO:0005737,GO:0006950,GO:0006979,GO:0008150,GO:0008152,GO:0009056,GO:0009987,GO:0010035,GO:0016209,GO:0016491,GO:0016684,GO:0020037,GO:0042221,GO:0042542,GO:0042743,GO:0042744,GO:0043167,GO:0043169,GO:0044237,GO:0044248,GO:0044424,GO:0044464,GO:0046872,GO:0046906,GO:0050896,GO:0072593,GO:0097159,GO:0098754,GO:0098869,GO:…
GYA98_RS03515	1.80076	3.39472	0.00415435	.	NA	amidohydrolase	No GO terms assigned
GYA98_RS03520	1.7382	2.87107	0.0249959	SSUB_BACSU	Aliphatic sulfonates import ATP-binding protein SsuB {ECO:0000255|HAMAP-Rule:MF_01724};	ABC transporter ATP-binding protein	GO:0000166,GO:0003674,GO:0003824,GO:0005215,GO:0005488,GO:0005524,GO:0005575,GO:0016462,GO:0016787,GO:0016817,GO:0016818,GO:0016887,GO:0017076,GO:0017111,GO:0030554,GO:0032553,GO:0032555,GO:0032559,GO:0032991,GO:0035639,GO:0036094,GO:0043167,GO:0043168,GO:0043190,GO:0043234,GO:0044425,GO:0044459,GO:0044464,GO:0097159,GO:0097367,GO:0098533,GO:0098796,GO:0098797,GO:1901265,GO:1901363,GO:1902494,GO:…
GYA98_RS03525	2.17923	3.90335	0.000818169	SSUA_BACSU	Putative aliphatic sulfonates-binding protein;	aliphatic sulfonate ABC transporter substrate-binding protein	GO:0005575,GO:0005886,GO:0006790,GO:0006810,GO:0008150,GO:0008152,GO:0009987,GO:0016020,GO:0044237,GO:0044464,GO:0051179,GO:0051234
GYA98_RS03530	3.1587	4.51526	7.9e-05	SSUC_BACSU	Putative aliphatic sulfonates transport permease protein SsuC;	ABC transporter permease	GO:0003674,GO:0005215,GO:0005575,GO:0005886,GO:0006810,GO:0006811,GO:0006820,GO:0008150,GO:0015711,GO:0016020,GO:0016021,GO:0031224,GO:0042908,GO:0042910,GO:0042918,GO:0042959,GO:0044425,GO:0044464,GO:0044699,GO:0044765,GO:0051179,GO:0051234,GO:0071702,GO:0072348,GO:1902578
GYA98_RS03535	3.36054	4.442	9.08e-05	SSUD_BACVZ	.	FMNH2-dependent alkanesulfonate monooxygenase	No GO terms assigned
GYA98_RS03545	-0.050691	3.49804	0.99977	YGAO_BACSU	Uncharacterized lipoprotein YgaO;	hypothetical protein	GO:0005575,GO:0005886,GO:0016020,GO:0016021,GO:0031224,GO:0044425,GO:0044464
GYA98_RS03550	0.174387	1.86887	0.99977	YGZD_BACSU	Uncharacterized HTH-type transcriptional regulator YgzD;	helix-turn-helix transcriptional regulator	GO:0003674,GO:0003676,GO:0003677,GO:0005488,GO:0006139,GO:0006351,GO:0006355,GO:0006725,GO:0006807,GO:0008150,GO:0008152,GO:0009058,GO:0009059,GO:0009889,GO:0009987,GO:0010468,GO:0010556,GO:0016070,GO:0018130,GO:0019219,GO:0019222,GO:0019438,GO:0031323,GO:0031326,GO:0032774,GO:0034641,GO:0034645,GO:0034654,GO:0043170,GO:0043565,GO:0044237,GO:0044238,GO:0044249,GO:0044260,GO:0044271,GO:0046483,GO:…
GYA98_RS03560	0.634062	4.1249	0.382495	YHZB_BACSU	Uncharacterized protein YhzB;	hypothetical protein	No GO terms assigned
GYA98_RS03565	0.78446	6.21013	0.0837805	QUEG_BACSU	Epoxyqueuosine reductase {ECO:0000255|HAMAP-Rule:MF_00916};	tRNA epoxyqueuosine(34) reductase QueG	GO:0003674,GO:0003824,GO:0005488,GO:0005575,GO:0005737,GO:0006139,GO:0006396,GO:0006399,GO:0006725,GO:0006807,GO:0008033,GO:0008150,GO:0008152,GO:0008616,GO:0009058,GO:0009116,GO:0009119,GO:0009163,GO:0009987,GO:0016070,GO:0016491,GO:0018130,GO:0019438,GO:0034470,GO:0034641,GO:0034654,GO:0034660,GO:0042455,GO:0043167,GO:0043169,GO:0043170,GO:0044237,GO:0044238,GO:0044249,GO:0044260,GO:0044271,GO:…
GYA98_RS03570	1.35746	5.11149	0.0003903	YHBB_BACSU	Uncharacterized protein YhbB;	amidase domain-containing protein	No GO terms assigned
GYA98_RS03575	0.897632	5.31686	0.069612	TRML_BACSU	Putative tRNA (cytidine(34)-2'-O)-methyltransferase {ECO:0000255|HAMAP-Rule:MF_01885};	tRNA (uridine(34)/cytosine(34)/5-carboxymethylaminomethyluridine(34)-2'-O)-methyltransferase TrmL	GO:0001510,GO:0002128,GO:0002130,GO:0002131,GO:0002132,GO:0003674,GO:0003676,GO:0003723,GO:0003824,GO:0005488,GO:0005575,GO:0005737,GO:0006139,GO:0006396,GO:0006399,GO:0006400,GO:0006725,GO:0006807,GO:0008033,GO:0008150,GO:0008152,GO:0008168,GO:0008173,GO:0008175,GO:0008757,GO:0009451,GO:0009987,GO:0016070,GO:0016740,GO:0016741,GO:0030488,GO:0032259,GO:0034470,GO:0034641,GO:0034660,GO:0043170,GO:…
GYA98_RS03580	-0.577994	2.1803	0.516856	YHBD_BACSU	Uncharacterized protein YhbD;	YhbD family protein	No GO terms assigned
GYA98_RS03585	-0.111353	3.41235	0.99977	YHBE_BACSU	Uncharacterized protein YhbE;	hypothetical protein	No GO terms assigned
GYA98_RS03590	-0.240492	4.90846	0.99977	YHBF_BACSU	Uncharacterized protein YhbF;	hypothetical protein	No GO terms assigned
GYA98_RS03595	3.5862	6.31106	1.32e-06	PRKA_BACSU	Protein PrkA;	serine/threonine protein kinase PrkA	GO:0003674,GO:0003824,GO:0004672,GO:0016301,GO:0016740,GO:0016772,GO:0016773
GYA98_RS03600	3.56372	5.42066	4.39e-07	Y926_BACVZ	.	sporulation protein YhbH	No GO terms assigned
GYA98_RS03605	1.27825	3.31549	0.0169417	YHBI_BACSU	Uncharacterized HTH-type transcriptional regulator YhbI;	MarR family transcriptional regulator	GO:0000975,GO:0001067,GO:0001071,GO:0003674,GO:0003676,GO:0003677,GO:0003700,GO:0005488,GO:0006139,GO:0006351,GO:0006355,GO:0006725,GO:0006807,GO:0008150,GO:0008152,GO:0009058,GO:0009059,GO:0009889,GO:0009987,GO:0010468,GO:0010556,GO:0016070,GO:0018130,GO:0019219,GO:0019222,GO:0019438,GO:0031323,GO:0031326,GO:0032774,GO:0034641,GO:0034645,GO:0034654,GO:0043170,GO:0044212,GO:0044237,GO:0044238,GO:…
GYA98_RS03610	0.848128	5.18781	0.0921632	YHBJ_BACSU	Putative efflux system component YhbJ;	HlyD family secretion protein	GO:0005575,GO:0005886,GO:0016020,GO:0016021,GO:0031224,GO:0044425,GO:0044464
GYA98_RS03615	-0.260445	6.24878	0.99977	YHCA_BACSU	Uncharacterized MFS-type transporter YhcA;	DHA2 family efflux MFS transporter permease subunit	GO:0005575,GO:0005886,GO:0006810,GO:0008150,GO:0016020,GO:0016021,GO:0031224,GO:0044425,GO:0044464,GO:0051179,GO:0051234,GO:0055085
GYA98_RS03620	-0.674563	5.47067	0.302106	YHCB_BACSU	Uncharacterized protein YhcB;	hypothetical protein	GO:0000166,GO:0003674,GO:0003824,GO:0005488,GO:0010181,GO:0016491,GO:0032553,GO:0036094,GO:0043167,GO:0043168,GO:0048037,GO:0097159,GO:0097367,GO:1901265,GO:1901363
GYA98_RS03625	-0.343439	5.02337	0.970821	YHCC_BACSU	Uncharacterized protein YhcC;	hypothetical protein	GO:0005575,GO:0016021,GO:0031224,GO:0044425
GYA98_RS03630	-0.114866	3.06266	0.99977	YHCE_BACSU	Uncharacterized protein YhcE;	hypothetical protein	GO:0005575,GO:0005886,GO:0016020,GO:0016021,GO:0031224,GO:0044425,GO:0044464
GYA98_RS03635	0.350524	3.26194	0.882385	YHCF_BACSU	Uncharacterized HTH-type transcriptional regulator YhcF;	GntR family transcriptional regulator	GO:0001071,GO:0003674,GO:0003676,GO:0003677,GO:0003700,GO:0005488,GO:0006139,GO:0006351,GO:0006725,GO:0006807,GO:0008150,GO:0008152,GO:0009058,GO:0009059,GO:0009987,GO:0016070,GO:0018130,GO:0019438,GO:0032774,GO:0034641,GO:0034645,GO:0034654,GO:0043170,GO:0044237,GO:0044238,GO:0044249,GO:0044260,GO:0044271,GO:0046483,GO:0071704,GO:0090304,GO:0097159,GO:0097659,GO:1901360,GO:1901362,GO:1901363,GO:…
GYA98_RS03640	-0.425659	3.32871	0.752883	YHCG_BACSU	Uncharacterized ABC transporter ATP-binding protein YhcG;	ABC transporter ATP-binding protein	GO:0000166,GO:0003674,GO:0003824,GO:0005488,GO:0005524,GO:0006810,GO:0008150,GO:0016462,GO:0016787,GO:0016817,GO:0016818,GO:0016887,GO:0017076,GO:0017111,GO:0030554,GO:0032553,GO:0032555,GO:0032559,GO:0035639,GO:0036094,GO:0043167,GO:0043168,GO:0051179,GO:0051234,GO:0097159,GO:0097367,GO:1901265,GO:1901363
GYA98_RS03645	0.0578601	4.29986	0.99977	YHCH_BACSU	Uncharacterized ABC transporter ATP-binding protein YhcH;	ABC transporter ATP-binding protein	GO:0000166,GO:0003674,GO:0003824,GO:0005488,GO:0005524,GO:0006810,GO:0008150,GO:0016462,GO:0016787,GO:0016817,GO:0016818,GO:0016887,GO:0017076,GO:0017111,GO:0030554,GO:0032553,GO:0032555,GO:0032559,GO:0035639,GO:0036094,GO:0043167,GO:0043168,GO:0051179,GO:0051234,GO:0097159,GO:0097367,GO:1901265,GO:1901363
GYA98_RS03650	-0.584995	5.61458	0.500684	YHCI_BACSU	Uncharacterized protein YhcI;	ABC transporter permease	GO:0005575,GO:0005886,GO:0016020,GO:0016021,GO:0031224,GO:0044425,GO:0044464
GYA98_RS03655	0.044897	6.91344	0.99977	CSPB_BACSU	Cold shock protein CspB;	cold-shock protein	GO:0003674,GO:0003676,GO:0003677,GO:0005488,GO:0005575,GO:0005737,GO:0006139,GO:0006351,GO:0006355,GO:0006725,GO:0006807,GO:0008150,GO:0008152,GO:0009058,GO:0009059,GO:0009295,GO:0009889,GO:0009987,GO:0010468,GO:0010556,GO:0016070,GO:0018130,GO:0019219,GO:0019222,GO:0019438,GO:0031323,GO:0031326,GO:0032774,GO:0034641,GO:0034645,GO:0034654,GO:0043170,GO:0044237,GO:0044238,GO:0044249,GO:0044260,GO:…
GYA98_RS03660	1.06118	5.72469	0.00484126	YHCJ_BACSU	Uncharacterized lipoprotein YhcJ;	hypothetical protein	GO:0005575,GO:0005886,GO:0016020,GO:0044464
GYA98_RS03665	1.80622	5.21147	0.000115267	YHCK_BACSU	Uncharacterized protein YhcK;	GGDEF domain-containing protein	GO:0000155,GO:0003674,GO:0003824,GO:0004672,GO:0004673,GO:0004871,GO:0004872,GO:0005575,GO:0005622,GO:0005886,GO:0008150,GO:0009987,GO:0016020,GO:0016021,GO:0016043,GO:0016301,GO:0016740,GO:0016772,GO:0016773,GO:0016775,GO:0031224,GO:0038023,GO:0044425,GO:0044464,GO:0045229,GO:0060089,GO:0071554,GO:0071555,GO:0071840
GYA98_RS03670	-0.0285167	6.51303	0.99977	TCYP_BACSU	L-cystine uptake protein TcyP;	L-cystine transporter	GO:0003674,GO:0005215,GO:0005310,GO:0005342,GO:0005343,GO:0005575,GO:0005886,GO:0006810,GO:0006811,GO:0006820,GO:0006865,GO:0008150,GO:0008324,GO:0008509,GO:0008514,GO:0015075,GO:0015077,GO:0015081,GO:0015291,GO:0015293,GO:0015294,GO:0015296,GO:0015370,GO:0015711,GO:0015849,GO:0016020,GO:0016021,GO:0017153,GO:0022804,GO:0022853,GO:0022857,GO:0022890,GO:0022891,GO:0022892,GO:0031224,GO:0044425,GO:…
GYA98_RS03675	2.00884	2.77736	0.00245039	.	NA	hypothetical protein	No GO terms assigned
GYA98_RS03680	3.51169	3.66843	9.33e-05	YHCN_BACSU	Lipoprotein YhcN;	YhcN/YlaJ family sporulation lipoprotein	GO:0005575,GO:0008150,GO:0009987,GO:0016020,GO:0030154,GO:0030435,GO:0032502,GO:0043934,GO:0044699,GO:0044763,GO:0044767,GO:0048646,GO:0048869
GYA98_RS03685	5.29669	3.23246	5.13e-05	YHCO_BACSU	Uncharacterized protein YhcO;	hypothetical protein	No GO terms assigned
GYA98_RS03690	3.18295	2.3073	0.00099687	YHCQ_BACSU	Spore coat protein F-like protein YhcQ;	spore coat protein	GO:0005575,GO:0005618,GO:0008150,GO:0009987,GO:0030154,GO:0030312,GO:0030435,GO:0031160,GO:0032502,GO:0043934,GO:0044464,GO:0044699,GO:0044763,GO:0044767,GO:0048646,GO:0048869
GYA98_RS03695	0.0161853	8.52625	0.99977	YHCR_BACSU	Endonuclease YhcR;	LPXTG cell wall anchor domain-containing protein	GO:0000166,GO:0003674,GO:0003824,GO:0004518,GO:0004519,GO:0005488,GO:0006139,GO:0006725,GO:0006753,GO:0006793,GO:0006796,GO:0006807,GO:0008150,GO:0008152,GO:0009056,GO:0009117,GO:0009166,GO:0009987,GO:0016787,GO:0016788,GO:0019439,GO:0019637,GO:0034641,GO:0034655,GO:0036094,GO:0043167,GO:0043169,GO:0044237,GO:0044238,GO:0044248,GO:0044270,GO:0044281,GO:0044699,GO:0044710,GO:0044712,GO:0044763,GO:…
GYA98_RS03700	-0.15607	7.13571	0.99977	SRTD_BACSU	.	class D sortase	No GO terms assigned
GYA98_RS03705	-0.0672893	7.74144	0.99977	YHCT_BACSU	Uncharacterized RNA pseudouridine synthase YhcT;	RluA family pseudouridine synthase	GO:0000154,GO:0000455,GO:0001522,GO:0003674,GO:0003676,GO:0003723,GO:0003824,GO:0005488,GO:0005575,GO:0005829,GO:0006139,GO:0006364,GO:0006396,GO:0006725,GO:0006807,GO:0008150,GO:0008152,GO:0009451,GO:0009982,GO:0009987,GO:0016070,GO:0016072,GO:0016853,GO:0016866,GO:0031118,GO:0034470,GO:0034641,GO:0034660,GO:0043170,GO:0043412,GO:0044237,GO:0044238,GO:0044260,GO:0044424,GO:0044444,GO:0044464,GO:…
GYA98_RS03710	0.268881	4.94091	0.99977	YHCU_BACSU	Uncharacterized protein YhcU;	YhcU family protein	No GO terms assigned
GYA98_RS03715	1.71832	4.25781	0.0125311	YHCV_BACSU	CBS domain-containing protein YhcV;	CBS domain-containing protein	GO:0003674,GO:0003824
GYA98_RS03720	0.568872	5.44704	0.522491	YHCW_BACSU	Uncharacterized protein YhcW;	HAD family hydrolase	GO:0003674,GO:0003824,GO:0016787
GYA98_RS03725	0.35789	7.23214	0.982813	YHCX_BACSU	Hydrolase YhcX;	GNAT family N-acetyltransferase	GO:0003674,GO:0003824,GO:0006807,GO:0008080,GO:0008150,GO:0008152,GO:0016407,GO:0016410,GO:0016740,GO:0016746,GO:0016747,GO:0016787,GO:0016810
GYA98_RS03730	-0.0667341	8.76462	0.99977	YHXA_BACSU	Uncharacterized aminotransferase YhxA;	aspartate aminotransferase family protein	GO:0003674,GO:0003824,GO:0005488,GO:0005515,GO:0005975,GO:0006066,GO:0006071,GO:0008150,GO:0008152,GO:0008483,GO:0009987,GO:0016740,GO:0016769,GO:0019400,GO:0019751,GO:0019842,GO:0030170,GO:0036094,GO:0042802,GO:0043167,GO:0043168,GO:0044237,GO:0044238,GO:0044262,GO:0044281,GO:0044699,GO:0044710,GO:0044723,GO:0044763,GO:0048037,GO:0070279,GO:0071704,GO:0097159,GO:1901363,GO:1901615
GYA98_RS03735	-0.0246238	7.4005	0.99977	GLPP_BACSU	Glycerol uptake operon antiterminator regulatory protein;	glycerol-3-phosphate responsive antiterminator	GO:0001070,GO:0001071,GO:0001072,GO:0001678,GO:0003674,GO:0003676,GO:0003723,GO:0005488,GO:0005575,GO:0005623,GO:0005975,GO:0006066,GO:0006071,GO:0006139,GO:0006351,GO:0006355,GO:0006725,GO:0006807,GO:0008150,GO:0008152,GO:0009058,GO:0009059,GO:0009607,GO:0009743,GO:0009746,GO:0009749,GO:0009889,GO:0009890,GO:0009891,GO:0009892,GO:0009893,GO:0009987,GO:0010033,GO:0010468,GO:0010556,GO:0010557,GO:…
GYA98_RS03740	0.19733	7.77081	0.99977	GLPF_BACSU	Glycerol uptake facilitator protein;	aquaporin family protein	GO:0003674,GO:0005215,GO:0005372,GO:0005575,GO:0005886,GO:0005975,GO:0006066,GO:0006071,GO:0006810,GO:0006811,GO:0006833,GO:0008150,GO:0008152,GO:0008643,GO:0009987,GO:0015144,GO:0015166,GO:0015168,GO:0015250,GO:0015254,GO:0015267,GO:0015665,GO:0015791,GO:0015793,GO:0015850,GO:0016020,GO:0016021,GO:0019400,GO:0019751,GO:0022803,GO:0022838,GO:0022857,GO:0022891,GO:0022892,GO:0031224,GO:0034220,GO:…
GYA98_RS03745	0.0709775	8.10826	0.99977	GLPK_BACVZ	.	glycerol kinase GlpK	No GO terms assigned
GYA98_RS03750	-0.685128	7.94828	0.206144	GLPD_BACSU	Aerobic glycerol-3-phosphate dehydrogenase;	glycerol-3-phosphate dehydrogenase/oxidase	GO:0003674,GO:0003824,GO:0004368,GO:0005575,GO:0005975,GO:0006066,GO:0006071,GO:0006072,GO:0006793,GO:0006796,GO:0008150,GO:0008152,GO:0009056,GO:0009331,GO:0009987,GO:0016052,GO:0016491,GO:0016614,GO:0016901,GO:0019400,GO:0019405,GO:0019563,GO:0019637,GO:0019751,GO:0032991,GO:0044237,GO:0044238,GO:0044248,GO:0044262,GO:0044275,GO:0044281,GO:0044282,GO:0044424,GO:0044444,GO:0044464,GO:0044699,GO:…
GYA98_RS03755	-0.55054	8.46124	0.575381	PGCA_BACSU	Phosphoglucomutase;	phospho-sugar mutase	GO:0000271,GO:0000287,GO:0003674,GO:0003824,GO:0004614,GO:0005488,GO:0005575,GO:0005829,GO:0005975,GO:0005976,GO:0005996,GO:0006006,GO:0008150,GO:0008152,GO:0009058,GO:0009059,GO:0009246,GO:0009987,GO:0016051,GO:0016853,GO:0016866,GO:0016868,GO:0019318,GO:0033692,GO:0034637,GO:0034645,GO:0043167,GO:0043169,GO:0043170,GO:0044237,GO:0044238,GO:0044249,GO:0044260,GO:0044262,GO:0044264,GO:0044281,GO:…
GYA98_RS03760	-0.0864876	6.5441	0.99977	YHCY_BACSU	Sensor histidine kinase YhcY;	GAF domain-containing sensor histidine kinase	GO:0000155,GO:0000166,GO:0003674,GO:0003824,GO:0004672,GO:0004673,GO:0004871,GO:0004872,GO:0005488,GO:0005524,GO:0005575,GO:0005622,GO:0016021,GO:0016301,GO:0016740,GO:0016772,GO:0016773,GO:0016775,GO:0017076,GO:0030554,GO:0031224,GO:0032553,GO:0032555,GO:0032559,GO:0035639,GO:0036094,GO:0038023,GO:0043167,GO:0043168,GO:0044425,GO:0044464,GO:0060089,GO:0097159,GO:0097367,GO:1901265,GO:1901363
GYA98_RS03765	-0.113169	5.39824	0.99977	YHCZ_BACSU	Uncharacterized transcriptional regulatory protein YhcZ;	response regulator transcription factor	GO:0000160,GO:0003674,GO:0003676,GO:0003677,GO:0005488,GO:0005575,GO:0005737,GO:0006139,GO:0006351,GO:0006355,GO:0006725,GO:0006807,GO:0007165,GO:0008150,GO:0008152,GO:0009058,GO:0009059,GO:0009889,GO:0009987,GO:0010468,GO:0010556,GO:0016070,GO:0018130,GO:0019219,GO:0019222,GO:0019438,GO:0031323,GO:0031326,GO:0032774,GO:0034641,GO:0034645,GO:0034654,GO:0035556,GO:0043170,GO:0044237,GO:0044238,GO:…
GYA98_RS03770	-0.428725	4.72711	0.895456	AZR_BACSU	FMN-dependent NADPH-azoreductase;	NAD(P)H-dependent oxidoreductase	GO:0003674,GO:0003824,GO:0005488,GO:0005515,GO:0016491,GO:0042802
GYA98_RS03785	0.645653	6.74335	0.320611	LYTF_BACSU	Peptidoglycan endopeptidase LytF;	peptidoglycan endopeptidase	GO:0003674,GO:0003824,GO:0005575,GO:0005576,GO:0005618,GO:0008150,GO:0008233,GO:0008234,GO:0009987,GO:0016043,GO:0016787,GO:0030312,GO:0044464,GO:0045229,GO:0070011,GO:0071554,GO:0071555,GO:0071840
GYA98_RS03790	-0.193225	8.07057	0.99977	NSRR_BACSU	HTH-type transcriptional regulator NsrR;	nitric oxide-sensing transcriptional repressor NsrR	GO:0003674,GO:0003676,GO:0003677,GO:0005488,GO:0006139,GO:0006351,GO:0006355,GO:0006725,GO:0006807,GO:0008150,GO:0008152,GO:0009058,GO:0009059,GO:0009889,GO:0009987,GO:0010468,GO:0010556,GO:0016070,GO:0018130,GO:0019219,GO:0019222,GO:0019438,GO:0031323,GO:0031326,GO:0032774,GO:0034641,GO:0034645,GO:0034654,GO:0043167,GO:0043169,GO:0043170,GO:0044237,GO:0044238,GO:0044249,GO:0044260,GO:0044271,GO:…
GYA98_RS03795	2.18994	3.25669	6.95e-05	YGXB_BACSU	Uncharacterized protein YgxB;	mechanosensitive ion channel	GO:0008150,GO:0009987,GO:0030154,GO:0030435,GO:0032502,GO:0043934,GO:0044699,GO:0044763,GO:0044767,GO:0048646,GO:0048869
GYA98_RS03800	3.46592	5.2553	5.33e-07	SP5R_BACSU	Stage V sporulation protein R;	SpoVR family protein	GO:0008150,GO:0009987,GO:0030154,GO:0030435,GO:0032502,GO:0043934,GO:0044699,GO:0044763,GO:0044767,GO:0048646,GO:0048869
GYA98_RS03805	1.61773	9.15108	0.000125661	PPB4_BACSU	Alkaline phosphatase 4;	alkaline phosphatase	GO:0003674,GO:0003824,GO:0004035,GO:0005488,GO:0016787,GO:0016788,GO:0016791,GO:0042578,GO:0043167,GO:0043169,GO:0046872
GYA98_RS03810	-0.836787	9.06702	0.101483	LYTE_BACSU	Probable peptidoglycan endopeptidase LytE;	C40 family peptidase	GO:0003674,GO:0003824,GO:0005575,GO:0005576,GO:0005618,GO:0008150,GO:0008233,GO:0008234,GO:0009987,GO:0016043,GO:0016787,GO:0030312,GO:0044464,GO:0045229,GO:0070011,GO:0071554,GO:0071555,GO:0071840
GYA98_RS03815	-0.367544	4.3745	0.913549	CITR_BACSU	HTH-type transcriptional regulator CitR;	LysR family transcriptional regulator	GO:0001071,GO:0003674,GO:0003676,GO:0003677,GO:0003700,GO:0005488,GO:0005575,GO:0005737,GO:0006139,GO:0006351,GO:0006725,GO:0006807,GO:0008150,GO:0008152,GO:0009058,GO:0009059,GO:0009987,GO:0016070,GO:0018130,GO:0019438,GO:0032774,GO:0034641,GO:0034645,GO:0034654,GO:0043170,GO:0044237,GO:0044238,GO:0044249,GO:0044260,GO:0044271,GO:0044424,GO:0044464,GO:0046483,GO:0071704,GO:0090304,GO:0097159,GO:…
GYA98_RS03820	-2.04729	7.75744	6.35e-06	CISY_BACSU	Citrate synthase 1;	citrate synthase/methylcitrate synthase	GO:0003674,GO:0003824,GO:0006082,GO:0006099,GO:0006101,GO:0008150,GO:0008152,GO:0009987,GO:0016740,GO:0016746,GO:0019752,GO:0043436,GO:0044237,GO:0044238,GO:0044281,GO:0044699,GO:0044710,GO:0044763,GO:0046912,GO:0071704,GO:0072350
GYA98_RS03825	-1.63775	8.25355	0.000171962	YHDF_BACSU	Uncharacterized oxidoreductase YhdF;	SDR family oxidoreductase	GO:0003674,GO:0003824,GO:0016491
GYA98_RS03830	-2.92658	8.98316	1.32e-06	YHDG_BACSU	Uncharacterized amino acid permease YhdG;	amino acid permease	GO:0003333,GO:0003674,GO:0005215,GO:0005342,GO:0005575,GO:0005886,GO:0006810,GO:0006811,GO:0006820,GO:0006865,GO:0008150,GO:0008509,GO:0008514,GO:0015075,GO:0015171,GO:0015179,GO:0015291,GO:0015297,GO:0015711,GO:0015807,GO:0015849,GO:0016020,GO:0016021,GO:0022804,GO:0022857,GO:0022891,GO:0022892,GO:0031224,GO:0034220,GO:0044425,GO:0044464,GO:0044699,GO:0044765,GO:0046942,GO:0046943,GO:0051179,GO:…
GYA98_RS03835	0.708426	6.2793	0.260687	YHDH_BACSU	Uncharacterized sodium-dependent transporter YhdH;	sodium-dependent transporter	GO:0003674,GO:0005215,GO:0005326,GO:0005328,GO:0005575,GO:0005886,GO:0008324,GO:0015075,GO:0015077,GO:0015081,GO:0015291,GO:0015293,GO:0015294,GO:0015370,GO:0016020,GO:0016021,GO:0022804,GO:0022857,GO:0022890,GO:0022891,GO:0022892,GO:0031224,GO:0044425,GO:0044464,GO:0046873
GYA98_RS03840	-0.231942	5.08569	0.99977	YHDK_BACSU	Probable anti-sigma-M factor YhdK;	anti-sigma-M factor	GO:0005575,GO:0005886,GO:0006139,GO:0006351,GO:0006355,GO:0006725,GO:0006807,GO:0008150,GO:0008152,GO:0009058,GO:0009059,GO:0009889,GO:0009987,GO:0010468,GO:0010556,GO:0016020,GO:0016021,GO:0016070,GO:0018130,GO:0019219,GO:0019222,GO:0019438,GO:0031224,GO:0031323,GO:0031326,GO:0032774,GO:0034641,GO:0034645,GO:0034654,GO:0043170,GO:0044237,GO:0044238,GO:0044249,GO:0044260,GO:0044271,GO:0044425,GO:…
GYA98_RS03845	-0.192876	7.78204	0.99977	YHDL_BACSU	Probable anti-sigma-M factor YhdL;	anti-sigma factor	GO:0005575,GO:0006139,GO:0006351,GO:0006355,GO:0006725,GO:0006807,GO:0008150,GO:0008152,GO:0009058,GO:0009059,GO:0009889,GO:0009987,GO:0010468,GO:0010556,GO:0016021,GO:0016070,GO:0018130,GO:0019219,GO:0019222,GO:0019438,GO:0031224,GO:0031323,GO:0031326,GO:0032774,GO:0034641,GO:0034645,GO:0034654,GO:0043170,GO:0044237,GO:0044238,GO:0044249,GO:0044260,GO:0044271,GO:0044425,GO:0046483,GO:0050789,GO:…
GYA98_RS03850	0.399692	5.74084	0.89448	SIGM_BACSU	RNA polymerase sigma factor SigM;	RNA polymerase sigma factor SigM	GO:0000988,GO:0000990,GO:0000996,GO:0001071,GO:0003674,GO:0003676,GO:0003677,GO:0003700,GO:0005488,GO:0006139,GO:0006352,GO:0006725,GO:0006807,GO:0008150,GO:0008152,GO:0009058,GO:0009059,GO:0009987,GO:0016070,GO:0016987,GO:0018130,GO:0019438,GO:0032774,GO:0034641,GO:0034654,GO:0043170,GO:0044237,GO:0044238,GO:0044249,GO:0044260,GO:0044271,GO:0046483,GO:0071704,GO:0090304,GO:0097159,GO:1901360,GO:…
GYA98_RS03855	-0.857401	6.12644	0.0439204	PLSC_BACSU	1-acyl-sn-glycerol-3-phosphate acyltransferase;	1-acylglycerol-3-phosphate O-acyltransferase	GO:0003674,GO:0003824,GO:0003841,GO:0005575,GO:0005886,GO:0006629,GO:0006644,GO:0006793,GO:0006796,GO:0008150,GO:0008152,GO:0008374,GO:0008610,GO:0008654,GO:0009058,GO:0009987,GO:0016020,GO:0016411,GO:0016740,GO:0016746,GO:0016747,GO:0019637,GO:0042171,GO:0044237,GO:0044238,GO:0044249,GO:0044255,GO:0044464,GO:0044699,GO:0044710,GO:0044711,GO:0044763,GO:0071617,GO:0071704,GO:0090407,GO:1901576
GYA98_RS03860	-0.285499	9.28366	0.99977	YHDP_BACSU	UPF0053 protein YhdP;	HlyC/CorC family transporter	GO:0000166,GO:0003674,GO:0003824,GO:0005488,GO:0005575,GO:0005886,GO:0016020,GO:0016021,GO:0016491,GO:0016614,GO:0031224,GO:0036094,GO:0043167,GO:0043168,GO:0044425,GO:0044464,GO:0048037,GO:0050660,GO:0050662,GO:0097159,GO:1901265,GO:1901363
GYA98_RS03865	0.0825761	8.08115	0.99977	CUER_BACSU	HTH-type transcriptional regulator CueR;	MerR family transcriptional regulator	GO:0003674,GO:0003676,GO:0003677,GO:0005488,GO:0006139,GO:0006351,GO:0006355,GO:0006725,GO:0006807,GO:0008150,GO:0008152,GO:0009058,GO:0009059,GO:0009889,GO:0009987,GO:0010468,GO:0010556,GO:0016070,GO:0018130,GO:0019219,GO:0019222,GO:0019438,GO:0031323,GO:0031326,GO:0032774,GO:0034641,GO:0034645,GO:0034654,GO:0043170,GO:0044237,GO:0044238,GO:0044249,GO:0044260,GO:0044271,GO:0046483,GO:0050789,GO:…
GYA98_RS03870	-0.0540225	8.23348	0.99977	AAT3_BACSU	Putative aspartate aminotransferase YhdR;	pyridoxal phosphate-dependent aminotransferase	GO:0003674,GO:0003824,GO:0004069,GO:0005488,GO:0005575,GO:0005737,GO:0008150,GO:0008152,GO:0008483,GO:0009058,GO:0016740,GO:0016769,GO:0019842,GO:0030170,GO:0036094,GO:0043167,GO:0043168,GO:0044424,GO:0044464,GO:0048037,GO:0070279,GO:0070546,GO:0080130,GO:0097159,GO:1901363
GYA98_RS03875	-0.563117	8.94256	0.534009	PKSF_BACSU	Polyketide biosynthesis malonyl-ACP decarboxylase PksF;	decarboxylase	GO:0003674,GO:0003824,GO:0005575,GO:0005737,GO:0008150,GO:0008152,GO:0009058,GO:0009987,GO:0016740,GO:0016746,GO:0016829,GO:0016999,GO:0017000,GO:0017144,GO:0044237,GO:0044249,GO:0044424,GO:0044464
GYA98_RS03880	-0.575239	8.18158	0.516856	YHDT_BACSU	UPF0053 protein YhdT;	HlyC/CorC family transporter	GO:0000166,GO:0003674,GO:0003824,GO:0005488,GO:0005575,GO:0005886,GO:0016020,GO:0016021,GO:0016491,GO:0016614,GO:0031224,GO:0036094,GO:0043167,GO:0043168,GO:0044425,GO:0044464,GO:0048037,GO:0050660,GO:0050662,GO:0097159,GO:1901265,GO:1901363
GYA98_RS03885	0.46773	3.01936	0.684623	CRCB1_BACSU	Putative fluoride ion transporter CrcB 1 {ECO:0000255|HAMAP-Rule:MF_00454};	fluoride efflux transporter CrcB	GO:0003674,GO:0005215,GO:0005575,GO:0005887,GO:0008509,GO:0015075,GO:0015103,GO:0016021,GO:0022857,GO:0022891,GO:0022892,GO:0031224,GO:0031226,GO:0044425,GO:0044459,GO:0044464
GYA98_RS03890	0.191755	3.15374	0.99977	CRCB2_BACSU	Putative fluoride ion transporter CrcB 2 {ECO:0000255|HAMAP-Rule:MF_00454};	CrcB family protein	GO:0003674,GO:0005215,GO:0005575,GO:0005887,GO:0008509,GO:0015075,GO:0015103,GO:0016021,GO:0022857,GO:0022891,GO:0022892,GO:0031224,GO:0031226,GO:0044425,GO:0044459,GO:0044464
GYA98_RS03895	-0.220603	6.34483	0.99977	YHDW_BACSU	Putative glycerophosphoryl diester phosphodiesterase YhdW;	glycerophosphoryl diester phosphodiesterase	GO:0003674,GO:0003824,GO:0005488,GO:0005975,GO:0006066,GO:0006071,GO:0006629,GO:0008081,GO:0008150,GO:0008152,GO:0008889,GO:0009987,GO:0016787,GO:0016788,GO:0019400,GO:0019751,GO:0042578,GO:0043167,GO:0043169,GO:0044237,GO:0044238,GO:0044262,GO:0044281,GO:0044699,GO:0044710,GO:0044723,GO:0044763,GO:0046872,GO:0071704,GO:1901615
GYA98_RS03900	0.616405	9.59884	0.607077	.	NA	YhdX family protein	No GO terms assigned
GYA98_RS03905	0.962169	5.03435	0.0211081	YHDY_BACSU	Uncharacterized MscS family protein YhdY;	mechanosensitive ion channel family protein	GO:0005575,GO:0005886,GO:0006810,GO:0008150,GO:0016020,GO:0016021,GO:0031224,GO:0044425,GO:0044464,GO:0051179,GO:0051234,GO:0055085
GYA98_RS03910	-0.358855	5.95879	0.99977	NPD_BACSU	NAD-dependent protein deacetylase {ECO:0000255|HAMAP-Rule:MF_01968};	NAD-dependent protein deacylase	GO:0000166,GO:0003674,GO:0003824,GO:0005488,GO:0005575,GO:0005737,GO:0008270,GO:0016787,GO:0019213,GO:0033558,GO:0034979,GO:0036094,GO:0043167,GO:0043168,GO:0043169,GO:0044424,GO:0044464,GO:0046872,GO:0046914,GO:0048037,GO:0050662,GO:0051287,GO:0070403,GO:0097159,GO:1901265,GO:1901363
GYA98_RS03915	-0.221297	7.9896	0.99977	YHEN_BACSU	Putative polysaccharide deacetylase YheN;	polysaccharide deacetylase	GO:0003674,GO:0003824,GO:0005575,GO:0005886,GO:0005975,GO:0008150,GO:0008152,GO:0016020,GO:0016021,GO:0016787,GO:0016810,GO:0031224,GO:0044238,GO:0044425,GO:0044464,GO:0071704
GYA98_RS03920	-0.403256	9.70672	0.922114	DAAA_BACSU	D-alanine aminotransferase;	D-amino-acid transaminase	GO:0003674,GO:0003824,GO:0005488,GO:0006082,GO:0006520,GO:0006807,GO:0008150,GO:0008152,GO:0008483,GO:0008652,GO:0009056,GO:0009058,GO:0009063,GO:0009987,GO:0016053,GO:0016054,GO:0016740,GO:0016769,GO:0019478,GO:0019752,GO:0019842,GO:0030170,GO:0036094,GO:0043167,GO:0043168,GO:0043436,GO:0044237,GO:0044238,GO:0044248,GO:0044249,GO:0044281,GO:0044282,GO:0044283,GO:0044699,GO:0044710,GO:0044711,GO:…
GYA98_RS03925	-0.0273356	6.88246	0.99977	PKSA_BACSU	HTH-type transcriptional regulator PksA;	TetR/AcrR family transcriptional regulator	GO:0001071,GO:0003674,GO:0003676,GO:0003677,GO:0003700,GO:0005488,GO:0006139,GO:0006351,GO:0006355,GO:0006725,GO:0006807,GO:0008150,GO:0008152,GO:0009058,GO:0009059,GO:0009889,GO:0009987,GO:0010468,GO:0010556,GO:0016070,GO:0018130,GO:0019219,GO:0019222,GO:0019438,GO:0031323,GO:0031326,GO:0032774,GO:0034641,GO:0034645,GO:0034654,GO:0043170,GO:0044237,GO:0044238,GO:0044249,GO:0044260,GO:0044271,GO:…
GYA98_RS03930	0.0529076	6.27307	0.99977	YMCC_BACSU	Uncharacterized membrane protein YmcC;	hypothetical protein	GO:0005575,GO:0005886,GO:0016020,GO:0016021,GO:0031224,GO:0044425,GO:0044464
GYA98_RS03935	-0.542507	8.1399	0.570887	NHAX_BACSU	Stress response protein NhaX;	universal stress protein	GO:0006950,GO:0008150,GO:0050896
GYA98_RS03940	0.0475859	8.91902	0.99977	YHEI_BACSU	Probable multidrug resistance ABC transporter ATP-binding/permease protein YheI;	ATP-binding cassette domain-containing protein	GO:0000166,GO:0003674,GO:0003824,GO:0005215,GO:0005319,GO:0005488,GO:0005524,GO:0005575,GO:0005886,GO:0006810,GO:0006869,GO:0008150,GO:0015399,GO:0015405,GO:0016020,GO:0016021,GO:0016462,GO:0016787,GO:0016817,GO:0016818,GO:0016820,GO:0016887,GO:0017076,GO:0017111,GO:0022804,GO:0022857,GO:0022892,GO:0030554,GO:0031224,GO:0032553,GO:0032555,GO:0032559,GO:0034040,GO:0035639,GO:0036094,GO:0042221,GO:…
GYA98_RS03945	0.341524	10.0863	0.99977	YHEH_BACSU	Probable multidrug resistance ABC transporter ATP-binding/permease protein YheH;	ABC transporter ATP-binding protein	GO:0000166,GO:0003674,GO:0003824,GO:0005215,GO:0005319,GO:0005488,GO:0005524,GO:0005575,GO:0005886,GO:0006810,GO:0006869,GO:0008150,GO:0015399,GO:0015405,GO:0016020,GO:0016021,GO:0016462,GO:0016787,GO:0016817,GO:0016818,GO:0016820,GO:0016887,GO:0017076,GO:0017111,GO:0022804,GO:0022857,GO:0022892,GO:0030554,GO:0031224,GO:0032553,GO:0032555,GO:0032559,GO:0034040,GO:0035639,GO:0036094,GO:0042221,GO:…
GYA98_RS03950	0.200946	5.21534	0.99977	YHEG_BACSU	Uncharacterized protein YheG;	SDR family oxidoreductase	No GO terms assigned
GYA98_RS03955	2.21205	3.20771	0.000314919	SSPB_BACSU	Small, acid-soluble spore protein B;	alpha/beta-type small acid-soluble spore protein	GO:0003674,GO:0003676,GO:0003677,GO:0003690,GO:0005488,GO:0006139,GO:0006259,GO:0006265,GO:0006725,GO:0006807,GO:0006996,GO:0008150,GO:0008152,GO:0009987,GO:0016043,GO:0030154,GO:0030435,GO:0032502,GO:0034641,GO:0043170,GO:0043934,GO:0044237,GO:0044238,GO:0044260,GO:0044699,GO:0044763,GO:0044767,GO:0046483,GO:0048646,GO:0048869,GO:0051276,GO:0071103,GO:0071704,GO:0071840,GO:0090304,GO:0097159,GO:…
GYA98_RS03960	0.652284	2.80059	0.460488	YHEE_BACSU	Uncharacterized protein YheE;	YheE family protein	No GO terms assigned
GYA98_RS03965	2.67947	6.01598	4.1e-05	YHED_BACSU	Endospore coat-associated protein YheD;	YheC/YheD family protein	GO:0005575,GO:0005618,GO:0008150,GO:0009987,GO:0016020,GO:0030154,GO:0030312,GO:0030435,GO:0031160,GO:0032502,GO:0042601,GO:0042763,GO:0043934,GO:0044464,GO:0044699,GO:0044763,GO:0044767,GO:0048646,GO:0048869
GYA98_RS03970	3.28535	5.62218	5.43e-06	YHEC_BACSU	Endospore coat-associated protein YheC;	YheC/YheD family protein	GO:0000166,GO:0003674,GO:0003824,GO:0005488,GO:0005524,GO:0005575,GO:0005618,GO:0008150,GO:0009987,GO:0016020,GO:0017076,GO:0030154,GO:0030312,GO:0030435,GO:0030554,GO:0031160,GO:0032502,GO:0032553,GO:0032555,GO:0032559,GO:0035639,GO:0036094,GO:0043167,GO:0043168,GO:0043934,GO:0044464,GO:0044699,GO:0044763,GO:0044767,GO:0048646,GO:0048869,GO:0097159,GO:0097367,GO:1901265,GO:1901363
GYA98_RS03975	0.243175	6.93974	0.99977	Y1002_BACVZ	.	DUF445 domain-containing protein	No GO terms assigned
GYA98_RS03980	-0.040966	8.8839	0.99977	Y1003_BACVZ	.	YlbF family regulator	No GO terms assigned
GYA98_RS03985	0.299377	3.6341	0.939201	YHAZ_BACSU	Uncharacterized protein YhaZ;	hypothetical protein	No GO terms assigned
GYA98_RS03990	2.97479	5.41741	4.64e-06	YHAX_BACSU	Stress response protein YhaX;	Cof-type HAD-IIB family hydrolase	GO:0003674,GO:0003824,GO:0005575,GO:0005737,GO:0006793,GO:0006796,GO:0008150,GO:0008152,GO:0009058,GO:0009987,GO:0016311,GO:0016787,GO:0016788,GO:0016791,GO:0042578,GO:0044237,GO:0044281,GO:0044283,GO:0044424,GO:0044464,GO:0044699,GO:0044710,GO:0044711
GYA98_RS03995	1.71926	5.99265	1.66e-05	HEMZ_BACSU	Oxygen-independent coproporphyrinogen-III oxidase-like protein HemZ;	coproporphyrinogen III oxidase	GO:0003674,GO:0003824,GO:0005488,GO:0006725,GO:0006778,GO:0006779,GO:0006782,GO:0006807,GO:0008150,GO:0008152,GO:0009058,GO:0009987,GO:0016491,GO:0018130,GO:0019438,GO:0033013,GO:0033014,GO:0034641,GO:0043167,GO:0043169,GO:0044237,GO:0044249,GO:0044271,GO:0046483,GO:0046501,GO:0046872,GO:0051186,GO:0051188,GO:0051536,GO:0051539,GO:0051540,GO:0071704,GO:1901360,GO:1901362,GO:1901564,GO:1901566,GO:…
GYA98_RS04000	0.343736	6.52097	0.889343	RHBE_RHIME	Rhizobactin siderophore biosynthesis protein RhbE;	SidA/IucD/PvdA family monooxygenase	GO:0003674,GO:0003824,GO:0006066,GO:0006082,GO:0006518,GO:0006725,GO:0006807,GO:0008150,GO:0008152,GO:0009058,GO:0009237,GO:0009712,GO:0009987,GO:0016053,GO:0016491,GO:0018958,GO:0019184,GO:0019289,GO:0019290,GO:0019540,GO:0019748,GO:0019752,GO:0032787,GO:0034641,GO:0043043,GO:0043436,GO:0043603,GO:0043604,GO:0044237,GO:0044249,GO:0044271,GO:0044281,GO:0044283,GO:0044550,GO:0044699,GO:0044710,GO:…
GYA98_RS04005	-0.23661	4.67585	0.99977	KHTU_BACSU	.	cation:proton antiporter	No GO terms assigned
GYA98_RS04010	0.16653	2.77549	0.99977	KHTT_BACSU	K(+)/H(+) antiporter subunit KhtT;	cation:proton antiporter regulatory subunit	GO:0003674,GO:0005215,GO:0005575,GO:0005886,GO:0006810,GO:0006811,GO:0006812,GO:0006813,GO:0008150,GO:0008324,GO:0015075,GO:0015672,GO:0016020,GO:0022857,GO:0022891,GO:0022892,GO:0030001,GO:0044464,GO:0051179,GO:0051234
GYA98_RS04015	0.0508167	2.47836	0.99977	KHTS_BACSU	.	hypothetical protein	No GO terms assigned
GYA98_RS04020	-1.25577	6.952	0.0038934	YHAR_BACSU	Putative enoyl-CoA hydratase/isomerase YhaR;	enoyl-CoA hydratase	GO:0003674,GO:0003824,GO:0005575,GO:0005886,GO:0016020,GO:0016021,GO:0031224,GO:0044425,GO:0044464
GYA98_RS04025	-0.878978	4.19174	0.0497998	YHZD_BACSU	Uncharacterized protein YhzD;	hypothetical protein	No GO terms assigned
GYA98_RS04030	-0.151861	6.7967	0.99977	YHAQ_BACSU	Uncharacterized ABC transporter ATP-binding protein YhaQ;	ABC transporter ATP-binding protein	GO:0000166,GO:0003674,GO:0003824,GO:0005488,GO:0005524,GO:0005575,GO:0005886,GO:0006810,GO:0008150,GO:0016020,GO:0016462,GO:0016787,GO:0016817,GO:0016818,GO:0016887,GO:0017076,GO:0017111,GO:0030554,GO:0032553,GO:0032555,GO:0032559,GO:0035639,GO:0036094,GO:0043167,GO:0043168,GO:0044464,GO:0051179,GO:0051234,GO:0097159,GO:0097367,GO:1901265,GO:1901363
GYA98_RS04035	-0.996973	8.35363	0.00401429	YHAP_BACSU	Uncharacterized protein YhaP;	ABC transporter permease	GO:0005575,GO:0005886,GO:0016020,GO:0016021,GO:0031224,GO:0044425,GO:0044464
GYA98_RS04040	-0.230231	5.08574	0.99977	YHAO_BACSU	Uncharacterized metallophosphoesterase YhaO;	DNA repair exonuclease	GO:0003674,GO:0003824,GO:0005488,GO:0016787,GO:0043167,GO:0043169,GO:0046872
GYA98_RS04045	-0.440149	7.30206	0.962773	YHAN_BACSU	Uncharacterized protein YhaN;	AAA family ATPase	GO:0005575,GO:0005886,GO:0016020,GO:0016021,GO:0031224,GO:0044425,GO:0044464
GYA98_RS04050	-0.557435	7.55914	0.596532	YHAM_BACVZ	.	3'-5' exoribonuclease YhaM	No GO terms assigned
GYA98_RS04055	2.67154	3.14106	0.00106125	YHAL_BACSU	Sporulation protein YhaL;	sporulation protein	GO:0005575,GO:0005886,GO:0008150,GO:0009987,GO:0016020,GO:0016021,GO:0030154,GO:0030435,GO:0031224,GO:0032502,GO:0043934,GO:0044425,GO:0044464,GO:0044699,GO:0044763,GO:0044767,GO:0048646,GO:0048869
GYA98_RS04065	-0.148048	8.87367	0.99977	PRSA_BACSU	Foldase protein PrsA;	peptidylprolyl isomerase	GO:0003674,GO:0003755,GO:0003824,GO:0005575,GO:0005886,GO:0006457,GO:0006810,GO:0008104,GO:0008150,GO:0009987,GO:0015031,GO:0015833,GO:0016020,GO:0016853,GO:0016859,GO:0033036,GO:0042886,GO:0044464,GO:0045184,GO:0051179,GO:0051234,GO:0071702,GO:0071705
GYA98_RS04070	2.72826	2.57973	0.00433433	.	NA	sporulation protein YhzE1	No GO terms assigned
GYA98_RS04075	4.43847	3.5254	1.43e-05	.	NA	sporulation protein YhzE2	No GO terms assigned
GYA98_RS04080	-0.218302	5.40485	0.99977	.	NA	hypothetical protein	No GO terms assigned
GYA98_RS04085	1.66315	5.46308	2.83e-05	YHAJ_BACSU	Uncharacterized membrane protein YhaJ;	DUF3267 domain-containing protein	GO:0005575,GO:0005886,GO:0016020,GO:0016021,GO:0031224,GO:0044425,GO:0044464
GYA98_RS04090	0.139216	5.27686	0.99977	YHAI_BACSU	Uncharacterized protein YhaI;	YhaI family protein	No GO terms assigned
GYA98_RS04095	-0.82565	7.25843	0.0547232	HPR_BACVZ	.	HTH-type transcriptional regulator Hpr	No GO terms assigned
GYA98_RS04100	-0.562549	4.51174	0.534552	YHAH_BACSU	Uncharacterized membrane protein YhaH;	YtxH domain-containing protein	GO:0005575,GO:0005886,GO:0016020,GO:0016021,GO:0031224,GO:0044425,GO:0044464
GYA98_RS04105	2.69128	2.17302	0.000475419	YHZF_BACSU	Uncharacterized membrane protein YhzF;	hypothetical protein	GO:0005575,GO:0005886,GO:0016020,GO:0016021,GO:0031224,GO:0044425,GO:0044464
GYA98_RS04110	-0.370981	8.91648	0.99977	TRPP_BACSU	Probable tryptophan transport protein;	tryptophan transporter	GO:0005575,GO:0005886,GO:0006810,GO:0006811,GO:0006820,GO:0006865,GO:0008150,GO:0015711,GO:0015849,GO:0016020,GO:0016021,GO:0031224,GO:0044425,GO:0044464,GO:0044699,GO:0044765,GO:0046942,GO:0051179,GO:0051234,GO:0071702,GO:0071705,GO:1902578
GYA98_RS04115	-0.779917	9.05725	0.0734933	SERC_BACSU	Phosphoserine aminotransferase;	3-phosphoserine/phosphohydroxythreonine transaminase	GO:0003674,GO:0003824,GO:0004648,GO:0005488,GO:0005575,GO:0005737,GO:0006082,GO:0006520,GO:0006563,GO:0006564,GO:0006807,GO:0008150,GO:0008152,GO:0008483,GO:0008652,GO:0009058,GO:0009069,GO:0009070,GO:0009987,GO:0016053,GO:0016740,GO:0016769,GO:0019752,GO:0019842,GO:0030170,GO:0036094,GO:0043167,GO:0043168,GO:0043436,GO:0044237,GO:0044238,GO:0044249,GO:0044281,GO:0044283,GO:0044424,GO:0044464,GO:…
GYA98_RS04120	-1.00114	5.54941	0.0375948	HIT_BACSU	Protein hit;	HIT family protein	GO:0003674,GO:0003824
GYA98_RS04125	0.0268941	5.49991	0.99977	ECSA_BACSU	ABC-type transporter ATP-binding protein EcsA;	ABC transporter ATP-binding protein	GO:0000166,GO:0003674,GO:0003824,GO:0005488,GO:0005524,GO:0006810,GO:0007154,GO:0008150,GO:0009605,GO:0009987,GO:0009991,GO:0016462,GO:0016787,GO:0016817,GO:0016818,GO:0016887,GO:0017076,GO:0017111,GO:0030154,GO:0030420,GO:0030435,GO:0030554,GO:0031668,GO:0032502,GO:0032553,GO:0032555,GO:0032559,GO:0035639,GO:0036094,GO:0043167,GO:0043168,GO:0043934,GO:0044699,GO:0044763,GO:0044767,GO:0048646,GO:…
GYA98_RS04130	-0.67143	6.67845	0.290868	ECSB_BACSU	Protein EcsB;	ABC transporter permease	GO:0005575,GO:0005886,GO:0006810,GO:0007154,GO:0008150,GO:0009605,GO:0009987,GO:0009991,GO:0016020,GO:0016021,GO:0030154,GO:0030420,GO:0030435,GO:0031224,GO:0031668,GO:0032502,GO:0043934,GO:0044425,GO:0044464,GO:0044699,GO:0044763,GO:0044767,GO:0048646,GO:0048869,GO:0050896,GO:0051179,GO:0051234,GO:0051716,GO:0071496
GYA98_RS04135	-0.341765	7.55734	0.99977	ECSC_BACSU	Protein EcsC;	EcsC family protein	No GO terms assigned
GYA98_RS04140	-0.914397	9.24819	0.0144981	YHAA_BACSU	Putative amidohydrolase YhaA;	amidohydrolase	GO:0003674,GO:0003824,GO:0005488,GO:0016787,GO:0043167,GO:0043169,GO:0046872
GYA98_RS04145	-0.953872	6.1267	0.0453005	YHFA_BACSU	Uncharacterized membrane protein YhfA;	hypothetical protein	GO:0005575,GO:0005886,GO:0016020,GO:0016021,GO:0031224,GO:0044425,GO:0044464
GYA98_RS04150	-1.50228	8.58245	2.14e-05	HMOB_BACSU	Heme-degrading monooxygenase HmoB;	heme-degrading oxygenase HmoB	GO:0003674,GO:0003824,GO:0004497,GO:0005488,GO:0005575,GO:0005737,GO:0016491,GO:0043167,GO:0043169,GO:0044424,GO:0044464,GO:0046872
GYA98_RS04155	1.08925	6.85694	0.00197203	PBPF_BACSU	Penicillin-binding protein 1F;	PBP1A family penicillin-binding protein	GO:0000270,GO:0003674,GO:0005488,GO:0005575,GO:0005886,GO:0006022,GO:0006023,GO:0006024,GO:0006807,GO:0008144,GO:0008150,GO:0008152,GO:0008360,GO:0008658,GO:0009058,GO:0009059,GO:0009252,GO:0009987,GO:0016020,GO:0016021,GO:0016043,GO:0022603,GO:0022604,GO:0030203,GO:0031224,GO:0031406,GO:0033218,GO:0033293,GO:0034645,GO:0036094,GO:0043167,GO:0043168,GO:0043170,GO:0043177,GO:0044036,GO:0044038,GO:…
GYA98_RS04160	0.103581	8.07996	0.99977	DCUP_BACVZ	.	uroporphyrinogen decarboxylase	No GO terms assigned
GYA98_RS04165	-0.0909321	7.94405	0.99977	CPFC_BACSU	.	ferrochelatase	No GO terms assigned
GYA98_RS04170	-0.207496	8.95696	0.99977	CGOX_BACSU	.	protoporphyrinogen oxidase	No GO terms assigned
GYA98_RS04175	0.493575	6.03178	0.691996	YHGD_BACSU	Uncharacterized HTH-type transcriptional regulator YhgD;	TetR/AcrR family transcriptional regulator	GO:0003674,GO:0003676,GO:0003677,GO:0005488,GO:0006139,GO:0006351,GO:0006355,GO:0006725,GO:0006807,GO:0008150,GO:0008152,GO:0009058,GO:0009059,GO:0009889,GO:0009987,GO:0010468,GO:0010556,GO:0016070,GO:0018130,GO:0019219,GO:0019222,GO:0019438,GO:0031323,GO:0031326,GO:0032774,GO:0034641,GO:0034645,GO:0034654,GO:0043170,GO:0044237,GO:0044238,GO:0044249,GO:0044260,GO:0044271,GO:0046483,GO:0050789,GO:…
GYA98_RS04180	0.0634677	8.41723	0.99977	YHGE_BACSU	Uncharacterized protein YhgE;	YhgE/Pip domain-containing protein	GO:0003674,GO:0005215,GO:0005575,GO:0005887,GO:0006810,GO:0008150,GO:0015562,GO:0016021,GO:0022857,GO:0031224,GO:0031226,GO:0044425,GO:0044459,GO:0044464,GO:0051179,GO:0051234,GO:0055085
GYA98_RS04185	-2.06699	4.96531	0.00019525	FABH2_BACSU	3-oxoacyl-[acyl-carrier-protein] synthase 3 protein 2 {ECO:0000255|HAMAP-Rule:MF_01815};	ketoacyl-ACP synthase III	GO:0003674,GO:0003824,GO:0004312,GO:0004315,GO:0005575,GO:0005737,GO:0006082,GO:0006629,GO:0006631,GO:0006633,GO:0008150,GO:0008152,GO:0008610,GO:0009058,GO:0009987,GO:0016053,GO:0016740,GO:0016746,GO:0016747,GO:0019752,GO:0032787,GO:0033818,GO:0043436,GO:0044237,GO:0044238,GO:0044249,GO:0044255,GO:0044281,GO:0044283,GO:0044424,GO:0044464,GO:0044699,GO:0044710,GO:0044711,GO:0044763,GO:0046394,GO:…
GYA98_RS04190	5.44159	4.86253	8.83e-06	.	NA	hypothetical protein	No GO terms assigned
GYA98_RS04195	-1.53417	8.2219	0.000430274	YHFE_BACSU	Putative aminopeptidase YhfE;	M42 family metallopeptidase	GO:0003674,GO:0003824,GO:0004177,GO:0005488,GO:0008233,GO:0008237,GO:0008238,GO:0016787,GO:0043167,GO:0043169,GO:0046872,GO:0070011
GYA98_RS04200	-0.482584	9.81519	0.802574	GLTT_BACSU	Proton/sodium-glutamate symport protein;	cation:dicarboxylase symporter family transporter	GO:0003674,GO:0005215,GO:0005310,GO:0005342,GO:0005343,GO:0005575,GO:0005886,GO:0008324,GO:0008509,GO:0008514,GO:0015075,GO:0015077,GO:0015081,GO:0015291,GO:0015293,GO:0015294,GO:0015296,GO:0015370,GO:0016020,GO:0016021,GO:0017153,GO:0022804,GO:0022853,GO:0022857,GO:0022890,GO:0022891,GO:0022892,GO:0031224,GO:0044425,GO:0044464,GO:0046873,GO:0046943
GYA98_RS04205	-0.529065	2.22693	0.782692	YHFH_BACSU	Uncharacterized protein YhfH;	YhfH family protein	No GO terms assigned
GYA98_RS04210	-0.640275	4.81733	0.394735	YHFI_BACSU	Probable metallo-hydrolase YhfI;	MBL fold metallo-hydrolase	GO:0003674,GO:0003824,GO:0005488,GO:0016787,GO:0043167,GO:0043169,GO:0046872
GYA98_RS04215	-0.938961	6.31562	0.0126661	LPLJ_BACSU	Lipoate-protein ligase LplJ;	lipoate--protein ligase	GO:0000166,GO:0003674,GO:0003824,GO:0005488,GO:0005524,GO:0005575,GO:0005737,GO:0006464,GO:0006807,GO:0008150,GO:0008152,GO:0009249,GO:0009987,GO:0016740,GO:0016746,GO:0016747,GO:0016874,GO:0016879,GO:0016979,GO:0017076,GO:0017118,GO:0018065,GO:0019538,GO:0030554,GO:0032553,GO:0032555,GO:0032559,GO:0035639,GO:0036094,GO:0036211,GO:0043167,GO:0043168,GO:0043170,GO:0043412,GO:0044237,GO:0044238,GO:…
GYA98_RS04220	-0.522018	8.8862	0.62087	YHFK_BACSU	Uncharacterized sugar epimerase YhfK;	SDR family oxidoreductase	GO:0003674,GO:0003824,GO:0016829
GYA98_RS04225	1.24391	5.64126	0.0214544	LCFB_BACSU	Long-chain-fatty-acid--CoA ligase;	fatty acid--CoA ligase family protein	GO:0000166,GO:0003674,GO:0003824,GO:0004467,GO:0005488,GO:0005524,GO:0006082,GO:0006629,GO:0006631,GO:0006635,GO:0008150,GO:0008152,GO:0009056,GO:0009062,GO:0009987,GO:0015645,GO:0016042,GO:0016054,GO:0016874,GO:0016877,GO:0017076,GO:0019395,GO:0019752,GO:0030258,GO:0030554,GO:0032553,GO:0032555,GO:0032559,GO:0032787,GO:0034440,GO:0035639,GO:0036094,GO:0043167,GO:0043168,GO:0043436,GO:0044237,GO:…
GYA98_RS04230	2.84677	2.6545	0.000249195	YHFM_BACSU	Uncharacterized protein YhfM;	hypothetical protein	No GO terms assigned
GYA98_RS04235	0.550463	7.28045	0.589025	YHFN_BACSU	Uncharacterized metalloprotease YhfN;	M48 family metallopeptidase	GO:0003674,GO:0003824,GO:0004175,GO:0004222,GO:0005488,GO:0006508,GO:0006807,GO:0008150,GO:0008152,GO:0008233,GO:0008237,GO:0016485,GO:0016787,GO:0019538,GO:0043167,GO:0043169,GO:0043170,GO:0044238,GO:0046872,GO:0051604,GO:0070011,GO:0071586,GO:0071704,GO:1901564
GYA98_RS04240	1.08153	10.072	0.0169417	SUBT_BACAM	Subtilisin BPN';	S8 family peptidase	GO:0003674,GO:0003824,GO:0004175,GO:0004252,GO:0005488,GO:0005575,GO:0005576,GO:0006508,GO:0006807,GO:0008150,GO:0008152,GO:0008233,GO:0008236,GO:0009987,GO:0016787,GO:0017171,GO:0019538,GO:0030154,GO:0030193,GO:0030195,GO:0030435,GO:0032101,GO:0032102,GO:0032502,GO:0042730,GO:0043167,GO:0043169,GO:0043170,GO:0043934,GO:0044238,GO:0044699,GO:0044763,GO:0044767,GO:0046872,GO:0048519,GO:0048583,GO:…
GYA98_RS04250	0.0648492	3.61312	0.99977	YHFQ_BACSU	Putative ABC transporter substrate-binding lipoprotein YhfQ;	ABC transporter substrate-binding protein	GO:0005575,GO:0005886,GO:0006810,GO:0008150,GO:0016020,GO:0044464,GO:0051179,GO:0051234
GYA98_RS04255	-0.13918	6.42381	0.99977	PHOE_BACSU	Uncharacterized phosphatase PhoE;	histidine phosphatase family protein	GO:0003674,GO:0003824,GO:0005575,GO:0005829,GO:0006793,GO:0006796,GO:0008150,GO:0008152,GO:0009987,GO:0016311,GO:0016787,GO:0016788,GO:0016791,GO:0042578,GO:0044237,GO:0044424,GO:0044444,GO:0044464
GYA98_RS04260	-0.287278	5.91738	0.999459	YHFS_BACSU	Putative acetyl-CoA C-acetyltransferase YhfS;	acetyl-CoA C-acyltransferase	GO:0003674,GO:0003824,GO:0016740,GO:0016746,GO:0016747
GYA98_RS04265	-0.167409	5.88465	0.99977	YHFT_BACSU	Uncharacterized acyl--CoA ligase YhfT;	AMP-binding protein	GO:0000166,GO:0003674,GO:0003824,GO:0005488,GO:0005524,GO:0016874,GO:0017076,GO:0030554,GO:0032553,GO:0032555,GO:0032559,GO:0035639,GO:0036094,GO:0043167,GO:0043168,GO:0097159,GO:0097367,GO:1901265,GO:1901363
GYA98_RS04270	-0.318812	3.94067	0.937553	BIOY_BACSU	Probable biotin transporter BioY;	biotin biosynthesis protein BioY	GO:0003674,GO:0005215,GO:0005575,GO:0005886,GO:0015225,GO:0016020,GO:0016021,GO:0031224,GO:0044425,GO:0044464,GO:0051183,GO:0051184
GYA98_RS04275	0.448012	4.13541	0.72065	HEMAT_BACSU	Heme-based aerotactic transducer HemAT;	globin-coupled sensor protein	GO:0003674,GO:0004871,GO:0005488,GO:0005575,GO:0006935,GO:0007165,GO:0008150,GO:0009453,GO:0009454,GO:0009987,GO:0016020,GO:0019825,GO:0020037,GO:0040011,GO:0042330,GO:0043167,GO:0043169,GO:0046872,GO:0046906,GO:0050789,GO:0050794,GO:0065007,GO:0097159,GO:1901363
GYA98_RS04280	2.83554	4.71611	1.19e-05	YHFW_BACSU	Putative Rieske 2Fe-2S iron-sulfur protein YhfW;	FAD-dependent oxidoreductase	GO:0003674,GO:0003824,GO:0005215,GO:0005488,GO:0005575,GO:0008121,GO:0008324,GO:0015075,GO:0015077,GO:0015078,GO:0016020,GO:0016491,GO:0016679,GO:0016681,GO:0022857,GO:0022890,GO:0022891,GO:0022892,GO:0043167,GO:0043169,GO:0046872,GO:0051536,GO:0051537,GO:0051540
GYA98_RS04285	1.04876	3.65025	0.0621859	YHXC_BACSU	Uncharacterized oxidoreductase YhxC;	glucose 1-dehydrogenase	GO:0003674,GO:0003824,GO:0016491
GYA98_RS04290	-1.9475	7.3174	8.91e-05	YHZC_BACSU	Uncharacterized protein YhzC;	IDEAL domain-containing protein	No GO terms assigned
GYA98_RS04295	-0.585165	4.86193	0.488427	COMK_BACSU	Competence transcription factor;	competence protein	GO:0003674,GO:0003676,GO:0003677,GO:0005488,GO:0006139,GO:0006351,GO:0006355,GO:0006725,GO:0006807,GO:0007154,GO:0008150,GO:0008152,GO:0009058,GO:0009059,GO:0009605,GO:0009889,GO:0009987,GO:0009991,GO:0010468,GO:0010556,GO:0016070,GO:0018130,GO:0019219,GO:0019222,GO:0019438,GO:0030420,GO:0031323,GO:0031326,GO:0031668,GO:0032774,GO:0034641,GO:0034645,GO:0034654,GO:0043170,GO:0044237,GO:0044238,GO:…
GYA98_RS04300	0.0492409	4.52895	0.99977	FRA_BACSU	Intracellular iron chaperone frataxin;	iron chaperone	GO:0003674,GO:0005488,GO:0005575,GO:0005737,GO:0006810,GO:0006811,GO:0008150,GO:0042592,GO:0043167,GO:0043169,GO:0044424,GO:0044464,GO:0046872,GO:0048878,GO:0050801,GO:0051179,GO:0051234,GO:0055065,GO:0055072,GO:0055076,GO:0055080,GO:0065007,GO:0065008,GO:0098771
GYA98_RS04305	-0.0419827	5.18699	0.99977	FRA_BACSU	Intracellular iron chaperone frataxin;	iron chaperone	GO:0003674,GO:0005488,GO:0005575,GO:0005737,GO:0006810,GO:0006811,GO:0008150,GO:0042592,GO:0043167,GO:0043169,GO:0044424,GO:0044464,GO:0046872,GO:0048878,GO:0050801,GO:0051179,GO:0051234,GO:0055065,GO:0055072,GO:0055076,GO:0055080,GO:0065007,GO:0065008,GO:0098771
GYA98_RS04310	-0.894163	6.35321	0.0516272	Y4024_STRAW	UPF0256 protein SAV_4024 {ECO:0000255|HAMAP-Rule:MF_01812};	GNAT family N-acetyltransferase	GO:0003674,GO:0003824,GO:0008080,GO:0016407,GO:0016410,GO:0016740,GO:0016746,GO:0016747
GYA98_RS04315	-1.36608	11.721	0.000125661	YRPD_BACSU	Uncharacterized protein YrpD;	hypothetical protein	No GO terms assigned
GYA98_RS04320	0.0726978	6.16228	0.99977	YHJA_BACSU	Uncharacterized protein YhjA;	excalibur calcium-binding domain-containing protein	No GO terms assigned
GYA98_RS04325	-0.401878	5.31264	0.97797	Y1066_BACVZ	.	YbjQ family protein	No GO terms assigned
GYA98_RS04330	-0.185545	6.94634	0.99977	YHJB_BACSU	Uncharacterized symporter YhjB;	sodium:solute symporter	GO:0003674,GO:0005215,GO:0005575,GO:0005886,GO:0015291,GO:0015293,GO:0016020,GO:0016021,GO:0022804,GO:0022857,GO:0031224,GO:0044425,GO:0044464
GYA98_RS04335	-0.6312	2.9968	0.512476	YHJC_BACSU	Uncharacterized membrane protein YhjC;	DUF3311 domain-containing protein	GO:0005575,GO:0005886,GO:0016020,GO:0016021,GO:0031224,GO:0044425,GO:0044464
GYA98_RS04340	1.22779	4.23555	0.0130883	YHJD_BACSU	Uncharacterized protein YhjD;	hypothetical protein	No GO terms assigned
GYA98_RS04345	0.582687	7.67967	0.494551	YHJE_BACSU	Uncharacterized membrane protein YhjE;	TVP38/TMEM64 family protein	GO:0005575,GO:0005886,GO:0016020,GO:0016021,GO:0031224,GO:0044425,GO:0044464
GYA98_RS04350	0.00877581	5.51342	0.99977	LEPV_BACSU	Signal peptidase I V;	signal peptidase I	GO:0003674,GO:0003824,GO:0004175,GO:0004252,GO:0005575,GO:0005887,GO:0006465,GO:0006508,GO:0006518,GO:0006807,GO:0008150,GO:0008152,GO:0008233,GO:0008236,GO:0009987,GO:0016021,GO:0016485,GO:0016787,GO:0017171,GO:0019538,GO:0031224,GO:0031226,GO:0034641,GO:0043170,GO:0043603,GO:0044237,GO:0044238,GO:0044260,GO:0044267,GO:0044425,GO:0044459,GO:0044464,GO:0051604,GO:0070011,GO:0071704,GO:1901564
GYA98_RS04355	-0.652381	5.0354	0.348349	YHJG_BACSU	Uncharacterized aromatic compound monooxygenase YhjG;	monooxygenase	GO:0000166,GO:0003674,GO:0003824,GO:0004497,GO:0005488,GO:0006725,GO:0008150,GO:0008152,GO:0009056,GO:0009058,GO:0009987,GO:0016491,GO:0019439,GO:0019748,GO:0036094,GO:0043167,GO:0043168,GO:0044237,GO:0044248,GO:0044550,GO:0044699,GO:0044710,GO:0044711,GO:0048037,GO:0050660,GO:0050662,GO:0071949,GO:0097159,GO:1901265,GO:1901363
GYA98_RS04360	-0.747174	3.53448	0.224179	YHJH_BACSU	Uncharacterized HTH-type transcriptional regulator YhjH;	MarR family transcriptional regulator	GO:0001071,GO:0003674,GO:0003676,GO:0003677,GO:0003700,GO:0005488,GO:0005575,GO:0005737,GO:0006139,GO:0006351,GO:0006725,GO:0006807,GO:0008150,GO:0008152,GO:0009058,GO:0009059,GO:0009987,GO:0016070,GO:0018130,GO:0019438,GO:0032774,GO:0034641,GO:0034645,GO:0034654,GO:0043170,GO:0044237,GO:0044238,GO:0044249,GO:0044260,GO:0044271,GO:0044424,GO:0044464,GO:0046483,GO:0071704,GO:0090304,GO:0097159,GO:…
GYA98_RS04365	-2.20627	8.77562	0.000204328	YHJN_BACSU	Uncharacterized protein YhjN;	AbrB family transcriptional regulator	GO:0005575,GO:0005886,GO:0008150,GO:0010468,GO:0016020,GO:0016021,GO:0019222,GO:0031224,GO:0044425,GO:0044464,GO:0050789,GO:0060255,GO:0065007
GYA98_RS04370	-1.30142	5.00548	0.00212963	BMR2_BACSU	Multidrug resistance protein 2;	MFS transporter	GO:0003674,GO:0005215,GO:0005575,GO:0005886,GO:0006810,GO:0008150,GO:0015238,GO:0016020,GO:0016021,GO:0022857,GO:0031224,GO:0042221,GO:0044425,GO:0044464,GO:0046677,GO:0050896,GO:0051179,GO:0051234,GO:0055085,GO:0090484
GYA98_RS04375	0.459578	2.95148	0.701401	QACR_STAHA	HTH-type transcriptional regulator QacR;	TetR/AcrR family transcriptional regulator	GO:0001071,GO:0003674,GO:0003676,GO:0003677,GO:0003700,GO:0005488,GO:0006139,GO:0006351,GO:0006355,GO:0006725,GO:0006807,GO:0008150,GO:0008152,GO:0009058,GO:0009059,GO:0009889,GO:0009890,GO:0009892,GO:0009987,GO:0010468,GO:0010556,GO:0010558,GO:0010605,GO:0010629,GO:0016070,GO:0018130,GO:0019219,GO:0019222,GO:0019438,GO:0031323,GO:0031324,GO:0031326,GO:0031327,GO:0032774,GO:0034641,GO:0034645,GO:…
GYA98_RS04380	1.14594	4.81795	0.0152635	YHJR_BACSU	Uncharacterized protein YhjR;	ferritin-like domain-containing protein	GO:0003674,GO:0003824,GO:0005488,GO:0016491,GO:0043167,GO:0043169,GO:0046872
GYA98_RS04385	0.683894	4.64123	0.289457	YDFS_BACSU	UPF0702 transmembrane protein YdfS;	DUF421 domain-containing protein	GO:0005575,GO:0005886,GO:0016020,GO:0016021,GO:0031224,GO:0044425,GO:0044464
GYA98_RS04390	-0.366208	8.65393	0.99977	ADDB_BACVZ	.	helicase-exonuclease AddAB subunit AddB	No GO terms assigned
GYA98_RS04395	-0.869028	9.49834	0.0214253	ADDA_BACVZ	.	helicase-exonuclease AddAB subunit AddA	No GO terms assigned
GYA98_RS04400	-1.37637	6.58537	0.001228	SBCD_BACSU	Nuclease SbcCD subunit D;	exonuclease SbcCD subunit D	GO:0003674,GO:0003824,GO:0004518,GO:0004519,GO:0004527,GO:0006139,GO:0006259,GO:0006310,GO:0006725,GO:0006807,GO:0008150,GO:0008152,GO:0008408,GO:0009987,GO:0016787,GO:0016788,GO:0034641,GO:0043170,GO:0044237,GO:0044238,GO:0044260,GO:0046483,GO:0071704,GO:0090304,GO:1901360
GYA98_RS04405	-1.1675	9.07432	0.000599412	SBCC_BACSU	Nuclease SbcCD subunit C;	SMC family ATPase	GO:0000166,GO:0003674,GO:0003824,GO:0004518,GO:0004519,GO:0004527,GO:0005488,GO:0005524,GO:0006139,GO:0006259,GO:0006260,GO:0006281,GO:0006310,GO:0006725,GO:0006807,GO:0006950,GO:0006974,GO:0008150,GO:0008152,GO:0009058,GO:0009059,GO:0009987,GO:0016787,GO:0016788,GO:0017076,GO:0030554,GO:0032553,GO:0032555,GO:0032559,GO:0033554,GO:0034641,GO:0034645,GO:0035639,GO:0036094,GO:0043167,GO:0043168,GO:…
GYA98_RS04410	-1.31965	5.53214	0.000763204	YISB_BACSU	Uncharacterized protein YisB;	hypothetical protein	No GO terms assigned
GYA98_RS04415	1.11841	4.07416	0.0308557	GERPF_BACSU	Probable spore germination protein GerPF;	spore germination protein	GO:0008150,GO:0009987,GO:0030154,GO:0030435,GO:0032502,GO:0043934,GO:0044699,GO:0044763,GO:0044767,GO:0048646,GO:0048869
GYA98_RS04420	0.703667	5.34949	0.235166	GERPE_BACSU	Probable spore germination protein GerPE;	spore germination protein GerPE	GO:0008150,GO:0009987,GO:0030154,GO:0030435,GO:0032502,GO:0043934,GO:0044699,GO:0044763,GO:0044767,GO:0048646,GO:0048869
GYA98_RS04425	1.34165	1.63625	0.0483061	GERPD_BACSU	Probable spore germination protein GerPD;	hypothetical protein	GO:0008150,GO:0009987,GO:0030154,GO:0030435,GO:0032502,GO:0043934,GO:0044699,GO:0044763,GO:0044767,GO:0048646,GO:0048869
GYA98_RS04430	0.486006	4.59677	0.712825	GERPC_BACSU	Probable spore germination protein GerPC;	spore gernimation protein GerPC	GO:0008150,GO:0009987,GO:0030154,GO:0030435,GO:0032502,GO:0043934,GO:0044699,GO:0044763,GO:0044767,GO:0048646,GO:0048869
GYA98_RS04440	0.782632	2.43974	0.223662	GERPA_BACSU	Probable spore germination protein GerPA;	spore germination protein	GO:0008150,GO:0009987,GO:0030154,GO:0030435,GO:0032502,GO:0043934,GO:0044699,GO:0044763,GO:0044767,GO:0048646,GO:0048869
GYA98_RS04445	-0.0879354	2.02824	0.99977	YISI_BACSU	Aspartyl-phosphate phosphatase YisI;	aspartyl-phosphate phosphatase Spo0E family protein	GO:0003674,GO:0003824,GO:0008150,GO:0009987,GO:0016787,GO:0030154,GO:0030435,GO:0032502,GO:0043934,GO:0044699,GO:0044763,GO:0044767,GO:0048646,GO:0048869
GYA98_RS04450	-1.34752	7.25588	0.000103843	YISK_BACSU	Uncharacterized protein YisK;	fumarylacetoacetate hydrolase family protein	GO:0003674,GO:0003824,GO:0005488,GO:0043167,GO:0043169,GO:0046872
GYA98_RS04455	-0.527911	6.66356	0.685596	Y1092_BACVZ	.	YisL family protein	No GO terms assigned
GYA98_RS04460	1.69217	3.15174	0.0010188	YISN_BACSU	Uncharacterized protein YisN;	DUF2777 family protein	No GO terms assigned
GYA98_RS04465	2.72864	5.5026	2.54e-05	ASNO_BACSU	Asparagine synthetase [glutamine-hydrolyzing] 3;	asparagine synthase (glutamine-hydrolyzing)	GO:0000166,GO:0003674,GO:0003824,GO:0004066,GO:0005488,GO:0005515,GO:0005524,GO:0006082,GO:0006520,GO:0006528,GO:0006529,GO:0006541,GO:0006807,GO:0008150,GO:0008152,GO:0008652,GO:0009058,GO:0009064,GO:0009066,GO:0009067,GO:0009987,GO:0016053,GO:0016874,GO:0016879,GO:0016884,GO:0017076,GO:0019752,GO:0030154,GO:0030435,GO:0030554,GO:0032502,GO:0032553,GO:0032555,GO:0032559,GO:0032787,GO:0034641,GO:…
GYA98_RS04470	0.0712793	5.33409	0.99977	YISP_BACSU	Putative phytoene/squalene synthase YisP;	squalene/phytoene synthase family protein	GO:0003674,GO:0003824,GO:0008150,GO:0008152,GO:0009058,GO:0016740
GYA98_RS04475	2.49685	7.10547	4.39e-07	YISQ_BACSU	Uncharacterized transporter YisQ;	MATE family efflux transporter	GO:0003674,GO:0005215,GO:0005575,GO:0005886,GO:0006810,GO:0006855,GO:0008150,GO:0015238,GO:0015291,GO:0015297,GO:0015893,GO:0016020,GO:0016021,GO:0022804,GO:0022857,GO:0031224,GO:0044425,GO:0044464,GO:0044699,GO:0044765,GO:0051179,GO:0051234,GO:0055085,GO:0090484,GO:1902578
GYA98_RS04480	0.121477	5.77074	0.99977	YISR_BACSU	Uncharacterized HTH-type transcriptional regulator YisR;	AraC family transcriptional regulator	GO:0000975,GO:0000976,GO:0000987,GO:0001067,GO:0001071,GO:0001159,GO:0003674,GO:0003676,GO:0003677,GO:0003690,GO:0003700,GO:0005488,GO:0005575,GO:0005829,GO:0006139,GO:0006351,GO:0006355,GO:0006725,GO:0006807,GO:0008150,GO:0008152,GO:0009058,GO:0009059,GO:0009889,GO:0009987,GO:0010468,GO:0010556,GO:0016070,GO:0018130,GO:0019219,GO:0019222,GO:0019438,GO:0031323,GO:0031326,GO:0032774,GO:0034641,GO:…
GYA98_RS04485	-1.3923	7.1882	0.000329824	YIST_BACSU	Uncharacterized protein YisT;	damage-inducible protein DinB	GO:0003674,GO:0005488,GO:0043167,GO:0043169,GO:0046872
GYA98_RS04490	1.18302	2.41013	0.0458692	YISU_BACSU	Putative amino-acid transporter YisU;	amino acid transporter	GO:0003333,GO:0003674,GO:0005215,GO:0005342,GO:0005575,GO:0005886,GO:0006810,GO:0006811,GO:0006812,GO:0006820,GO:0006865,GO:0008150,GO:0008324,GO:0008509,GO:0008514,GO:0015075,GO:0015171,GO:0015174,GO:0015181,GO:0015711,GO:0015802,GO:0015807,GO:0015809,GO:0015849,GO:0016020,GO:0016021,GO:0022857,GO:0022891,GO:0022892,GO:0031224,GO:0034220,GO:0044425,GO:0044464,GO:0044699,GO:0044765,GO:0046942,GO:…
GYA98_RS04495	-0.0366745	5.96515	0.99977	YISV_BACSU	Uncharacterized HTH-type transcriptional regulator YisV;	PLP-dependent aminotransferase family protein	GO:0001071,GO:0003674,GO:0003676,GO:0003677,GO:0003700,GO:0003824,GO:0005488,GO:0006139,GO:0006351,GO:0006725,GO:0006807,GO:0008150,GO:0008152,GO:0008483,GO:0009058,GO:0009059,GO:0009987,GO:0016070,GO:0016740,GO:0016769,GO:0018130,GO:0019438,GO:0019842,GO:0030170,GO:0032774,GO:0034641,GO:0034645,GO:0034654,GO:0036094,GO:0043167,GO:0043168,GO:0043170,GO:0044237,GO:0044238,GO:0044249,GO:0044260,GO:…
GYA98_RS04500	-0.378748	5.05656	0.975579	YISX_BACSU	Uncharacterized protein YisX;	pentapeptide repeat-containing protein	No GO terms assigned
GYA98_RS04505	-0.394245	5.37664	0.887035	YITI_BACSU	Uncharacterized N-acetyltransferase YitI;	GNAT family N-acetyltransferase	GO:0003674,GO:0003824,GO:0008080,GO:0016407,GO:0016410,GO:0016740,GO:0016746,GO:0016747
GYA98_RS04510	-2.67896	9.40338	4.95e-07	YITJ_BACSU	Bifunctional homocysteine S-methyltransferase/5,10-methylenetetrahydrofolate reductase;	bifunctional homocysteine S-methyltransferase/methylenetetrahydrofolate reductase	GO:0000096,GO:0000097,GO:0003674,GO:0003824,GO:0004489,GO:0005488,GO:0006082,GO:0006520,GO:0006555,GO:0006575,GO:0006725,GO:0006730,GO:0006732,GO:0006760,GO:0006790,GO:0006807,GO:0008150,GO:0008152,GO:0008168,GO:0008652,GO:0009058,GO:0009066,GO:0009067,GO:0009086,GO:0009987,GO:0016053,GO:0016491,GO:0016645,GO:0016646,GO:0016740,GO:0016741,GO:0019752,GO:0034641,GO:0035999,GO:0042558,GO:0043167,GO:…
GYA98_RS04515	-0.396299	6.7519	0.961503	Y1103_BACVZ	.	YajQ family cyclic di-GMP-binding protein	No GO terms assigned
GYA98_RS04520	0.423619	4.30279	0.782692	YITL_BACSU	Uncharacterized protein YitL;	S1 RNA-binding domain-containing protein	GO:0003674,GO:0003676,GO:0005488,GO:0097159,GO:1901363
GYA98_RS04525	1.85457	1.61361	0.0732392	NUPN_BACSU	.	BMP family ABC transporter substrate-binding protein	No GO terms assigned
GYA98_RS04530	0.959841	3.3008	0.149953	MCPA_BACSU	Methyl-accepting chemotaxis protein McpA;	methyl-accepting chemotaxis protein	GO:0003674,GO:0004871,GO:0004872,GO:0004888,GO:0005575,GO:0005886,GO:0006935,GO:0008150,GO:0016020,GO:0016021,GO:0031224,GO:0038023,GO:0040011,GO:0042330,GO:0044425,GO:0044464,GO:0060089,GO:0099600
GYA98_RS04535	0.8426	5.12725	0.0957777	CYPC_BACSU	Fatty-acid peroxygenase;	cytochrome P450	GO:0003674,GO:0003824,GO:0004497,GO:0005488,GO:0005506,GO:0016491,GO:0016705,GO:0020037,GO:0043167,GO:0043169,GO:0046872,GO:0046906,GO:0046914,GO:0097159,GO:1901363
GYA98_RS04540	-0.598638	4.797	0.453479	.	NA	hypothetical protein	No GO terms assigned
GYA98_RS04545	-0.574463	7.80049	0.525066	YITS_BACSU	DegV domain-containing protein YitS;	DegV family protein	GO:0003674,GO:0005488,GO:0008289
GYA98_RS04550	-0.215156	7.95729	0.99977	YITT_BACSU	UPF0750 membrane protein YitT;	YitT family protein	GO:0005575,GO:0005886,GO:0016020,GO:0016021,GO:0031224,GO:0044425,GO:0044464
GYA98_RS04555	-0.332072	7.36346	0.99977	IPI_BACSU	Intracellular proteinase inhibitor;	proteinase inhibitor	GO:0003674,GO:0004857,GO:0004866,GO:0004867,GO:0005575,GO:0005737,GO:0030234,GO:0030414,GO:0044424,GO:0044464,GO:0061134,GO:0061135,GO:0098772
GYA98_RS04565	1.40327	5.1084	0.00453346	.	NA	hypothetical protein	No GO terms assigned
GYA98_RS04570	-0.547295	5.24549	0.570887	YITU_BACSU	5-amino-6-(5-phospho-D-ribitylamino)uracil phosphatase YitU {ECO:0000305|PubMed:26316208};	Cof-type HAD-IIB family hydrolase	GO:0003674,GO:0003824,GO:0005488,GO:0005575,GO:0005737,GO:0006793,GO:0006796,GO:0008150,GO:0008152,GO:0009058,GO:0009987,GO:0016311,GO:0016787,GO:0016788,GO:0016791,GO:0042578,GO:0043167,GO:0043169,GO:0044237,GO:0044281,GO:0044283,GO:0044424,GO:0044464,GO:0044699,GO:0044710,GO:0044711,GO:0046872
GYA98_RS04575	-0.95865	6.97018	0.0311738	YITV_BACSU	Putative esterase YitV;	prolyl oligopeptidase family serine peptidase	GO:0002084,GO:0003674,GO:0003824,GO:0005575,GO:0005737,GO:0006464,GO:0006807,GO:0008150,GO:0008152,GO:0008474,GO:0009056,GO:0009057,GO:0009987,GO:0016787,GO:0016788,GO:0016790,GO:0019538,GO:0030163,GO:0035601,GO:0036211,GO:0042157,GO:0042159,GO:0043170,GO:0043412,GO:0044237,GO:0044238,GO:0044260,GO:0044267,GO:0044424,GO:0044464,GO:0052689,GO:0071704,GO:0098599,GO:0098732,GO:0098734,GO:1901564,GO:…
GYA98_RS04580	-0.47109	8.41715	0.868988	SUFT_BACSU	.	metal-sulfur cluster assembly factor	No GO terms assigned
GYA98_RS04585	0.433313	3.55983	0.738335	FOSB_BACVZ	.	metallothiol transferase FosB	No GO terms assigned
GYA98_RS04590	0.782039	5.26403	0.174687	YITY_BACSU	Uncharacterized FAD-linked oxidoreductase YitY;	FAD-binding oxidoreductase	GO:0000166,GO:0003674,GO:0003824,GO:0003885,GO:0005488,GO:0005575,GO:0016020,GO:0016491,GO:0016614,GO:0016899,GO:0036094,GO:0043167,GO:0043168,GO:0048037,GO:0050660,GO:0050662,GO:0097159,GO:1901265,GO:1901363
GYA98_RS04595	0.288662	3.89129	0.97797	YITZ_BACSU	Uncharacterized MFS-type transporter YitZ;	MFS transporter	GO:0003674,GO:0005215,GO:0005575,GO:0005886,GO:0006810,GO:0008150,GO:0016020,GO:0016021,GO:0031224,GO:0044425,GO:0044464,GO:0051179,GO:0051234,GO:0055085
GYA98_RS04600	-0.358907	4.02099	0.843204	ARGC_BACVZ	.	N-acetyl-gamma-glutamyl-phosphate reductase	No GO terms assigned
GYA98_RS04605	-0.0748674	4.21924	0.99977	ARGJ_BACSU	Arginine biosynthesis bifunctional protein ArgJ {ECO:0000255|HAMAP-Rule:MF_01106};	bifunctional ornithine acetyltransferase/N-acetylglutamate synthase	GO:0003674,GO:0003824,GO:0004042,GO:0004358,GO:0005575,GO:0005737,GO:0006082,GO:0006520,GO:0006525,GO:0006526,GO:0006591,GO:0006592,GO:0006807,GO:0008080,GO:0008150,GO:0008152,GO:0008652,GO:0009058,GO:0009064,GO:0009084,GO:0009987,GO:0016053,GO:0016407,GO:0016410,GO:0016740,GO:0016746,GO:0016747,GO:0019752,GO:0043436,GO:0044237,GO:0044238,GO:0044249,GO:0044281,GO:0044283,GO:0044424,GO:0044464,GO:…
GYA98_RS04610	0.44972	3.10514	0.712825	ARGB_BACVZ	.	acetylglutamate kinase	No GO terms assigned
GYA98_RS04615	0.834898	3.23037	0.402704	ARGD_BACSU	Acetylornithine aminotransferase {ECO:0000255|HAMAP-Rule:MF_01107};	acetylornithine transaminase	GO:0003674,GO:0003824,GO:0003992,GO:0005488,GO:0005515,GO:0005575,GO:0005829,GO:0006082,GO:0006520,GO:0006525,GO:0006526,GO:0006807,GO:0008150,GO:0008152,GO:0008483,GO:0008652,GO:0009058,GO:0009064,GO:0009084,GO:0009987,GO:0016053,GO:0016740,GO:0016769,GO:0019752,GO:0019842,GO:0030170,GO:0036094,GO:0042802,GO:0043167,GO:0043168,GO:0043436,GO:0044237,GO:0044238,GO:0044249,GO:0044281,GO:0044283,GO:…
GYA98_RS04620	0.655202	2.24141	0.580067	CARX_BACSU	Carbamoyl-phosphate synthase arginine-specific small chain;	carbamoyl phosphate synthase small subunit	GO:0000050,GO:0000166,GO:0003674,GO:0003824,GO:0004088,GO:0005488,GO:0005524,GO:0005575,GO:0005951,GO:0006082,GO:0006139,GO:0006206,GO:0006207,GO:0006220,GO:0006221,GO:0006520,GO:0006525,GO:0006526,GO:0006541,GO:0006725,GO:0006753,GO:0006793,GO:0006796,GO:0006807,GO:0008150,GO:0008152,GO:0008652,GO:0009058,GO:0009064,GO:0009084,GO:0009112,GO:0009117,GO:0009165,GO:0009987,GO:0016053,GO:0016874,GO:…
GYA98_RS04625	0.900665	4.09701	0.191748	CARY_BACSU	Carbamoyl-phosphate synthase arginine-specific large chain;	carbamoyl phosphate synthase large subunit	GO:0000050,GO:0000166,GO:0000287,GO:0003674,GO:0003824,GO:0004087,GO:0004088,GO:0005488,GO:0005524,GO:0005575,GO:0005737,GO:0006082,GO:0006139,GO:0006220,GO:0006221,GO:0006520,GO:0006525,GO:0006526,GO:0006725,GO:0006753,GO:0006793,GO:0006796,GO:0006807,GO:0008150,GO:0008152,GO:0008652,GO:0009058,GO:0009064,GO:0009084,GO:0009117,GO:0009165,GO:0009987,GO:0016053,GO:0016874,GO:0016879,GO:0016884,GO:…
GYA98_RS04630	0.386598	2.90092	0.806297	OTC_BACSU	Ornithine carbamoyltransferase;	ornithine carbamoyltransferase	GO:0000050,GO:0003674,GO:0003824,GO:0004585,GO:0005488,GO:0005575,GO:0005737,GO:0006082,GO:0006520,GO:0006525,GO:0006526,GO:0006591,GO:0006807,GO:0008150,GO:0008152,GO:0008652,GO:0009058,GO:0009064,GO:0009084,GO:0009987,GO:0016053,GO:0016597,GO:0016740,GO:0016741,GO:0016743,GO:0019627,GO:0019752,GO:0031406,GO:0034641,GO:0036094,GO:0042450,GO:0043167,GO:0043168,GO:0043177,GO:0043436,GO:0043603,GO:…
GYA98_RS04635	1.26152	1.19312	0.100057	YJZC_BACSU	Uncharacterized protein YjzC;	YjzC family protein	No GO terms assigned
GYA98_RS04640	-0.115331	3.48128	0.99977	YJZD_BACSU	Uncharacterized membrane protein YjzD;	YjzD family protein	GO:0005575,GO:0005886,GO:0016020,GO:0016021,GO:0031224,GO:0044425,GO:0044464
GYA98_RS04645	2.70373	2.85929	0.000164121	YJAU_BACSU	Uncharacterized protein YjaU;	hypothetical protein	No GO terms assigned
GYA98_RS04650	1.06853	4.03381	0.122765	YJAV_BACSU	Uncharacterized protein YjaV;	hypothetical protein	No GO terms assigned
GYA98_RS04655	-0.0328159	5.31177	0.99977	MED_BACSU	Transcriptional activator protein med;	BMP family protein	GO:0005575,GO:0005886,GO:0006139,GO:0006351,GO:0006355,GO:0006725,GO:0006807,GO:0008150,GO:0008152,GO:0009058,GO:0009059,GO:0009889,GO:0009987,GO:0010468,GO:0010556,GO:0016020,GO:0016070,GO:0018130,GO:0019219,GO:0019222,GO:0019438,GO:0031323,GO:0031326,GO:0032774,GO:0034641,GO:0034645,GO:0034654,GO:0043170,GO:0044237,GO:0044238,GO:0044249,GO:0044260,GO:0044271,GO:0044464,GO:0046483,GO:0050789,GO:…
GYA98_RS04660	1.02719	1.74581	0.124765	COMZ_BACSU	ComG operon repressor;	competence protein ComG	GO:0006139,GO:0006351,GO:0006355,GO:0006725,GO:0006807,GO:0007154,GO:0008150,GO:0008152,GO:0009058,GO:0009059,GO:0009605,GO:0009889,GO:0009987,GO:0009991,GO:0010468,GO:0010556,GO:0016070,GO:0018130,GO:0019219,GO:0019222,GO:0019438,GO:0030420,GO:0031323,GO:0031326,GO:0031668,GO:0032774,GO:0034641,GO:0034645,GO:0034654,GO:0043170,GO:0044237,GO:0044238,GO:0044249,GO:0044260,GO:0044271,GO:0046483,GO:…
GYA98_RS04665	1.09573	2.31973	0.0419748	YJZB_BACSU	Uncharacterized protein YjzB;	hypothetical protein	No GO terms assigned
GYA98_RS04670	-0.249649	6.27108	0.99977	FABH1_BACSU	3-oxoacyl-[acyl-carrier-protein] synthase 3 protein 1 {ECO:0000255|HAMAP-Rule:MF_01815};	ketoacyl-ACP synthase III	GO:0003674,GO:0003824,GO:0004312,GO:0004315,GO:0005575,GO:0005737,GO:0006082,GO:0006629,GO:0006631,GO:0006633,GO:0008150,GO:0008152,GO:0008610,GO:0009058,GO:0009987,GO:0016053,GO:0016740,GO:0016746,GO:0016747,GO:0019752,GO:0032787,GO:0033818,GO:0043436,GO:0044237,GO:0044238,GO:0044249,GO:0044255,GO:0044281,GO:0044283,GO:0044424,GO:0044464,GO:0044699,GO:0044710,GO:0044711,GO:0044763,GO:0046394,GO:…
GYA98_RS04675	-0.671841	8.84028	0.297312	FABF_BACSU	3-oxoacyl-[acyl-carrier-protein] synthase 2;	beta-ketoacyl-ACP synthase II	GO:0003674,GO:0003824,GO:0006082,GO:0006629,GO:0006631,GO:0006633,GO:0008150,GO:0008152,GO:0008610,GO:0009058,GO:0009987,GO:0016053,GO:0016740,GO:0016746,GO:0016747,GO:0019752,GO:0032787,GO:0033817,GO:0043436,GO:0044237,GO:0044238,GO:0044249,GO:0044255,GO:0044281,GO:0044283,GO:0044699,GO:0044710,GO:0044711,GO:0044763,GO:0046394,GO:0071704,GO:0072330,GO:1901576
GYA98_RS04680	0.341318	3.94379	0.97797	YJAZ_BACSU	Uncharacterized protein YjaZ;	DUF2268 domain-containing protein	No GO terms assigned
GYA98_RS04685	-1.93197	9.53092	8.89e-07	APPD_BACSU	Oligopeptide transport ATP-binding protein AppD;	ABC transporter ATP-binding protein	GO:0000166,GO:0003674,GO:0003824,GO:0005488,GO:0005524,GO:0005575,GO:0005886,GO:0006810,GO:0007154,GO:0008104,GO:0008150,GO:0009605,GO:0009987,GO:0009991,GO:0015031,GO:0015833,GO:0016020,GO:0016462,GO:0016787,GO:0016817,GO:0016818,GO:0016887,GO:0017076,GO:0017111,GO:0030154,GO:0030420,GO:0030435,GO:0030554,GO:0031668,GO:0032502,GO:0032553,GO:0032555,GO:0032559,GO:0033036,GO:0035639,GO:0036094,GO:…
GYA98_RS04690	-1.69996	9.8478	6.95e-06	APPF_BACSU	Oligopeptide transport ATP-binding protein AppF;	dipeptide ABC transporter ATP-binding protein	GO:0000166,GO:0003674,GO:0003824,GO:0005488,GO:0005524,GO:0005575,GO:0005886,GO:0006810,GO:0007154,GO:0008104,GO:0008150,GO:0009605,GO:0009987,GO:0009991,GO:0015031,GO:0015833,GO:0016020,GO:0016462,GO:0016787,GO:0016817,GO:0016818,GO:0016887,GO:0017076,GO:0017111,GO:0030154,GO:0030420,GO:0030435,GO:0030554,GO:0031668,GO:0032502,GO:0032553,GO:0032555,GO:0032559,GO:0033036,GO:0035639,GO:0036094,GO:…
GYA98_RS04695	-1.38313	11.8768	0.000510553	APPA_BACSU	Oligopeptide-binding protein AppA;	peptide-binding protein	GO:0003674,GO:0005215,GO:0005575,GO:0006810,GO:0007154,GO:0008104,GO:0008150,GO:0009605,GO:0009987,GO:0009991,GO:0015031,GO:0015197,GO:0015833,GO:0022892,GO:0030154,GO:0030288,GO:0030420,GO:0030435,GO:0031668,GO:0032502,GO:0032991,GO:0033036,GO:0042597,GO:0042886,GO:0043190,GO:0043234,GO:0043934,GO:0044425,GO:0044459,GO:0044464,GO:0044699,GO:0044763,GO:0044767,GO:0045184,GO:0048646,GO:0048869,GO:…
GYA98_RS04700	-1.52811	9.53677	8.78e-05	APPB_BACSU	Oligopeptide transport system permease protein AppB;	ABC transporter permease	GO:0003674,GO:0005215,GO:0005575,GO:0005887,GO:0006810,GO:0007154,GO:0008104,GO:0008150,GO:0009605,GO:0009987,GO:0009991,GO:0015031,GO:0015833,GO:0016021,GO:0022857,GO:0030154,GO:0030420,GO:0030435,GO:0031224,GO:0031226,GO:0031668,GO:0032502,GO:0033036,GO:0042886,GO:0043934,GO:0044425,GO:0044459,GO:0044464,GO:0044699,GO:0044763,GO:0044767,GO:0045184,GO:0048646,GO:0048869,GO:0050896,GO:0051179,GO:…
GYA98_RS04705	-1.11213	10.4859	0.0245398	APPC_BACSU	Oligopeptide transport system permease protein AppC;	ABC transporter permease	GO:0000041,GO:0003674,GO:0005215,GO:0005488,GO:0005575,GO:0005887,GO:0006810,GO:0006811,GO:0006812,GO:0007154,GO:0008104,GO:0008150,GO:0008324,GO:0009605,GO:0009987,GO:0009991,GO:0015031,GO:0015075,GO:0015099,GO:0015675,GO:0015833,GO:0016021,GO:0016151,GO:0022857,GO:0022890,GO:0022891,GO:0022892,GO:0030001,GO:0030154,GO:0030420,GO:0030435,GO:0031224,GO:0031226,GO:0031668,GO:0032502,GO:0033036,GO:…
GYA98_RS04710	2.00984	5.0465	5.42e-05	Y1141_BACVZ	.	YjbA family protein	No GO terms assigned
GYA98_RS04715	-1.42163	7.31954	1.85e-05	SYW_BACSU	Tryptophan--tRNA ligase;	tryptophan--tRNA ligase	GO:0000166,GO:0003674,GO:0003824,GO:0004812,GO:0004830,GO:0005488,GO:0005524,GO:0005575,GO:0005737,GO:0006082,GO:0006139,GO:0006399,GO:0006418,GO:0006436,GO:0006520,GO:0006725,GO:0006807,GO:0008150,GO:0008152,GO:0009987,GO:0016070,GO:0016874,GO:0016875,GO:0016876,GO:0017076,GO:0019752,GO:0030554,GO:0032553,GO:0032555,GO:0032559,GO:0034641,GO:0034660,GO:0035639,GO:0036094,GO:0043038,GO:0043039,GO:…
GYA98_RS04720	-0.633473	12.017	0.33859	OPPA_BACSU	Oligopeptide-binding protein OppA;	peptide ABC transporter substrate-binding protein	GO:0003674,GO:0005215,GO:0005575,GO:0006810,GO:0007154,GO:0008104,GO:0008150,GO:0009605,GO:0009987,GO:0009991,GO:0015031,GO:0015197,GO:0015833,GO:0022892,GO:0030154,GO:0030288,GO:0030420,GO:0030435,GO:0031668,GO:0032502,GO:0032991,GO:0033036,GO:0042597,GO:0042886,GO:0043190,GO:0043234,GO:0043934,GO:0044425,GO:0044459,GO:0044464,GO:0044699,GO:0044763,GO:0044767,GO:0045184,GO:0048646,GO:0048869,GO:…
GYA98_RS04725	-0.634267	8.29125	0.357178	OPPB_BACSU	Oligopeptide transport system permease protein OppB;	ABC transporter permease	GO:0003674,GO:0003824,GO:0005215,GO:0005575,GO:0005887,GO:0006810,GO:0006857,GO:0007154,GO:0008104,GO:0008150,GO:0009605,GO:0009987,GO:0009991,GO:0015031,GO:0015197,GO:0015198,GO:0015399,GO:0015405,GO:0015421,GO:0015440,GO:0015833,GO:0016021,GO:0016462,GO:0016787,GO:0016817,GO:0016818,GO:0016820,GO:0016887,GO:0017111,GO:0022804,GO:0022857,GO:0022891,GO:0022892,GO:0030154,GO:0030420,GO:0030435,GO:…
GYA98_RS04730	-0.425828	8.65957	0.932196	OPPC_BACSU	Oligopeptide transport system permease protein OppC;	oligopeptide ABC transporter permease OppC	GO:0003674,GO:0005215,GO:0005575,GO:0005887,GO:0006810,GO:0007154,GO:0008104,GO:0008150,GO:0009605,GO:0009987,GO:0009991,GO:0015031,GO:0015833,GO:0016021,GO:0022857,GO:0030154,GO:0030420,GO:0030435,GO:0031224,GO:0031226,GO:0031668,GO:0032502,GO:0033036,GO:0042886,GO:0043934,GO:0044425,GO:0044459,GO:0044464,GO:0044699,GO:0044763,GO:0044767,GO:0045184,GO:0048646,GO:0048869,GO:0050896,GO:0051179,GO:…
GYA98_RS04735	-0.363107	9.81941	0.991256	OPPD_BACSU	Oligopeptide transport ATP-binding protein OppD;	ABC transporter ATP-binding protein	GO:0000166,GO:0003674,GO:0003824,GO:0005488,GO:0005524,GO:0005575,GO:0005886,GO:0006810,GO:0007154,GO:0008104,GO:0008150,GO:0009605,GO:0009987,GO:0009991,GO:0015031,GO:0015833,GO:0016020,GO:0016462,GO:0016787,GO:0016817,GO:0016818,GO:0016887,GO:0017076,GO:0017111,GO:0030154,GO:0030420,GO:0030435,GO:0030554,GO:0031668,GO:0032502,GO:0032553,GO:0032555,GO:0032559,GO:0033036,GO:0035639,GO:0036094,GO:…
GYA98_RS04740	-0.251613	9.87857	0.99977	OPPF_BACSU	Oligopeptide transport ATP-binding protein OppF;	oligopeptide ABC transporter ATP-binding protein OppF	GO:0000166,GO:0003674,GO:0003824,GO:0005488,GO:0005524,GO:0005575,GO:0005886,GO:0006810,GO:0007154,GO:0008104,GO:0008150,GO:0009605,GO:0009987,GO:0009991,GO:0015031,GO:0015833,GO:0016020,GO:0016462,GO:0016787,GO:0016817,GO:0016818,GO:0016887,GO:0017076,GO:0017111,GO:0030154,GO:0030420,GO:0030435,GO:0030554,GO:0031668,GO:0032502,GO:0032553,GO:0032555,GO:0032559,GO:0033036,GO:0035639,GO:0036094,GO:…
GYA98_RS04745	1.24314	7.04796	0.00633396	.	NA	putative glycoside hydrolase	No GO terms assigned
GYA98_RS04750	-0.505812	9.40113	0.698738	YJBC_BACSU	Putative acetyltransferase YjbC;	GNAT family N-acetyltransferase	GO:0003674,GO:0003824,GO:0005575,GO:0005737,GO:0008080,GO:0016407,GO:0016410,GO:0016740,GO:0016746,GO:0016747,GO:0044424,GO:0044464
GYA98_RS04755	-1.07166	8.65471	0.00879019	SPX_BACSU	Regulatory protein Spx {ECO:0000255|HAMAP-Rule:MF_01132};	transcriptional regulator Spx	GO:0005575,GO:0005737,GO:0006139,GO:0006351,GO:0006355,GO:0006725,GO:0006807,GO:0008150,GO:0008152,GO:0009058,GO:0009059,GO:0009889,GO:0009890,GO:0009892,GO:0009987,GO:0010468,GO:0010556,GO:0010558,GO:0010605,GO:0010629,GO:0016070,GO:0018130,GO:0019219,GO:0019222,GO:0019438,GO:0031323,GO:0031324,GO:0031326,GO:0031327,GO:0032774,GO:0034641,GO:0034645,GO:0034654,GO:0043170,GO:0044237,GO:0044238,GO:…
GYA98_RS04760	0.196451	4.29277	0.99977	YJBE_BACSU	Uncharacterized membrane protein YjbE;	TerC family protein	GO:0005575,GO:0005886,GO:0016020,GO:0016021,GO:0031224,GO:0044425,GO:0044464
GYA98_RS04765	-0.181133	10.2546	0.99977	MECA1_BACSU	Adapter protein MecA 1;	adaptor protein MecA	GO:0007154,GO:0008150,GO:0009605,GO:0009987,GO:0009991,GO:0010646,GO:0010648,GO:0022603,GO:0030154,GO:0030420,GO:0030435,GO:0031668,GO:0032101,GO:0032102,GO:0032104,GO:0032105,GO:0032502,GO:0042173,GO:0042174,GO:0043900,GO:0043901,GO:0043934,GO:0043937,GO:0043939,GO:0044699,GO:0044763,GO:0044767,GO:0045304,GO:0045595,GO:0045596,GO:0045808,GO:0048519,GO:0048523,GO:0048583,GO:0048585,GO:0048646,GO:…
GYA98_RS04770	-1.17849	5.76425	0.00401429	COIA_BACSU	Putative competence protein CoiA;	competence protein CoiA	GO:0005575,GO:0005737,GO:0007154,GO:0008150,GO:0009605,GO:0009987,GO:0009991,GO:0030420,GO:0031668,GO:0044424,GO:0044464,GO:0050896,GO:0051716,GO:0071496
GYA98_RS04775	-1.64905	8.9363	8.14e-06	PEPF_BACSU	Oligoendopeptidase F homolog;	oligoendopeptidase F	GO:0003674,GO:0003824,GO:0004175,GO:0004222,GO:0005488,GO:0005575,GO:0005829,GO:0006465,GO:0006508,GO:0006518,GO:0006807,GO:0008150,GO:0008152,GO:0008233,GO:0008237,GO:0009987,GO:0016485,GO:0016787,GO:0019538,GO:0034641,GO:0043167,GO:0043169,GO:0043170,GO:0043603,GO:0044237,GO:0044238,GO:0044260,GO:0044267,GO:0044424,GO:0044444,GO:0044464,GO:0046872,GO:0051604,GO:0070011,GO:0071704,GO:1901564
GYA98_RS04785	-0.24973	7.3918	0.99977	SPXH_BACSU	.	DsbA family protein	No GO terms assigned
GYA98_RS04790	-0.274941	5.70158	0.99977	TRHBO_BACSU	Group 2 truncated hemoglobin YjbI;	thiol management oxidoreductase	GO:0003674,GO:0005488,GO:0006810,GO:0008150,GO:0015669,GO:0015671,GO:0019825,GO:0020037,GO:0043167,GO:0043169,GO:0044699,GO:0044765,GO:0046872,GO:0046906,GO:0051179,GO:0051234,GO:0097159,GO:1901363,GO:1902578
GYA98_RS04795	-0.00432106	5.97578	0.99977	YJBJ_BACSU	Putative murein lytic transglycosylase YjbJ;	lytic transglycosylase domain-containing protein	GO:0000270,GO:0003674,GO:0003824,GO:0005575,GO:0006022,GO:0006807,GO:0008150,GO:0008152,GO:0008933,GO:0016020,GO:0016740,GO:0016757,GO:0016829,GO:0030203,GO:0043170,GO:0061783,GO:0071704,GO:1901135,GO:1901564
GYA98_RS04800	-0.21745	3.68652	0.99977	YJBK_BACSU	Putative triphosphatase YjbK;	CYTH domain-containing protein	GO:0003674,GO:0003824,GO:0016787
GYA98_RS04805	0.378691	2.36379	0.820349	Y1160_BACVZ	.	hypothetical protein	No GO terms assigned
GYA98_RS04810	-0.0374977	4.70066	0.99977	YJBM_BACSU	GTP pyrophosphokinase YjbM;	GTP diphosphokinase	GO:0000166,GO:0001882,GO:0001883,GO:0003674,GO:0003824,GO:0005488,GO:0005524,GO:0005525,GO:0006139,GO:0006163,GO:0006164,GO:0006725,GO:0006753,GO:0006793,GO:0006796,GO:0006807,GO:0006950,GO:0008150,GO:0008152,GO:0008728,GO:0008893,GO:0009058,GO:0009116,GO:0009117,GO:0009119,GO:0009150,GO:0009152,GO:0009163,GO:0009165,GO:0009259,GO:0009260,GO:0009605,GO:0009987,GO:0009991,GO:0015969,GO:0015970,GO:…
GYA98_RS04815	-0.503435	7.71191	0.760564	NADK1_BACSU	NAD kinase 1 {ECO:0000255|HAMAP-Rule:MF_00361};	NAD kinase	GO:0000166,GO:0003674,GO:0003824,GO:0003951,GO:0005488,GO:0005524,GO:0005575,GO:0005737,GO:0006139,GO:0006725,GO:0006732,GO:0006733,GO:0006739,GO:0006741,GO:0006753,GO:0006793,GO:0006796,GO:0006807,GO:0008150,GO:0008152,GO:0009058,GO:0009108,GO:0009117,GO:0009165,GO:0009987,GO:0016301,GO:0016740,GO:0016772,GO:0016773,GO:0017076,GO:0018130,GO:0019359,GO:0019362,GO:0019363,GO:0019438,GO:0019637,GO:…
GYA98_RS04820	-0.448562	8.20973	0.933371	YJBO_BACSU	Uncharacterized RNA pseudouridine synthase YjbO;	RluA family pseudouridine synthase	GO:0000154,GO:0000455,GO:0001522,GO:0003674,GO:0003676,GO:0003723,GO:0003824,GO:0005488,GO:0005575,GO:0005829,GO:0006139,GO:0006364,GO:0006396,GO:0006725,GO:0006807,GO:0008150,GO:0008152,GO:0009451,GO:0009982,GO:0009987,GO:0016070,GO:0016072,GO:0016853,GO:0016866,GO:0031118,GO:0034470,GO:0034641,GO:0034660,GO:0043170,GO:0043412,GO:0044237,GO:0044238,GO:0044260,GO:0044424,GO:0044444,GO:0044464,GO:…
GYA98_RS04825	0.0695082	5.00919	0.99977	PRPE_BACVZ	.	bis(5'-nucleosyl)-tetraphosphatase PrpE	No GO terms assigned
GYA98_RS04830	0.674498	6.61895	0.203624	YJBQ_BACSU	Putative Na(+)/H(+) antiporter YjbQ;	sodium:proton antiporter	GO:0003674,GO:0005215,GO:0005451,GO:0005575,GO:0005886,GO:0006810,GO:0006811,GO:0006812,GO:0006813,GO:0006818,GO:0006885,GO:0008150,GO:0008324,GO:0015075,GO:0015077,GO:0015078,GO:0015291,GO:0015297,GO:0015298,GO:0015299,GO:0015491,GO:0015672,GO:0015992,GO:0016020,GO:0016021,GO:0022804,GO:0022857,GO:0022890,GO:0022891,GO:0022892,GO:0030001,GO:0031224,GO:0034220,GO:0042592,GO:0044425,GO:0044464,GO:…
GYA98_RS04835	1.06338	2.55586	0.210015	TENA_BACSU	Aminopyrimidine aminohydrolase {ECO:0000303|PubMed:17618314};	thiaminase II	GO:0003674,GO:0003824,GO:0006725,GO:0006732,GO:0006766,GO:0006767,GO:0006772,GO:0006790,GO:0006793,GO:0006796,GO:0006807,GO:0008150,GO:0008152,GO:0009058,GO:0009108,GO:0009110,GO:0009228,GO:0009229,GO:0009987,GO:0016787,GO:0016810,GO:0018130,GO:0019438,GO:0019637,GO:0034641,GO:0042357,GO:0042364,GO:0042723,GO:0042724,GO:0044237,GO:0044249,GO:0044271,GO:0044272,GO:0044281,GO:0044283,GO:0044699,GO:…
GYA98_RS04840	0.803092	2.10698	0.332725	TENI_BACSU	Thiazole tautomerase {ECO:0000303|PubMed:21534620};	thiazole tautomerase TenI	GO:0003674,GO:0003824,GO:0004789,GO:0005575,GO:0005737,GO:0006725,GO:0006732,GO:0006766,GO:0006767,GO:0006772,GO:0006790,GO:0006793,GO:0006796,GO:0006807,GO:0008150,GO:0008152,GO:0009058,GO:0009108,GO:0009110,GO:0009228,GO:0009229,GO:0009987,GO:0016740,GO:0016765,GO:0016853,GO:0018130,GO:0019438,GO:0019637,GO:0034641,GO:0042357,GO:0042364,GO:0042723,GO:0042724,GO:0044237,GO:0044249,GO:0044271,GO:…
GYA98_RS04845	0.385512	3.70968	0.854697	GLYOX_BACSU	.	glycine oxidase ThiO	No GO terms assigned
GYA98_RS04855	0.136812	3.74833	0.99977	THIG_BACVZ	.	thiazole synthase	No GO terms assigned
GYA98_RS04860	0.318791	5.23326	0.98029	THIF_BACSU	Sulfur carrier protein ThiS adenylyltransferase;	thiazole biosynthesis adenylyltransferase ThiF	GO:0000166,GO:0003674,GO:0003824,GO:0005488,GO:0005524,GO:0005575,GO:0005829,GO:0006464,GO:0006725,GO:0006732,GO:0006766,GO:0006767,GO:0006772,GO:0006790,GO:0006793,GO:0006796,GO:0006807,GO:0008150,GO:0008152,GO:0008641,GO:0009058,GO:0009108,GO:0009110,GO:0009228,GO:0009229,GO:0009987,GO:0016740,GO:0016772,GO:0016779,GO:0016874,GO:0016877,GO:0017076,GO:0018130,GO:0019438,GO:0019538,GO:0019637,GO:…
GYA98_RS04865	-0.0362407	4.73055	0.99977	THID_BACSU	Hydroxymethylpyrimidine/phosphomethylpyrimidine kinase;	bifunctional hydroxymethylpyrimidine kinase/phosphomethylpyrimidine kinase	GO:0000166,GO:0003674,GO:0003824,GO:0005488,GO:0005524,GO:0006725,GO:0006732,GO:0006766,GO:0006767,GO:0006772,GO:0006790,GO:0006793,GO:0006796,GO:0006807,GO:0008150,GO:0008152,GO:0008902,GO:0008972,GO:0009058,GO:0009108,GO:0009110,GO:0009228,GO:0009229,GO:0009987,GO:0016301,GO:0016740,GO:0016772,GO:0016773,GO:0016776,GO:0017076,GO:0018130,GO:0019438,GO:0019637,GO:0030554,GO:0032553,GO:0032555,GO:…
GYA98_RS04870	-1.38112	6.40423	0.00151795	FABI_BACSU	Enoyl-[acyl-carrier-protein] reductase [NADH] FabI;	enoyl-ACP reductase FabI	GO:0003674,GO:0003824,GO:0004312,GO:0004318,GO:0006082,GO:0006461,GO:0006629,GO:0006631,GO:0006633,GO:0006950,GO:0008150,GO:0008152,GO:0008610,GO:0009058,GO:0009266,GO:0009409,GO:0009628,GO:0009987,GO:0016043,GO:0016053,GO:0016491,GO:0016627,GO:0016628,GO:0016740,GO:0016746,GO:0016747,GO:0019752,GO:0022607,GO:0030497,GO:0032787,GO:0033554,GO:0043436,GO:0043933,GO:0044237,GO:0044238,GO:0044249,GO:…
GYA98_RS04875	3.82966	5.46143	1.93e-05	COTO_BACSU	Spore coat protein O;	spore coat protein	GO:0005575,GO:0005618,GO:0008150,GO:0009987,GO:0030154,GO:0030312,GO:0030435,GO:0031160,GO:0032502,GO:0043934,GO:0044464,GO:0044699,GO:0044763,GO:0044767,GO:0048646,GO:0048869
GYA98_RS04880	6.81279	5.51835	8.02e-06	COTZ_BACSU	Spore coat protein Z;	spore coat protein	GO:0005575,GO:0005618,GO:0008150,GO:0009987,GO:0030154,GO:0030312,GO:0030435,GO:0031160,GO:0032502,GO:0043934,GO:0044464,GO:0044699,GO:0044763,GO:0044767,GO:0048646,GO:0048869
GYA98_RS04885	6.08425	6.54533	6.42e-06	COTY_BACSU	Spore coat protein Y;	spore coat protein	GO:0005575,GO:0005618,GO:0008150,GO:0009987,GO:0030154,GO:0030312,GO:0030435,GO:0031160,GO:0032502,GO:0043934,GO:0044464,GO:0044699,GO:0044763,GO:0044767,GO:0048646,GO:0048869
GYA98_RS04890	7.5312	7.89907	1.45e-06	COTX_BACSU	Spore coat protein X;	spore coat protein	GO:0005575,GO:0005618,GO:0008150,GO:0009987,GO:0030154,GO:0030312,GO:0030435,GO:0031160,GO:0032502,GO:0043934,GO:0044464,GO:0044699,GO:0044763,GO:0044767,GO:0048646,GO:0048869
GYA98_RS04895	7.43728	5.63669	1.76e-06	COTW_BACSU	Spore coat protein W;	hypothetical protein	GO:0008150,GO:0009987,GO:0030154,GO:0030435,GO:0032502,GO:0043934,GO:0044699,GO:0044763,GO:0044767,GO:0048646,GO:0048869
GYA98_RS04900	7.94715	6.44445	3.21e-06	COTV_BACSU	Spore coat protein V;	spore coat protein	GO:0005575,GO:0005618,GO:0008150,GO:0009987,GO:0030154,GO:0030312,GO:0030435,GO:0031160,GO:0032502,GO:0043934,GO:0044464,GO:0044699,GO:0044763,GO:0044767,GO:0048646,GO:0048869
GYA98_RS04905	3.9073	3.36438	2.14e-05	YJCA_BACSU	Sporulation protein YjcA;	DUF1360 domain-containing protein	GO:0005575,GO:0005886,GO:0008150,GO:0009987,GO:0016020,GO:0016021,GO:0030154,GO:0030435,GO:0031224,GO:0032502,GO:0043934,GO:0044425,GO:0044464,GO:0044699,GO:0044763,GO:0044767,GO:0048646,GO:0048869
GYA98_RS04915	6.50716	4.37366	2.38e-05	.	NA	YjcZ family sporulation protein	No GO terms assigned
GYA98_RS04920	7.96749	5.17306	1.32e-05	SPVIF_BACSU	Sporulation-specific transcription factor SpoVIF;	sporulation protein	GO:0005575,GO:0005737,GO:0006139,GO:0006351,GO:0006355,GO:0006725,GO:0006807,GO:0008150,GO:0008152,GO:0009058,GO:0009059,GO:0009889,GO:0009987,GO:0010468,GO:0010556,GO:0016070,GO:0018130,GO:0019219,GO:0019222,GO:0019438,GO:0030154,GO:0030435,GO:0031323,GO:0031326,GO:0032502,GO:0032774,GO:0034641,GO:0034645,GO:0034654,GO:0043170,GO:0043934,GO:0044237,GO:0044238,GO:0044249,GO:0044260,GO:0044271,GO:…
GYA98_RS04925	1.88498	4.20517	0.000225469	YJCD_BACSU	Putative ATP-dependent DNA helicase YjcD;	ATP-dependent helicase	GO:0000166,GO:0003674,GO:0003676,GO:0003677,GO:0003678,GO:0003824,GO:0004003,GO:0004386,GO:0005488,GO:0005524,GO:0005575,GO:0005737,GO:0008026,GO:0008094,GO:0016462,GO:0016787,GO:0016817,GO:0016818,GO:0016887,GO:0017076,GO:0017111,GO:0030554,GO:0032553,GO:0032555,GO:0032559,GO:0035639,GO:0036094,GO:0042623,GO:0043167,GO:0043168,GO:0044424,GO:0044464,GO:0070035,GO:0097159,GO:0097367,GO:1901265,GO:…
GYA98_RS04930	-0.839129	5.15051	0.168102	YJZE_BACSU	Uncharacterized protein YjzE;	hypothetical protein	No GO terms assigned
GYA98_RS04935	-1.10926	5.05646	0.014931	BLA2_BACCE	Beta-lactamase 2;	subclass B1 metallo-beta-lactamase	GO:0003674,GO:0003824,GO:0005488,GO:0008150,GO:0008152,GO:0008270,GO:0008800,GO:0009056,GO:0009987,GO:0016787,GO:0016810,GO:0016812,GO:0016999,GO:0017001,GO:0017144,GO:0042221,GO:0043167,GO:0043169,GO:0044237,GO:0044248,GO:0046677,GO:0046872,GO:0046914,GO:0050896
GYA98_RS04940	-1.97164	5.97666	1.64e-05	.	NA	ABC transporter permease	No GO terms assigned
GYA98_RS04945	-1.90611	5.50288	0.000329628	LNRL_BACSU	.	ABC transporter ATP-binding protein	No GO terms assigned
GYA98_RS04955	-1.23661	8.60318	0.00103533	YJCF_BACSU	Uncharacterized N-acetyltransferase YjcF;	GNAT family N-acetyltransferase	GO:0003674,GO:0003824,GO:0008080,GO:0016407,GO:0016410,GO:0016740,GO:0016746,GO:0016747
GYA98_RS04960	-1.0941	8.64042	0.00518176	Y1191_BACVZ	.	hypothetical protein	No GO terms assigned
GYA98_RS04965	-1.11514	7.50426	0.0114891	YJCH_BACSU	Uncharacterized protein YjcH;	esterase family protein	No GO terms assigned
GYA98_RS04970	-2.15201	8.46471	2.46e-05	METI_BACSU	Cystathionine gamma-synthase/O-acetylhomoserine (thiol)-lyase;	methionine biosynthesis PLP-dependent protein	GO:0000096,GO:0000097,GO:0003674,GO:0003824,GO:0005488,GO:0005575,GO:0005737,GO:0006082,GO:0006520,GO:0006555,GO:0006790,GO:0006807,GO:0008150,GO:0008152,GO:0008652,GO:0009058,GO:0009066,GO:0009067,GO:0009086,GO:0009987,GO:0016053,GO:0016740,GO:0019752,GO:0019842,GO:0030170,GO:0036094,GO:0043167,GO:0043168,GO:0043436,GO:0044237,GO:0044238,GO:0044249,GO:0044272,GO:0044281,GO:0044283,GO:0044424,GO:…
GYA98_RS04975	-1.92629	8.90345	1.27e-05	METC_BACSU	Cystathionine beta-lyase MetC;	cystathionine beta-lyase	GO:0000096,GO:0000097,GO:0003674,GO:0003824,GO:0004121,GO:0005488,GO:0005575,GO:0005737,GO:0006082,GO:0006520,GO:0006555,GO:0006790,GO:0006807,GO:0008150,GO:0008152,GO:0008652,GO:0009058,GO:0009066,GO:0009067,GO:0009086,GO:0009987,GO:0016053,GO:0016829,GO:0016846,GO:0019752,GO:0019842,GO:0030170,GO:0036094,GO:0043167,GO:0043168,GO:0043436,GO:0044237,GO:0044238,GO:0044249,GO:0044272,GO:0044281,GO:…
GYA98_RS04985	0.628232	2.07641	0.573399	.	NA	hypothetical protein	No GO terms assigned
GYA98_RS04990	0.597559	2.01413	0.568791	YXXE_BACSU	Uncharacterized protein YxxE;	hypothetical protein	No GO terms assigned
GYA98_RS04995	0.63266	2.71112	0.449456	.	NA	hypothetical protein	No GO terms assigned
GYA98_RS05010	2.25016	1.80441	0.00796656	YJDF_BACSU	Uncharacterized protein YjdF;	YjdF family protein	No GO terms assigned
GYA98_RS05015	0.795969	2.36182	0.300954	YXXE_BACSU	Uncharacterized protein YxxE;	hypothetical protein	No GO terms assigned
GYA98_RS05020	1.42655	5.19449	0.000264657	YOKI_BACSU	Probable ribonuclease YokI;	ribonuclease YeeF family protein	GO:0003674,GO:0003824,GO:0004518,GO:0016787,GO:0016788
GYA98_RS05025	1.20033	2.89663	0.0238152	.	NA	hypothetical protein	No GO terms assigned
GYA98_RS05030	0.0740975	7.31046	0.99977	YRAH_BACSU	Uncharacterized protein YraH;	VOC family protein	GO:0003674,GO:0003824,GO:0004462,GO:0005488,GO:0016829,GO:0016846,GO:0043167,GO:0043169,GO:0046872
GYA98_RS05035	-0.675339	8.18472	0.199508	BLAC_BACAM	Beta-lactamase;	class A beta-lactamase	GO:0003674,GO:0003824,GO:0006807,GO:0008150,GO:0008152,GO:0008800,GO:0009056,GO:0009308,GO:0009987,GO:0016787,GO:0016810,GO:0016812,GO:0016999,GO:0017001,GO:0017144,GO:0030653,GO:0030655,GO:0034641,GO:0042221,GO:0043603,GO:0043605,GO:0044106,GO:0044237,GO:0044248,GO:0044270,GO:0044281,GO:0044699,GO:0044710,GO:0044712,GO:0044763,GO:0046483,GO:0046677,GO:0046700,GO:0050896,GO:0071704,GO:0072338,GO:…
GYA98_RS05040	-0.242491	6.29228	0.990895	YJCS_BACSU	Uncharacterized protein YjcS;	antibiotic biosynthesis monooxygenase	No GO terms assigned
GYA98_RS05045	0.170467	4.57135	0.99977	EMRB_MYCTO	Multidrug resistance protein B homolog;	multidrug efflux MFS transporter	GO:0005575,GO:0005886,GO:0006810,GO:0008150,GO:0016020,GO:0016021,GO:0031224,GO:0044425,GO:0044464,GO:0051179,GO:0051234,GO:0055085
GYA98_RS05050	-0.109528	3.03219	0.99977	YHJH_BACSU	Uncharacterized HTH-type transcriptional regulator YhjH;	MarR family transcriptional regulator	GO:0001071,GO:0003674,GO:0003676,GO:0003677,GO:0003700,GO:0005488,GO:0005575,GO:0005737,GO:0006139,GO:0006351,GO:0006725,GO:0006807,GO:0008150,GO:0008152,GO:0009058,GO:0009059,GO:0009987,GO:0016070,GO:0018130,GO:0019438,GO:0032774,GO:0034641,GO:0034645,GO:0034654,GO:0043170,GO:0044237,GO:0044238,GO:0044249,GO:0044260,GO:0044271,GO:0044424,GO:0044464,GO:0046483,GO:0071704,GO:0090304,GO:0097159,GO:…
GYA98_RS05055	0.436189	3.86698	0.752883	YBAB_BACCI	Uncharacterized protein in bgaB 5'region;	cellulase family glycosylhydrolase	GO:0003674,GO:0003824,GO:0004553,GO:0005975,GO:0008150,GO:0008152,GO:0015926,GO:0016787,GO:0016798,GO:0044238,GO:0071704
GYA98_RS05060	0.535642	3.97724	0.58279	GALT_ENTFA	Galactose-1-phosphate uridylyltransferase {ECO:0000255|HAMAP-Rule:MF_00571};	UDP-glucose--hexose-1-phosphate uridylyltransferase	GO:0003674,GO:0003824,GO:0005575,GO:0005737,GO:0005975,GO:0005996,GO:0006012,GO:0008108,GO:0008150,GO:0008152,GO:0016740,GO:0016772,GO:0016779,GO:0019318,GO:0044238,GO:0044281,GO:0044424,GO:0044464,GO:0044699,GO:0044710,GO:0044723,GO:0070569,GO:0071704
GYA98_RS05065	0.2377	3.0273	0.982925	GALE_LACCA	UDP-glucose 4-epimerase;	UDP-glucose 4-epimerase GalE	GO:0003674,GO:0003824,GO:0003978,GO:0005488,GO:0005975,GO:0005996,GO:0006012,GO:0008150,GO:0008152,GO:0016853,GO:0016854,GO:0016857,GO:0019318,GO:0044238,GO:0044281,GO:0044699,GO:0044710,GO:0044723,GO:0048037,GO:0050662,GO:0071704
GYA98_RS05070	-0.123139	3.34707	0.99977	GAL1_ENTFA	Galactokinase {ECO:0000255|HAMAP-Rule:MF_00246};	galactokinase	GO:0000166,GO:0000287,GO:0003674,GO:0003824,GO:0004335,GO:0005488,GO:0005524,GO:0005575,GO:0005737,GO:0005975,GO:0005996,GO:0006012,GO:0008150,GO:0008152,GO:0016301,GO:0016740,GO:0016772,GO:0016773,GO:0017076,GO:0019200,GO:0019318,GO:0030554,GO:0032553,GO:0032555,GO:0032559,GO:0035639,GO:0036094,GO:0043167,GO:0043168,GO:0043169,GO:0044238,GO:0044281,GO:0044424,GO:0044464,GO:0044699,GO:0044710,GO:…
GYA98_RS05075	-0.0254457	4.13039	0.99977	PTLCB_STRMU	PTS system lactose-specific EIICB component;	PTS transporter subunit EIIC	GO:0003674,GO:0003824,GO:0005215,GO:0005575,GO:0005886,GO:0006810,GO:0008150,GO:0008643,GO:0008982,GO:0009401,GO:0015144,GO:0015154,GO:0015155,GO:0015157,GO:0016020,GO:0016021,GO:0016301,GO:0016740,GO:0016772,GO:0016773,GO:0022804,GO:0022857,GO:0022869,GO:0022891,GO:0022892,GO:0031224,GO:0044425,GO:0044464,GO:0044699,GO:0044765,GO:0051119,GO:0051179,GO:0051234,GO:0071702,GO:1901476,GO:1902578
GYA98_RS05080	-1.16224	1.47703	0.0831659	PTLA_STRMU	Lactose-specific phosphotransferase enzyme IIA component;	PTS lactose/cellobiose transporter subunit IIA	GO:0003674,GO:0003824,GO:0005488,GO:0005575,GO:0005737,GO:0006810,GO:0008150,GO:0008643,GO:0009401,GO:0016740,GO:0043167,GO:0043169,GO:0044424,GO:0044464,GO:0044699,GO:0044765,GO:0046872,GO:0051179,GO:0051234,GO:0071702,GO:1902578
GYA98_RS05085	-1.13206	4.66376	0.0152272	LACG_STRPD	6-phospho-beta-galactosidase {ECO:0000255|HAMAP-Rule:MF_01574};	6-phospho-beta-galactosidase	GO:0003674,GO:0003824,GO:0004553,GO:0005975,GO:0005984,GO:0005988,GO:0005990,GO:0008150,GO:0008152,GO:0009056,GO:0009311,GO:0009313,GO:0009987,GO:0015925,GO:0016052,GO:0016787,GO:0016798,GO:0019512,GO:0033920,GO:0044237,GO:0044238,GO:0044248,GO:0044262,GO:0044275,GO:0044699,GO:0044710,GO:0044712,GO:0044723,GO:0044724,GO:0044763,GO:0046352,GO:0071704,GO:1901575
GYA98_RS05090	-0.455441	4.89633	0.713215	LACR_LACLL	Lactose phosphotransferase system repressor;	DeoR/GlpR transcriptional regulator	GO:0001071,GO:0003674,GO:0003676,GO:0003677,GO:0003700,GO:0005488,GO:0005575,GO:0005622,GO:0005975,GO:0005984,GO:0005988,GO:0006139,GO:0006351,GO:0006725,GO:0006807,GO:0008150,GO:0008152,GO:0009058,GO:0009059,GO:0009311,GO:0009987,GO:0016070,GO:0018130,GO:0019438,GO:0032774,GO:0034641,GO:0034645,GO:0034654,GO:0043170,GO:0044237,GO:0044238,GO:0044249,GO:0044260,GO:0044262,GO:0044271,GO:0044464,GO:…
GYA98_RS05095	-0.765963	5.04796	0.174269	YQAB_ECOLI	Fructose-1-phosphate phosphatase YqaB;	HAD family phosphatase	GO:0000287,GO:0003674,GO:0003824,GO:0005488,GO:0006793,GO:0006796,GO:0008150,GO:0008152,GO:0008801,GO:0009987,GO:0016311,GO:0016787,GO:0016788,GO:0016791,GO:0016853,GO:0016866,GO:0016868,GO:0042578,GO:0043167,GO:0043169,GO:0044237,GO:0046872
GYA98_RS05100	0.219807	2.39316	0.99977	.	NA	DUF3147 family protein	No GO terms assigned
GYA98_RS05105	0.754294	2.03596	0.35539	.	NA	MarR family transcriptional regulator	No GO terms assigned
GYA98_RS05110	0.953977	4.65819	0.150604	YHID_ECOLI	Putative magnesium transporter YhiD;	methyltransferase	GO:0005575,GO:0005886,GO:0006810,GO:0008150,GO:0016020,GO:0016021,GO:0031224,GO:0044425,GO:0044464,GO:0051179,GO:0051234
GYA98_RS05115	3.35656	4.51655	0.000189534	.	NA	hypothetical protein	No GO terms assigned
GYA98_RS05120	1.21242	2.70555	0.0280383	YJFB_BACSU	Uncharacterized protein YjfB;	putative motility protein	No GO terms assigned
GYA98_RS05125	0.943434	4.29605	0.0848781	YJGA_BACSU	Uncharacterized membrane protein YjgA;	DUF2809 domain-containing protein	GO:0005575,GO:0005886,GO:0016020,GO:0016021,GO:0031224,GO:0044425,GO:0044464
GYA98_RS05130	1.37502	3.43854	0.00629329	YJGB_BACSU	Uncharacterized protein YjgB;	YjgB family protein	No GO terms assigned
GYA98_RS05135	1.75249	5.43674	6.16e-05	YJGC_BACSU	Probable oxidoreductase YjgC;	formate dehydrogenase subunit alpha	GO:0003674,GO:0003824,GO:0003954,GO:0005488,GO:0006082,GO:0008150,GO:0008152,GO:0008863,GO:0009055,GO:0009987,GO:0015942,GO:0016491,GO:0016620,GO:0016651,GO:0016903,GO:0019752,GO:0030151,GO:0032787,GO:0043167,GO:0043169,GO:0043436,GO:0044237,GO:0044281,GO:0044699,GO:0044710,GO:0044763,GO:0046872,GO:0046914,GO:0051536,GO:0051537,GO:0051539,GO:0051540,GO:0071704
GYA98_RS05140	0.842626	2.94832	0.185742	YJGD_BACSU	Uncharacterized protein YjgD;	DUF1641 domain-containing protein	No GO terms assigned
GYA98_RS05145	-2.30074	7.77806	5.6e-05	YJIB_BACSU	Putative cytochrome P450 YjiB;	cytochrome P450	GO:0003674,GO:0003824,GO:0004497,GO:0005488,GO:0005506,GO:0005575,GO:0005886,GO:0006066,GO:0006629,GO:0006706,GO:0006707,GO:0008150,GO:0008152,GO:0008202,GO:0008203,GO:0008395,GO:0009056,GO:0016020,GO:0016042,GO:0016125,GO:0016127,GO:0016491,GO:0016705,GO:0016709,GO:0020037,GO:0036199,GO:0043167,GO:0043169,GO:0044238,GO:0044281,GO:0044282,GO:0044464,GO:0044699,GO:0044710,GO:0044712,GO:0046164,GO:…
GYA98_RS05150	-2.01237	8.48054	8.52e-05	YJIC_BACSU	Uncharacterized UDP-glucosyltransferase YjiC;	UDP-glucosyltransferase	GO:0003674,GO:0003824,GO:0005575,GO:0008150,GO:0008152,GO:0008194,GO:0009987,GO:0016740,GO:0016757,GO:0016758,GO:0016999,GO:0017144,GO:0043226,GO:0043227,GO:0043229,GO:0043231,GO:0044237,GO:0044424,GO:0044464
GYA98_RS05155	-0.405941	3.17643	0.783528	YJZI_BACSU	Uncharacterized protein YjzI;	hypothetical protein	No GO terms assigned
GYA98_RS05160	-0.173316	6.68553	0.99977	YJJA_BACSU	Uncharacterized protein YjjA;	uroporphyrinogen-III synthase	GO:0003674,GO:0003824,GO:0004852,GO:0006725,GO:0006807,GO:0008150,GO:0008152,GO:0009058,GO:0009987,GO:0016829,GO:0016835,GO:0016836,GO:0018130,GO:0019438,GO:0033013,GO:0033014,GO:0034641,GO:0044237,GO:0044249,GO:0044271,GO:0046483,GO:0071704,GO:1901360,GO:1901362,GO:1901564,GO:1901566,GO:1901576
GYA98_RS05165	0.703797	6.86412	0.172076	YJKA_BACSU	UPF0014 membrane protein YjkA;	iron export ABC transporter permease subunit FetB	GO:0003674,GO:0005215,GO:0005575,GO:0005887,GO:0006810,GO:0006811,GO:0006873,GO:0006875,GO:0006879,GO:0008150,GO:0009987,GO:0015075,GO:0016021,GO:0019725,GO:0022857,GO:0022891,GO:0022892,GO:0030003,GO:0031224,GO:0031226,GO:0034220,GO:0042592,GO:0044425,GO:0044459,GO:0044464,GO:0044699,GO:0044763,GO:0046916,GO:0048878,GO:0050801,GO:0051179,GO:0051234,GO:0055065,GO:0055072,GO:0055076,GO:0055080,GO:…
GYA98_RS05170	0.0936433	6.56162	0.99977	YJKB_BACSU	Putative ABC transporter ATP-binding protein YjkB;	ATP-binding cassette domain-containing protein	GO:0000166,GO:0003674,GO:0003824,GO:0005488,GO:0005524,GO:0006810,GO:0008150,GO:0016462,GO:0016787,GO:0016817,GO:0016818,GO:0016887,GO:0017076,GO:0017111,GO:0030554,GO:0032553,GO:0032555,GO:0032559,GO:0035639,GO:0036094,GO:0043167,GO:0043168,GO:0051179,GO:0051234,GO:0097159,GO:0097367,GO:1901265,GO:1901363
GYA98_RS05175	0.168031	7.15758	0.99977	YJLA_BACSU	Uncharacterized protein YjlA;	multidrug resistance efflux transporter family protein	GO:0005575,GO:0005886,GO:0016020,GO:0016021,GO:0031224,GO:0044425,GO:0044464
GYA98_RS05180	1.15256	3.93066	0.0417901	YJLB_BACSU	Uncharacterized protein YjlB;	cupin domain-containing protein	No GO terms assigned
GYA98_RS05185	-1.19485	7.40814	0.00137337	YJLC_BACSU	Uncharacterized protein YjlC;	DUF1641 domain-containing protein	No GO terms assigned
GYA98_RS05190	-1.52217	9.23243	3.35e-05	YJLD_BACSU	NADH dehydrogenase-like protein YjlD;	NAD(P)/FAD-dependent oxidoreductase	GO:0003674,GO:0003824,GO:0016491
GYA98_RS05195	0.477354	2.82671	0.713914	UXAC_BACVZ	.	glucuronate isomerase	No GO terms assigned
GYA98_RS05200	1.8044	2.90675	0.00294887	YJMB_BACSU	Uncharacterized symporter YjmB;	MFS transporter	GO:0003674,GO:0005215,GO:0005575,GO:0005886,GO:0006810,GO:0006811,GO:0006812,GO:0006814,GO:0008150,GO:0015291,GO:0015293,GO:0015672,GO:0016020,GO:0016021,GO:0022804,GO:0022857,GO:0030001,GO:0031224,GO:0044425,GO:0044464,GO:0051179,GO:0051234
GYA98_RS05205	-0.206155	6.32679	0.99977	EXUR_BACSU	Probable HTH-type transcriptional repressor ExuR;	LacI family transcriptional regulator	GO:0001071,GO:0003674,GO:0003676,GO:0003677,GO:0003700,GO:0005488,GO:0006139,GO:0006351,GO:0006725,GO:0006807,GO:0008150,GO:0008152,GO:0009058,GO:0009059,GO:0009987,GO:0016070,GO:0018130,GO:0019438,GO:0032774,GO:0034641,GO:0034645,GO:0034654,GO:0043170,GO:0044237,GO:0044238,GO:0044249,GO:0044260,GO:0044271,GO:0046483,GO:0071704,GO:0090304,GO:0097159,GO:0097659,GO:1901360,GO:1901362,GO:1901363,GO:…
GYA98_RS05210	-0.0345924	6.86202	0.99977	UXAB_BACSU	Altronate oxidoreductase {ECO:0000255|HAMAP-Rule:MF_00670};	tagaturonate reductase	GO:0000166,GO:0003674,GO:0003824,GO:0005488,GO:0005575,GO:0005829,GO:0005975,GO:0005996,GO:0006063,GO:0006082,GO:0008150,GO:0008152,GO:0009026,GO:0009056,GO:0009987,GO:0016052,GO:0016054,GO:0016491,GO:0016614,GO:0016616,GO:0019586,GO:0019698,GO:0019752,GO:0032787,GO:0036094,GO:0043436,GO:0044237,GO:0044238,GO:0044248,GO:0044281,GO:0044282,GO:0044424,GO:0044444,GO:0044464,GO:0044699,GO:0044710,GO:…
GYA98_RS05215	-0.439534	7.22167	0.973416	UXAA_BACSU	Altronate dehydratase;	altronate dehydratase	GO:0003674,GO:0003824,GO:0005975,GO:0005996,GO:0006063,GO:0006082,GO:0008150,GO:0008152,GO:0008789,GO:0009056,GO:0009987,GO:0016052,GO:0016054,GO:0016829,GO:0016835,GO:0016836,GO:0019586,GO:0019698,GO:0019752,GO:0032787,GO:0043436,GO:0044237,GO:0044238,GO:0044248,GO:0044281,GO:0044282,GO:0044699,GO:0044710,GO:0044712,GO:0044723,GO:0044724,GO:0044763,GO:0046365,GO:0046395,GO:0046396,GO:0046397,GO:…
GYA98_RS05220	-1.76772	8.08259	2.77e-06	YJNA_BACSU	UPF0721 transmembrane protein YjnA;	sulfite exporter TauE/SafE family protein	GO:0005575,GO:0005886,GO:0016020,GO:0016021,GO:0031224,GO:0044425,GO:0044464
GYA98_RS05225	-1.43257	9.71964	1.73e-05	YJOA_BACSU	Uncharacterized protein YjoA;	hypothetical protein	GO:0003674,GO:0005488,GO:0043167,GO:0043169,GO:0046872
GYA98_RS05230	-0.614273	12.6107	0.450782	RAPA_BACSU	Response regulator aspartate phosphatase A;	tetratricopeptide repeat protein	GO:0003674,GO:0003824,GO:0004721,GO:0008150,GO:0009987,GO:0016787,GO:0016788,GO:0016791,GO:0030154,GO:0030435,GO:0032502,GO:0042578,GO:0043934,GO:0044699,GO:0044763,GO:0044767,GO:0048646,GO:0048869
GYA98_RS05235	-0.394111	6.6263	0.804998	PHRA_BACSU	Phosphatase RapA inhibitor;	PhrA family phosphatase inhibitor	No GO terms assigned
GYA98_RS05240	-0.708638	9.04107	0.321748	XLYB_BACSU	N-acetylmuramoyl-L-alanine amidase XlyB;	LysM peptidoglycan-binding domain-containing protein	GO:0000270,GO:0003674,GO:0003824,GO:0005575,GO:0005576,GO:0006022,GO:0006026,GO:0006027,GO:0006807,GO:0007154,GO:0008150,GO:0008152,GO:0008745,GO:0009056,GO:0009057,GO:0009253,GO:0009605,GO:0009987,GO:0009991,GO:0016043,GO:0016787,GO:0016810,GO:0016811,GO:0030154,GO:0030203,GO:0030420,GO:0030435,GO:0031668,GO:0032502,GO:0043170,GO:0043934,GO:0044699,GO:0044763,GO:0044767,GO:0045229,GO:0048646,GO:…
GYA98_RS05245	-1.10427	6.95312	0.000698321	YJQA_BACSU	Uncharacterized protein YjqA;	PH domain-containing protein	No GO terms assigned
GYA98_RS05250	1.08529	4.38566	0.00627431	YJQB_BACSU	UPF0714 protein YjqB;	poly-gamma-glutamate hydrolase family protein	No GO terms assigned
GYA98_RS05260	0.906597	2.63316	0.181279	XKDA_BACSU	Phage-like element PBSX protein XkdA;	ImmA/IrrE family metallo-endopeptidase	No GO terms assigned
GYA98_RS05265	-0.729906	3.81818	0.266836	XRE_BACSU	HTH-type transcriptional regulator Xre;	helix-turn-helix transcriptional regulator	GO:0003674,GO:0003676,GO:0003677,GO:0005488,GO:0006139,GO:0006351,GO:0006355,GO:0006725,GO:0006807,GO:0008150,GO:0008152,GO:0009058,GO:0009059,GO:0009889,GO:0009987,GO:0010468,GO:0010556,GO:0016070,GO:0018130,GO:0019219,GO:0019222,GO:0019438,GO:0031323,GO:0031326,GO:0032774,GO:0034641,GO:0034645,GO:0034654,GO:0043170,GO:0043565,GO:0044237,GO:0044238,GO:0044249,GO:0044260,GO:0044271,GO:0046483,GO:…
GYA98_RS05275	0.735805	1.96029	0.429824	XKDB_BACSU	Phage-like element PBSX protein XkdB;	hypothetical protein	GO:0003674,GO:0003676,GO:0003677,GO:0005488,GO:0097159,GO:1901363
GYA98_RS05280	0.813856	2.42662	0.252607	XKDC_BACSU	Phage-like element PBSX protein XkdC;	ATP-binding protein	GO:0000166,GO:0003674,GO:0003676,GO:0003677,GO:0005488,GO:0005524,GO:0006139,GO:0006259,GO:0006260,GO:0006725,GO:0006807,GO:0008150,GO:0008152,GO:0009058,GO:0009059,GO:0009987,GO:0017076,GO:0030554,GO:0032553,GO:0032555,GO:0032559,GO:0034641,GO:0034645,GO:0035639,GO:0036094,GO:0043167,GO:0043168,GO:0043170,GO:0043565,GO:0044237,GO:0044238,GO:0044249,GO:0044260,GO:0046483,GO:0071704,GO:0090304,GO:…
GYA98_RS05295	2.37048	1.48096	0.0125766	XTRA_BACSU	Phage-like element PBSX protein XtrA;	hypothetical protein	No GO terms assigned
GYA98_RS05305	0.705317	3.46836	0.321763	XTMA_BACSU	PBSX phage terminase small subunit;	terminase	GO:0006323,GO:0006996,GO:0008150,GO:0009987,GO:0016032,GO:0016043,GO:0019076,GO:0035890,GO:0035891,GO:0040011,GO:0044403,GO:0044419,GO:0044764,GO:0051276,GO:0051701,GO:0051704,GO:0052126,GO:0052192,GO:0071103,GO:0071840
GYA98_RS05310	0.555506	4.57766	0.553283	XTMB_BACSU	PBSX phage terminase large subunit;	PBSX family phage terminase large subunit	GO:0006323,GO:0006996,GO:0008150,GO:0009987,GO:0016032,GO:0016043,GO:0019076,GO:0035890,GO:0035891,GO:0040011,GO:0044403,GO:0044419,GO:0044764,GO:0051276,GO:0051701,GO:0051704,GO:0052126,GO:0052192,GO:0071103,GO:0071840
GYA98_RS05315	0.112256	4.93148	0.99977	XKDE_BACSU	Phage-like element PBSX protein XkdE;	phage portal protein	No GO terms assigned
GYA98_RS05320	-0.14424	5.41897	0.99977	XKDF_BACSU	Phage-like element PBSX protein XkdF;	phage portal protein	No GO terms assigned
GYA98_RS05325	-0.0640552	5.3856	0.99977	XKDG_BACSU	Phage-like element PBSX protein XkdG;	phage portal protein	GO:0005575,GO:0005576
GYA98_RS05330	-0.084231	3.66431	0.99977	YKZL_BACSU	Uncharacterized protein YkzL;	DUF3199 family protein	No GO terms assigned
GYA98_RS05335	-0.269017	3.42741	0.952509	XKDH_BACSU	Phage-like element PBSX protein XkdH;	DUF3599 family protein	No GO terms assigned
GYA98_RS05340	0.0473075	5.68875	0.99977	XKDI_BACSU	Phage-like element PBSX protein XkdI;	HK97 gp10 family phage protein	No GO terms assigned
GYA98_RS05345	0.176705	3.60161	0.99977	XKDJ_BACSU	Phage-like element PBSX protein XkdJ;	hypothetical protein	No GO terms assigned
GYA98_RS05350	-1.10876	2.24461	0.164318	YKZM_BACSU	Uncharacterized protein YkzM;	hypothetical protein	No GO terms assigned
GYA98_RS05355	-0.162529	6.31479	0.99977	XKDK_BACSU	Phage-like element PBSX protein XkdK;	phage portal protein	No GO terms assigned
GYA98_RS05360	-0.261288	3.88329	0.976111	XKDM_BACSU	Phage-like element PBSX protein XkdM;	phage tail tube protein	No GO terms assigned
GYA98_RS05365	0.623784	3.69457	0.448997	YQBN_BACSU	Uncharacterized protein YqbN;	phage portal protein	No GO terms assigned
GYA98_RS05375	0.430663	4.33136	0.790361	XKDO_BACSU	Phage-like element PBSX protein XkdO;	phage portal protein	No GO terms assigned
GYA98_RS05380	-0.0469363	6.57694	0.99977	XKDO_BACSU	Phage-like element PBSX protein XkdO;	transglycosylase SLT domain-containing protein	No GO terms assigned
GYA98_RS05385	0.0269037	3.25387	0.99977	XKDP_BACSU	Phage-like element PBSX protein XkdP;	LysM peptidoglycan-binding domain-containing protein	No GO terms assigned
GYA98_RS05390	-0.0676946	4.51096	0.99977	XKDQ_BACSU	Phage-like element PBSX protein XkdQ;	hypothetical protein	No GO terms assigned
GYA98_RS05395	-0.401301	2.38385	0.801311	XKDR_BACSU	Phage-like element PBSX protein XkdR;	DUF2577 family protein	No GO terms assigned
GYA98_RS05400	0.0954137	2.36176	0.99977	YQBS_BACSU	Uncharacterized protein YqbS;	DUF2634 domain-containing protein	No GO terms assigned
GYA98_RS05405	0.142808	4.32742	0.99977	YQBT_BACSU	Uncharacterized protein YqbT;	baseplate J/gp47 family protein	No GO terms assigned
GYA98_RS05410	-0.351751	3.20687	0.848912	YQCA_BACSU	Uncharacterized protein YqcA;	YmfQ family protein	No GO terms assigned
GYA98_RS05420	0.0880113	5.25067	0.99977	YOMR_BACSU	SPBc2 prophage-derived uncharacterized protein YomR;	hypothetical protein	No GO terms assigned
GYA98_RS05425	-0.589121	1.81424	0.512476	.	NA	hypothetical protein	No GO terms assigned
GYA98_RS05430	0.321062	2.13702	0.89708	XKDX_BACSU	Phage-like element PBSX protein XkdX;	XkdX family protein	No GO terms assigned
GYA98_RS05435	-0.074317	4.06064	0.99977	XEPA_BACSU	Phage-like element PBSX protein XepA;	hypothetical protein	No GO terms assigned
GYA98_RS05440	0.612002	3.74542	0.446858	XHLA_BACSU	Protein XhlA;	protein xhlA	GO:0005575,GO:0005886,GO:0016020,GO:0016021,GO:0031224,GO:0044425,GO:0044464
GYA98_RS05445	-0.0859472	2.61821	0.99977	XHLB_BACSU	Holin;	phage holin	GO:0005575,GO:0016021,GO:0031224,GO:0044425
GYA98_RS05450	-0.045311	5.01843	0.99977	XLYA_BACSU	N-acetylmuramoyl-L-alanine amidase XlyA;	LysM peptidoglycan-binding domain-containing protein	GO:0000270,GO:0003674,GO:0003824,GO:0005575,GO:0005576,GO:0006022,GO:0006026,GO:0006027,GO:0006807,GO:0007154,GO:0008150,GO:0008152,GO:0008745,GO:0009056,GO:0009057,GO:0009253,GO:0009605,GO:0009987,GO:0009991,GO:0016043,GO:0016787,GO:0016810,GO:0016811,GO:0030154,GO:0030203,GO:0030420,GO:0030435,GO:0031668,GO:0032502,GO:0043170,GO:0043934,GO:0044699,GO:0044763,GO:0044767,GO:0045229,GO:0048646,GO:…
GYA98_RS05455	-0.0632243	4.11357	0.99977	SP2SB_BACSU	Stage II sporulation protein SB;	stage II sporulation protein SB	GO:0008150,GO:0009987,GO:0030154,GO:0030435,GO:0032502,GO:0043934,GO:0044699,GO:0044763,GO:0044767,GO:0048646,GO:0048869
GYA98_RS05460	-0.149719	6.48894	0.99977	SP2SA_BACSU	Stage II sporulation protein SA;	type II toxin-antitoxin system SpoIISA family toxin	GO:0005575,GO:0005886,GO:0008150,GO:0009405,GO:0009987,GO:0016020,GO:0016021,GO:0030154,GO:0030435,GO:0031224,GO:0032502,GO:0043934,GO:0044419,GO:0044425,GO:0044464,GO:0044699,GO:0044763,GO:0044767,GO:0048646,GO:0048869,GO:0051704
GYA98_RS05465	0.586169	7.45713	0.485432	PIT_BACSU	Probable low-affinity inorganic phosphate transporter;	inorganic phosphate transporter	GO:0003674,GO:0005215,GO:0005315,GO:0005575,GO:0005887,GO:0006810,GO:0006811,GO:0006817,GO:0006820,GO:0008150,GO:0015291,GO:0015698,GO:0016021,GO:0022804,GO:0022857,GO:0031224,GO:0031226,GO:0034220,GO:0035435,GO:0044425,GO:0044459,GO:0044464,GO:0051179,GO:0051234,GO:0055085,GO:0098656,GO:0098660,GO:0098661
GYA98_RS05470	0.744428	5.91552	0.230001	YKAA_BACSU	UPF0111 protein YkaA;	DUF47 domain-containing protein	No GO terms assigned
GYA98_RS05475	0.622403	5.82405	0.415524	STET_BACSU	Serine/threonine exchanger SteT;	amino acid permease	GO:0003333,GO:0003674,GO:0005215,GO:0005342,GO:0005575,GO:0005886,GO:0006810,GO:0006811,GO:0006820,GO:0006865,GO:0008150,GO:0008509,GO:0008514,GO:0015075,GO:0015171,GO:0015179,GO:0015291,GO:0015297,GO:0015711,GO:0015807,GO:0015849,GO:0016020,GO:0016021,GO:0022804,GO:0022857,GO:0022891,GO:0022892,GO:0031224,GO:0034220,GO:0044425,GO:0044464,GO:0044699,GO:0044765,GO:0046942,GO:0046943,GO:0051179,GO:…
GYA98_RS05480	0.250643	3.80382	0.983617	MHQA_BACSU	Putative ring-cleaving dioxygenase MhqA;	ring-cleaving dioxygenase	GO:0003674,GO:0003824,GO:0005488,GO:0005575,GO:0005737,GO:0006725,GO:0008150,GO:0008152,GO:0009056,GO:0009636,GO:0009987,GO:0016491,GO:0019439,GO:0042221,GO:0043167,GO:0043169,GO:0044237,GO:0044248,GO:0044424,GO:0044464,GO:0046872,GO:0050896,GO:0051213
GYA98_RS05485	2.23154	4.09221	9.49e-05	YKCB_BACSU	Putative mannosyltransferase YkcB;	glycosyltransferase family 39 protein	GO:0003674,GO:0003824,GO:0005575,GO:0005886,GO:0016020,GO:0016021,GO:0016740,GO:0016757,GO:0031224,GO:0044425,GO:0044464
GYA98_RS05490	2.04306	3.59416	6.49e-05	YKCC_BACSU	Uncharacterized glycosyltransferase YkcC;	glycosyltransferase family 2 protein	GO:0003674,GO:0003824,GO:0005575,GO:0005886,GO:0016020,GO:0016021,GO:0016740,GO:0016757,GO:0031224,GO:0044425,GO:0044464
GYA98_RS05495	-0.225016	7.34805	0.99977	HTRA_BACSU	Serine protease Do-like HtrA;	PDZ domain-containing protein	GO:0003674,GO:0003824,GO:0004175,GO:0004252,GO:0005575,GO:0005886,GO:0008233,GO:0008236,GO:0016020,GO:0016021,GO:0016787,GO:0017171,GO:0031224,GO:0044425,GO:0044464,GO:0070011
GYA98_RS05500	0.300943	6.70784	0.991256	YUBD_BACSU	Uncharacterized MFS-type transporter YubD;	MFS transporter	GO:0005575,GO:0005886,GO:0006810,GO:0008150,GO:0016020,GO:0016021,GO:0031224,GO:0044425,GO:0044464,GO:0051179,GO:0051234,GO:0055085
GYA98_RS05505	-1.40101	6.89476	6.44e-06	DPPA_BACSU	D-aminopeptidase;	M55 family metallopeptidase	GO:0003674,GO:0003824,GO:0004177,GO:0005488,GO:0008150,GO:0008233,GO:0008237,GO:0008238,GO:0009987,GO:0016787,GO:0030154,GO:0030435,GO:0032502,GO:0043167,GO:0043169,GO:0043934,GO:0044699,GO:0044763,GO:0044767,GO:0046872,GO:0048646,GO:0048869,GO:0070011
GYA98_RS05510	-1.22953	6.64599	0.000326835	DPPB_BACSU	Dipeptide transport system permease protein DppB;	ABC transporter permease	GO:0003674,GO:0003824,GO:0005215,GO:0005575,GO:0005887,GO:0006810,GO:0006857,GO:0008104,GO:0008150,GO:0009987,GO:0015031,GO:0015197,GO:0015198,GO:0015399,GO:0015405,GO:0015421,GO:0015440,GO:0015833,GO:0016021,GO:0016462,GO:0016787,GO:0016817,GO:0016818,GO:0016820,GO:0016887,GO:0017111,GO:0022804,GO:0022857,GO:0022891,GO:0022892,GO:0030154,GO:0030435,GO:0031224,GO:0031226,GO:0032502,GO:0033036,GO:…
GYA98_RS05515	-0.755987	7.56445	0.132359	DPPC_BACSU	Dipeptide transport system permease protein DppC;	ABC transporter permease	GO:0003674,GO:0005215,GO:0005575,GO:0005887,GO:0006810,GO:0008104,GO:0008150,GO:0009987,GO:0015031,GO:0015833,GO:0016021,GO:0022857,GO:0030154,GO:0030435,GO:0031224,GO:0031226,GO:0032502,GO:0033036,GO:0042886,GO:0043934,GO:0044425,GO:0044459,GO:0044464,GO:0044699,GO:0044763,GO:0044767,GO:0045184,GO:0048646,GO:0048869,GO:0051179,GO:0051234,GO:0055085,GO:0071702,GO:0071705
GYA98_RS05520	-0.632962	8.21731	0.379319	DPPD_BACSU	Dipeptide transport ATP-binding protein DppD;	ABC transporter ATP-binding protein	GO:0000166,GO:0003674,GO:0003824,GO:0005488,GO:0005524,GO:0005575,GO:0005886,GO:0006810,GO:0008104,GO:0008150,GO:0009987,GO:0015031,GO:0015833,GO:0016020,GO:0016462,GO:0016787,GO:0016817,GO:0016818,GO:0016887,GO:0017076,GO:0017111,GO:0030154,GO:0030435,GO:0030554,GO:0032502,GO:0032553,GO:0032555,GO:0032559,GO:0033036,GO:0035639,GO:0036094,GO:0042886,GO:0043167,GO:0043168,GO:0043934,GO:0044464,GO:…
GYA98_RS05525	-0.398552	9.21428	0.97797	DPPE_BACSU	Dipeptide-binding protein DppE;	peptide ABC transporter substrate-binding protein	GO:0003674,GO:0005215,GO:0005575,GO:0006810,GO:0008104,GO:0008150,GO:0009987,GO:0015031,GO:0015197,GO:0015833,GO:0022892,GO:0030154,GO:0030288,GO:0030435,GO:0032502,GO:0032991,GO:0033036,GO:0042597,GO:0042886,GO:0043190,GO:0043234,GO:0043934,GO:0044425,GO:0044459,GO:0044464,GO:0044699,GO:0044763,GO:0044767,GO:0045184,GO:0048646,GO:0048869,GO:0051179,GO:0051234,GO:0055085,GO:0071702,GO:0071705,GO:…
GYA98_RS05530	-0.705339	7.09837	0.264124	LDC_BACSU	Probable murein peptide carboxypeptidase;	LD-carboxypeptidase	GO:0003674,GO:0003824,GO:0004180,GO:0005575,GO:0005737,GO:0008150,GO:0008152,GO:0008233,GO:0008236,GO:0008238,GO:0009056,GO:0009987,GO:0016043,GO:0016787,GO:0016998,GO:0017171,GO:0043170,GO:0044036,GO:0044237,GO:0044248,GO:0044260,GO:0044424,GO:0044464,GO:0045229,GO:0070011,GO:0071554,GO:0071555,GO:0071704,GO:0071840
GYA98_RS05535	-0.393538	8.36235	0.990895	AEEP_BACSU	L-Ala-D/L-Glu epimerase;	dipeptide epimerase	GO:0003674,GO:0003824,GO:0005488,GO:0008150,GO:0008152,GO:0009056,GO:0009987,GO:0016043,GO:0016853,GO:0016998,GO:0043167,GO:0043169,GO:0043170,GO:0044036,GO:0044237,GO:0044248,GO:0044260,GO:0045229,GO:0046872,GO:0071554,GO:0071555,GO:0071704,GO:0071840
GYA98_RS05540	-0.420025	8.32326	0.946689	YKFC_BACSU	Gamma-D-glutamyl-L-lysine endopeptidase;	C40 family peptidase	GO:0003674,GO:0003824,GO:0008150,GO:0008152,GO:0008233,GO:0008234,GO:0009056,GO:0009987,GO:0016043,GO:0016787,GO:0016998,GO:0043170,GO:0044036,GO:0044237,GO:0044248,GO:0044260,GO:0045229,GO:0070011,GO:0071554,GO:0071555,GO:0071704,GO:0071840
GYA98_RS05545	-0.531107	8.45808	0.661601	YKFD_BACSU	Putative oligopeptide transport ATP-binding protein YkfD;	ATP-binding cassette domain-containing protein	GO:0000166,GO:0003674,GO:0003824,GO:0005488,GO:0005524,GO:0006810,GO:0008150,GO:0015833,GO:0016462,GO:0016787,GO:0016817,GO:0016818,GO:0016887,GO:0017076,GO:0017111,GO:0030554,GO:0032553,GO:0032555,GO:0032559,GO:0035639,GO:0036094,GO:0042886,GO:0043167,GO:0043168,GO:0051179,GO:0051234,GO:0071702,GO:0071705,GO:0097159,GO:0097367,GO:1901265,GO:1901363
GYA98_RS05550	-0.984784	8.96312	0.0197559	6PGL_BACSU	6-phosphogluconolactonase {ECO:0000303|PubMed:22960854};	lactonase family protein	GO:0003674,GO:0003824,GO:0005975,GO:0005996,GO:0006006,GO:0006081,GO:0006098,GO:0006139,GO:0006725,GO:0006732,GO:0006733,GO:0006739,GO:0006753,GO:0006793,GO:0006796,GO:0006807,GO:0008150,GO:0008152,GO:0009117,GO:0009987,GO:0016787,GO:0016788,GO:0017057,GO:0019318,GO:0019362,GO:0019637,GO:0019682,GO:0019693,GO:0034641,GO:0044237,GO:0044238,GO:0044281,GO:0044699,GO:0044710,GO:0044723,GO:0044763,GO:…
GYA98_RS05555	0.306308	5.98658	0.99977	YKGA_BACSU	Uncharacterized protein YkgA;	hypothetical protein	GO:0003674,GO:0003824,GO:0016787
GYA98_RS05560	0.308064	5.32868	0.99977	YKHA_BACSU	Uncharacterized acyl-CoA thioester hydrolase YkhA;	acyl-CoA thioesterase	GO:0003674,GO:0003824,GO:0016787
GYA98_RS05565	-1.13589	7.30349	0.00153594	YKKB_BACSU	Uncharacterized protein YkkB;	GNAT family N-acetyltransferase	GO:0003674,GO:0003824,GO:0006464,GO:0006473,GO:0006474,GO:0006807,GO:0008080,GO:0008150,GO:0008152,GO:0009987,GO:0016407,GO:0016410,GO:0016740,GO:0016746,GO:0016747,GO:0019538,GO:0031365,GO:0036211,GO:0043170,GO:0043412,GO:0043543,GO:0044237,GO:0044238,GO:0044260,GO:0044267,GO:0071704,GO:1901564
GYA98_RS05570	1.63211	2.62528	0.00416614	GDNC_BACSU	.	multidrug efflux SMR transporter	No GO terms assigned
GYA98_RS05575	1.73377	2.41737	0.00398521	GDND_BACSU	.	multidrug efflux SMR transporter	No GO terms assigned
GYA98_RS05580	0.153885	7.35416	0.99977	PURU_BACSU	Formyltetrahydrofolate deformylase {ECO:0000255|HAMAP-Rule:MF_01927};	formyltetrahydrofolate deformylase	GO:0003674,GO:0003824,GO:0005488,GO:0006139,GO:0006163,GO:0006164,GO:0006188,GO:0006189,GO:0006725,GO:0006730,GO:0006753,GO:0006793,GO:0006796,GO:0006807,GO:0008150,GO:0008152,GO:0008864,GO:0009058,GO:0009117,GO:0009123,GO:0009124,GO:0009126,GO:0009127,GO:0009150,GO:0009152,GO:0009156,GO:0009161,GO:0009165,GO:0009167,GO:0009168,GO:0009259,GO:0009260,GO:0009987,GO:0016597,GO:0016740,GO:0016741,GO:…
GYA98_RS05585	0.301825	5.36596	0.99977	PROB_BACSU	Glutamate 5-kinase 1 {ECO:0000255|HAMAP-Rule:MF_00456};	glutamate 5-kinase	GO:0000166,GO:0003674,GO:0003676,GO:0003723,GO:0003824,GO:0004349,GO:0005488,GO:0005524,GO:0005575,GO:0005737,GO:0006082,GO:0006520,GO:0006560,GO:0006561,GO:0006807,GO:0008150,GO:0008152,GO:0008652,GO:0009058,GO:0009064,GO:0009084,GO:0009987,GO:0016053,GO:0016301,GO:0016740,GO:0016772,GO:0016774,GO:0017076,GO:0018130,GO:0019202,GO:0019752,GO:0030554,GO:0032553,GO:0032555,GO:0032559,GO:0035639,GO:…
GYA98_RS05590	-0.0479286	6.07335	0.99977	PROA_BACVZ	.	glutamate-5-semialdehyde dehydrogenase	No GO terms assigned
GYA98_RS05595	-1.46141	2.8423	0.0123164	OHRA_BACSU	Organic hydroperoxide resistance protein OhrA;	organic hydroperoxide resistance protein	GO:0006950,GO:0006979,GO:0008150,GO:0050896
GYA98_RS05600	0.372393	3.60369	0.824862	OHRR_BACSU	Organic hydroperoxide resistance transcriptional regulator;	MarR family transcriptional regulator	GO:0000975,GO:0001067,GO:0001071,GO:0003674,GO:0003676,GO:0003677,GO:0003700,GO:0005488,GO:0005575,GO:0005737,GO:0006139,GO:0006351,GO:0006355,GO:0006725,GO:0006807,GO:0008150,GO:0008152,GO:0009058,GO:0009059,GO:0009889,GO:0009987,GO:0010468,GO:0010556,GO:0016070,GO:0018130,GO:0019219,GO:0019222,GO:0019438,GO:0031323,GO:0031326,GO:0032774,GO:0034641,GO:0034645,GO:0034654,GO:0043170,GO:0044212,GO:…
GYA98_RS05605	0.799247	6.25566	0.226647	OHRB_BACSU	Organic hydroperoxide resistance protein OhrB;	organic hydroperoxide resistance protein	GO:0006950,GO:0006979,GO:0008150,GO:0050896
GYA98_RS05610	3.64439	4.02488	2.12e-05	.	NA	hypothetical protein	No GO terms assigned
GYA98_RS05615	4.18284	4.66827	8.19e-06	.	NA	hypothetical protein	No GO terms assigned
GYA98_RS05620	3.66612	4.03985	5.56e-06	Y270_SYNE7	TPR repeat-containing protein Synpcc7942_0270;	glycosyltransferase	No GO terms assigned
GYA98_RS05625	1.39545	5.60199	0.0477791	.	NA	collagen-like protein	No GO terms assigned
GYA98_RS05630	0.734043	5.23473	0.179501	HCAT_ECOLI	Probable 3-phenylpropionic acid transporter;	3-phosphoglycerate kinase	GO:0003674,GO:0005215,GO:0005575,GO:0005886,GO:0015291,GO:0015293,GO:0016020,GO:0016021,GO:0022804,GO:0022857,GO:0031224,GO:0044425,GO:0044464
GYA98_RS05635	0.837273	2.17649	0.222274	YEIL_ECOLI	Regulatory protein YeiL;	transcriptional regulator YeiL	GO:0003674,GO:0003676,GO:0003677,GO:0005488,GO:0005575,GO:0005737,GO:0006139,GO:0006351,GO:0006355,GO:0006725,GO:0006807,GO:0008150,GO:0008152,GO:0009058,GO:0009059,GO:0009889,GO:0009891,GO:0009893,GO:0009987,GO:0010468,GO:0010556,GO:0010557,GO:0010604,GO:0010628,GO:0016070,GO:0018130,GO:0019219,GO:0019222,GO:0019438,GO:0031323,GO:0031325,GO:0031326,GO:0031328,GO:0032774,GO:0034641,GO:0034645,GO:…
GYA98_RS05640	-2.50228	11.3542	1.18e-05	METE_BACVZ	.	5-methyltetrahydropteroyltriglutamate--homocysteine S-methyltransferase	No GO terms assigned
GYA98_RS05645	-0.667429	9.84833	0.456282	ISP1_BACSU	Major intracellular serine protease;	S8 family peptidase	GO:0003674,GO:0003824,GO:0004175,GO:0004252,GO:0005575,GO:0005737,GO:0008233,GO:0008236,GO:0016787,GO:0017171,GO:0044424,GO:0044464,GO:0070011
GYA98_RS05650	-0.154091	6.54404	0.99977	RSBRB_BACSU	RsbT co-antagonist protein RsbRB;	STAS domain-containing protein	No GO terms assigned
GYA98_RS05655	0.123252	3.40117	0.99977	YKOC_BACSU	Putative HMP/thiamine permease protein YkoC;	HMP/thiamine permease YkoC	GO:0005575,GO:0005886,GO:0006810,GO:0008150,GO:0016020,GO:0016021,GO:0031224,GO:0044425,GO:0044464,GO:0051179,GO:0051234
GYA98_RS05660	0.298936	4.2667	0.994249	YKOD_BACSU	Putative HMP/thiamine import ATP-binding protein YkoD;	energy-coupling factor ABC transporter ATP-binding protein	GO:0000166,GO:0003674,GO:0003824,GO:0005488,GO:0005524,GO:0005575,GO:0005886,GO:0006810,GO:0008150,GO:0016020,GO:0016462,GO:0016787,GO:0016817,GO:0016818,GO:0016887,GO:0017076,GO:0017111,GO:0030554,GO:0032553,GO:0032555,GO:0032559,GO:0035639,GO:0036094,GO:0043167,GO:0043168,GO:0044464,GO:0051179,GO:0051234,GO:0097159,GO:0097367,GO:1901265,GO:1901363
GYA98_RS05665	0.123168	2.59085	0.99977	YKOE_BACSU	Putative HMP/thiamine permease protein YkoE;	thiamine permease	GO:0005575,GO:0005886,GO:0006810,GO:0008150,GO:0016020,GO:0016021,GO:0031224,GO:0044425,GO:0044464,GO:0051179,GO:0051234
GYA98_RS05670	1.31675	4.52756	0.00184968	YDHD_BACSU	Putative sporulation-specific glycosylase YdhD;	LysM peptidoglycan-binding domain-containing protein	GO:0000272,GO:0003674,GO:0003824,GO:0004553,GO:0004568,GO:0005575,GO:0005618,GO:0005975,GO:0005976,GO:0006022,GO:0006026,GO:0006030,GO:0006032,GO:0006040,GO:0006807,GO:0008150,GO:0008152,GO:0009056,GO:0009057,GO:0009987,GO:0016052,GO:0016787,GO:0016798,GO:0030154,GO:0030312,GO:0030435,GO:0031160,GO:0032502,GO:0043170,GO:0043934,GO:0044238,GO:0044464,GO:0044699,GO:0044763,GO:0044767,GO:0046348,GO:…
GYA98_RS05680	-0.379322	6.27951	0.915027	NA	NA	hypothetical protein	No GO terms assigned
GYA98_RS05685	-0.756457	8.77042	0.126595	MGTE_BACSU	Magnesium transporter MgtE;	magnesium transporter	GO:0003674,GO:0005215,GO:0005488,GO:0005575,GO:0005886,GO:0006810,GO:0006811,GO:0006812,GO:0008150,GO:0008324,GO:0015075,GO:0015095,GO:0015693,GO:0016020,GO:0016021,GO:0022857,GO:0022890,GO:0022891,GO:0022892,GO:0030001,GO:0031224,GO:0043167,GO:0043169,GO:0044425,GO:0044464,GO:0046872,GO:0046873,GO:0051179,GO:0051234,GO:0070838,GO:0072509,GO:0072511
GYA98_RS05690	-1.6532	5.24607	0.00101554	TNRA_BACSU	HTH-type transcriptional regulator TnrA;	MerR family transcriptional regulator TnrA	GO:0003674,GO:0003676,GO:0003677,GO:0005488,GO:0006139,GO:0006351,GO:0006355,GO:0006725,GO:0006807,GO:0008150,GO:0008152,GO:0009058,GO:0009059,GO:0009889,GO:0009987,GO:0010468,GO:0010556,GO:0016070,GO:0018130,GO:0019219,GO:0019222,GO:0019438,GO:0031323,GO:0031326,GO:0032774,GO:0034641,GO:0034645,GO:0034654,GO:0043170,GO:0044237,GO:0044238,GO:0044249,GO:0044260,GO:0044271,GO:0046483,GO:0050789,GO:…
GYA98_RS05695	-0.603613	3.17991	0.471568	YKZB_BACSU	Uncharacterized protein YkzB;	hypothetical protein	No GO terms assigned
GYA98_RS05700	-1.23574	3.55799	0.0462007	YKOL_BACSU	Stress response protein YkoL;	Fur-regulated basic protein FbpA	No GO terms assigned
GYA98_RS05705	-1.31585	6.54148	0.00295877	YKOM_BACSU	Uncharacterized HTH-type transcriptional regulator YkoM;	MarR family transcriptional regulator	GO:0001071,GO:0003674,GO:0003676,GO:0003677,GO:0003700,GO:0005488,GO:0006139,GO:0006351,GO:0006725,GO:0006807,GO:0008150,GO:0008152,GO:0009058,GO:0009059,GO:0009987,GO:0016070,GO:0018130,GO:0019438,GO:0032774,GO:0034641,GO:0034645,GO:0034654,GO:0043170,GO:0044237,GO:0044238,GO:0044249,GO:0044260,GO:0044271,GO:0046483,GO:0071704,GO:0090304,GO:0097159,GO:0097659,GO:1901360,GO:1901362,GO:1901363,GO:…
GYA98_RS05710	2.79588	2.30671	0.000462963	YKOP_BACSU	Uncharacterized protein YkoP;	hypothetical protein	No GO terms assigned
GYA98_RS05715	1.77496	3.0451	0.00665423	LIGD_BACSU	Bifunctional non-homologous end joining protein LigD;	DNA ligase D	GO:0000166,GO:0003674,GO:0003676,GO:0003677,GO:0003824,GO:0003887,GO:0003909,GO:0003910,GO:0004518,GO:0004527,GO:0005488,GO:0005524,GO:0006139,GO:0006259,GO:0006281,GO:0006310,GO:0006725,GO:0006807,GO:0006950,GO:0006974,GO:0008150,GO:0008152,GO:0009987,GO:0016740,GO:0016772,GO:0016779,GO:0016787,GO:0016788,GO:0016874,GO:0016886,GO:0017076,GO:0030154,GO:0030435,GO:0030554,GO:0032502,GO:0032553,GO:…
GYA98_RS05720	2.67951	2.33368	0.00042514	KU_BACSU	Non-homologous end joining protein Ku {ECO:0000255|HAMAP-Rule:MF_01875};	Ku protein	GO:0000726,GO:0003674,GO:0003676,GO:0003677,GO:0003678,GO:0003684,GO:0003690,GO:0003824,GO:0004003,GO:0004386,GO:0005488,GO:0006139,GO:0006259,GO:0006281,GO:0006302,GO:0006303,GO:0006310,GO:0006725,GO:0006807,GO:0006950,GO:0006974,GO:0006996,GO:0008026,GO:0008094,GO:0008150,GO:0008152,GO:0009314,GO:0009628,GO:0009987,GO:0010165,GO:0010212,GO:0010332,GO:0016043,GO:0016462,GO:0016787,GO:0016817,GO:…
GYA98_RS05725	0.518478	4.19764	0.608474	YKOX_BACSU	Uncharacterized membrane protein YkoX;	DedA family protein	GO:0005575,GO:0005886,GO:0016020,GO:0016021,GO:0031224,GO:0044425,GO:0044464
GYA98_RS05730	1.29225	5.11515	0.0126661	YKOY_BACSU	Uncharacterized membrane protein YkoY;	TerC family protein	GO:0005575,GO:0005886,GO:0016020,GO:0016021,GO:0031224,GO:0044425,GO:0044464
GYA98_RS05735	0.30039	5.45683	0.983617	SIGI_BACSU	RNA polymerase sigma factor SigI;	RNA polymerase sigma factor SigI	GO:0000988,GO:0000990,GO:0000996,GO:0001071,GO:0003674,GO:0003676,GO:0003677,GO:0003700,GO:0005488,GO:0006139,GO:0006352,GO:0006355,GO:0006725,GO:0006807,GO:0008150,GO:0008152,GO:0009058,GO:0009059,GO:0009889,GO:0009987,GO:0010468,GO:0010556,GO:0016070,GO:0016987,GO:0018130,GO:0019219,GO:0019222,GO:0019438,GO:0031323,GO:0031326,GO:0032774,GO:0034641,GO:0034654,GO:0043170,GO:0044237,GO:0044238,GO:…
GYA98_RS05740	0.442407	5.47151	0.837897	RSGI_BACSU	Anti-sigma-I factor RsgI;	anti-sigma factor domain-containing protein	GO:0005575,GO:0005886,GO:0016020,GO:0016021,GO:0031224,GO:0044425,GO:0044464
GYA98_RS05745	0.584096	3.97308	0.492093	SSPD_BACSU	Small, acid-soluble spore protein D;	alpha/beta-type small acid-soluble spore protein	GO:0003674,GO:0003676,GO:0003677,GO:0003690,GO:0005488,GO:0006139,GO:0006259,GO:0006265,GO:0006725,GO:0006807,GO:0006996,GO:0008150,GO:0008152,GO:0009987,GO:0016043,GO:0030154,GO:0030435,GO:0032502,GO:0034641,GO:0043170,GO:0043934,GO:0044237,GO:0044238,GO:0044260,GO:0044699,GO:0044763,GO:0044767,GO:0046483,GO:0048646,GO:0048869,GO:0051276,GO:0071103,GO:0071704,GO:0071840,GO:0090304,GO:0097159,GO:…
GYA98_RS05750	0.966824	6.3207	0.00577922	YKRK_BACSU	Uncharacterized protein YkrK;	DUF1836 domain-containing protein	No GO terms assigned
GYA98_RS05755	0.115302	7.36782	0.99977	HTPX_BACVZ	.	protease HtpX	No GO terms assigned
GYA98_RS05760	1.01852	6.96993	0.00581961	KTRD_BACSU	Ktr system potassium uptake protein D;	TrkH family potassium uptake protein	GO:0003674,GO:0005215,GO:0005575,GO:0005886,GO:0006810,GO:0006811,GO:0006812,GO:0006813,GO:0008150,GO:0008324,GO:0015075,GO:0015672,GO:0016020,GO:0016021,GO:0022857,GO:0022891,GO:0022892,GO:0030001,GO:0031224,GO:0044425,GO:0044464,GO:0051179,GO:0051234
GYA98_RS05765	2.72325	1.95395	0.0082887	YDFR_BACSU	UPF0702 transmembrane protein YdfR;	DUF421 domain-containing protein	GO:0005575,GO:0005886,GO:0016020,GO:0016021,GO:0031224,GO:0044425,GO:0044464
GYA98_RS05775	2.45787	5.50696	5.48e-05	YKRP_BACSU	Putative membrane-bound acyltransferase YkrP;	acyltransferase family protein	GO:0003674,GO:0003824,GO:0005575,GO:0005886,GO:0016020,GO:0016021,GO:0016740,GO:0016746,GO:0016747,GO:0031224,GO:0044425,GO:0044464
GYA98_RS05780	-0.772421	8.41354	0.0782813	KINE_BACSU	Sporulation kinase E;	PAS domain-containing sensor histidine kinase	GO:0000155,GO:0000166,GO:0003674,GO:0003824,GO:0004672,GO:0004673,GO:0004871,GO:0004872,GO:0005488,GO:0005524,GO:0005575,GO:0005622,GO:0006355,GO:0008150,GO:0009889,GO:0009987,GO:0010468,GO:0010556,GO:0016301,GO:0016740,GO:0016772,GO:0016773,GO:0016775,GO:0017076,GO:0019219,GO:0019222,GO:0030154,GO:0030435,GO:0030554,GO:0031323,GO:0031326,GO:0032502,GO:0032553,GO:0032555,GO:0032559,GO:0035639,GO:…
GYA98_RS05785	-0.933782	6.90021	0.0119102	OGT_BACSU	Methylated-DNA--protein-cysteine methyltransferase, constitutive {ECO:0000255|HAMAP-Rule:MF_00772};	methylated-DNA--[protein]-cysteine S-methyltransferase	GO:0003674,GO:0003676,GO:0003677,GO:0003684,GO:0003824,GO:0003908,GO:0005488,GO:0005575,GO:0005737,GO:0006139,GO:0006259,GO:0006304,GO:0006307,GO:0006725,GO:0006807,GO:0008150,GO:0008152,GO:0008168,GO:0008172,GO:0009987,GO:0016740,GO:0016741,GO:0034641,GO:0035510,GO:0043170,GO:0043412,GO:0044237,GO:0044238,GO:0044260,GO:0044424,GO:0044464,GO:0046483,GO:0071704,GO:0090304,GO:0097159,GO:1901360,GO:…
GYA98_RS05790	-1.50307	8.47163	8.91e-05	MTNA_BACVZ	.	S-methyl-5-thioribose-1-phosphate isomerase	No GO terms assigned
GYA98_RS05795	-1.87677	8.01743	3.36e-06	MTNK_BACVZ	.	S-methyl-5-thioribose kinase	No GO terms assigned
GYA98_RS05800	-0.730654	7.74679	0.110162	MTNU_BACSU	Hydrolase MtnU;	carbon-nitrogen family hydrolase	GO:0003674,GO:0003824,GO:0006807,GO:0008150,GO:0008152,GO:0016787,GO:0016810
GYA98_RS05805	0.362018	8.11127	0.883429	MTNE_BACSU	Transaminase MtnE;	pyridoxal phosphate-dependent aminotransferase	GO:0000096,GO:0000097,GO:0003674,GO:0003824,GO:0005488,GO:0006082,GO:0006520,GO:0006555,GO:0006790,GO:0006807,GO:0008150,GO:0008152,GO:0008483,GO:0008652,GO:0009058,GO:0009066,GO:0009067,GO:0009086,GO:0009987,GO:0016053,GO:0016740,GO:0016769,GO:0019509,GO:0019752,GO:0019842,GO:0030170,GO:0036094,GO:0043094,GO:0043102,GO:0043167,GO:0043168,GO:0043436,GO:0044237,GO:0044238,GO:0044249,GO:0044272,GO:…
GYA98_RS05810	-0.832231	8.22632	0.0576553	MTNW_BACVZ	.	2%2C3-diketo-5-methylthiopentyl-1-phosphate enolase	No GO terms assigned
GYA98_RS05815	-0.503776	8.01732	0.698373	MTNX_BACVZ	.	2-hydroxy-3-keto-5-methylthiopentenyl-1-phosphate phosphatase	No GO terms assigned
GYA98_RS05820	-0.662902	7.95456	0.255219	MTNB_BACVZ	.	methylthioribulose 1-phosphate dehydratase	No GO terms assigned
GYA98_RS05825	-0.628436	8.31897	0.367305	MTND_BACVZ	.	cupin domain-containing protein	No GO terms assigned
GYA98_RS05830	0.298308	7.04848	0.99977	SP0E_BACSU	Aspartyl-phosphate phosphatase Spo0E;	aspartyl-phosphate phosphatase Spo0E family protein	GO:0003674,GO:0003824,GO:0006139,GO:0006351,GO:0006355,GO:0006725,GO:0006807,GO:0008150,GO:0008152,GO:0009058,GO:0009059,GO:0009889,GO:0009987,GO:0010468,GO:0010556,GO:0016070,GO:0016787,GO:0018130,GO:0019219,GO:0019222,GO:0019438,GO:0030154,GO:0030435,GO:0031323,GO:0031326,GO:0032502,GO:0032774,GO:0034641,GO:0034645,GO:0034654,GO:0043170,GO:0043934,GO:0043937,GO:0044237,GO:0044238,GO:0044249,GO:…
GYA98_RS05835	-0.0802359	6.75626	0.99977	KIND_BACSU	Sporulation kinase D;	sensor histidine kinase	GO:0000155,GO:0000166,GO:0003674,GO:0003824,GO:0004672,GO:0004673,GO:0004871,GO:0004872,GO:0005488,GO:0005524,GO:0005575,GO:0005622,GO:0005886,GO:0008150,GO:0009987,GO:0016020,GO:0016021,GO:0016301,GO:0016740,GO:0016772,GO:0016773,GO:0016775,GO:0017076,GO:0030154,GO:0030435,GO:0030554,GO:0031224,GO:0032502,GO:0032553,GO:0032555,GO:0032559,GO:0035639,GO:0036094,GO:0038023,GO:0043167,GO:0043168,GO:…
GYA98_RS05840	1.02772	5.15969	0.0178366	MHQR_BACSU	HTH-type transcriptional regulator MhqR;	MarR family transcriptional regulator	GO:0000975,GO:0001067,GO:0001071,GO:0003674,GO:0003676,GO:0003677,GO:0003700,GO:0005488,GO:0006139,GO:0006351,GO:0006355,GO:0006725,GO:0006807,GO:0008150,GO:0008152,GO:0009058,GO:0009059,GO:0009889,GO:0009987,GO:0010468,GO:0010556,GO:0016070,GO:0018130,GO:0019219,GO:0019222,GO:0019438,GO:0031323,GO:0031326,GO:0032774,GO:0034641,GO:0034645,GO:0034654,GO:0043170,GO:0044212,GO:0044237,GO:0044238,GO:…
GYA98_RS05845	0.305068	4.11953	0.933056	MOTB_BACSU	Motility protein B;	flagellar motor protein MotB	GO:0001539,GO:0005575,GO:0005886,GO:0006928,GO:0006935,GO:0008150,GO:0009987,GO:0016020,GO:0016021,GO:0031224,GO:0040011,GO:0042330,GO:0044425,GO:0044464,GO:0044699,GO:0044763,GO:0048870,GO:0097588
GYA98_RS05850	0.313683	3.89418	0.89708	MOTA_BACSU	Motility protein A;	flagellar motor stator protein MotA	GO:0001539,GO:0003674,GO:0005215,GO:0005575,GO:0005886,GO:0006810,GO:0006811,GO:0006812,GO:0006818,GO:0006928,GO:0006935,GO:0008150,GO:0008565,GO:0009987,GO:0015197,GO:0015672,GO:0015992,GO:0016020,GO:0016021,GO:0022892,GO:0031224,GO:0040011,GO:0042330,GO:0044425,GO:0044464,GO:0044699,GO:0044763,GO:0044765,GO:0048870,GO:0051179,GO:0051234,GO:0097588,GO:1902578
GYA98_RS05855	-0.604085	6.93543	0.446874	CLPE_BACSU	ATP-dependent Clp protease ATP-binding subunit ClpE;	ATP-dependent Clp protease ATP-binding subunit	GO:0000166,GO:0003674,GO:0005488,GO:0005524,GO:0017076,GO:0030554,GO:0032553,GO:0032555,GO:0032559,GO:0035639,GO:0036094,GO:0043167,GO:0043168,GO:0043169,GO:0046872,GO:0097159,GO:0097367,GO:1901265,GO:1901363
GYA98_RS05860	3.74251	3.65492	3.89e-06	YKVI_BACSU	Uncharacterized membrane protein YkvI;	transporter	GO:0005575,GO:0005886,GO:0016020,GO:0016021,GO:0031224,GO:0044425,GO:0044464
GYA98_RS05865	-0.175555	9.15262	0.99977	.	NA	hypothetical protein	No GO terms assigned
GYA98_RS05870	0.955185	3.76749	0.0715435	QUEC_BACVZ	.	7-cyano-7-deazaguanine synthase QueC	No GO terms assigned
GYA98_RS05875	1.60495	4.4274	0.00154563	QUED_BACSU	6-carboxy-5,6,7,8-tetrahydropterin synthase;	6-carboxytetrahydropterin synthase QueD	GO:0003674,GO:0003824,GO:0005488,GO:0006139,GO:0006725,GO:0006807,GO:0008150,GO:0008152,GO:0008616,GO:0009058,GO:0009116,GO:0009119,GO:0009163,GO:0009987,GO:0016829,GO:0018130,GO:0019438,GO:0034641,GO:0034654,GO:0042455,GO:0043167,GO:0043169,GO:0044237,GO:0044238,GO:0044249,GO:0044271,GO:0044281,GO:0044699,GO:0044710,GO:0044711,GO:0044763,GO:0046116,GO:0046483,GO:0046872,GO:0055086,GO:0071704,GO:…
GYA98_RS05880	0.750885	5.1299	0.199329	QUEE_BACSU	7-carboxy-7-deazaguanine synthase {ECO:0000255|HAMAP-Rule:MF_00917, ECO:0000303|PubMed:23194065};	7-carboxy-7-deazaguanine synthase QueE	GO:0000287,GO:0003674,GO:0003824,GO:0005488,GO:0005515,GO:0006139,GO:0006725,GO:0006807,GO:0008150,GO:0008152,GO:0008616,GO:0009058,GO:0009116,GO:0009119,GO:0009163,GO:0009987,GO:0016829,GO:0016840,GO:0018130,GO:0019438,GO:0034641,GO:0034654,GO:0042455,GO:0042802,GO:0042803,GO:0043167,GO:0043169,GO:0044237,GO:0044238,GO:0044249,GO:0044271,GO:0044281,GO:0044699,GO:0044710,GO:0044711,GO:0044763,GO:…
GYA98_RS05885	0.857726	6.65388	0.113453	QUEF_BACVZ	.	NADPH-dependent 7-cyano-7-deazaguanine reductase QueF	No GO terms assigned
GYA98_RS05890	0.229848	2.72712	0.990895	YKVN_BACSU	Uncharacterized HTH-type transcriptional regulator YkvN;	winged helix-turn-helix transcriptional regulator	GO:0003674,GO:0003676,GO:0003677,GO:0005488,GO:0006139,GO:0006351,GO:0006355,GO:0006725,GO:0006807,GO:0008150,GO:0008152,GO:0009058,GO:0009059,GO:0009889,GO:0009987,GO:0010468,GO:0010556,GO:0016070,GO:0018130,GO:0019219,GO:0019222,GO:0019438,GO:0031323,GO:0031326,GO:0032774,GO:0034641,GO:0034645,GO:0034654,GO:0043170,GO:0044237,GO:0044238,GO:0044249,GO:0044260,GO:0044271,GO:0046483,GO:0050789,GO:…
GYA98_RS05895	1.42215	2.82702	0.0157777	YKVO_BACSU	Uncharacterized oxidoreductase YkvO;	glucose 1-dehydrogenase	GO:0003674,GO:0003824,GO:0016491
GYA98_RS05905	2.87589	3.22996	8.34e-05	YKVP_BACSU	Spore protein YkvP;	spore protein YkvP	GO:0005575,GO:0005618,GO:0008150,GO:0009987,GO:0030154,GO:0030312,GO:0030435,GO:0031160,GO:0032502,GO:0043934,GO:0044464,GO:0044699,GO:0044763,GO:0044767,GO:0048646,GO:0048869
GYA98_RS05915	1.4819	4.15481	0.00411694	YKVQ_BACSU	Putative glycosylase YkvQ;	glycosylase	GO:0000272,GO:0003674,GO:0003824,GO:0004553,GO:0005975,GO:0005976,GO:0008150,GO:0008152,GO:0009056,GO:0009057,GO:0016052,GO:0016787,GO:0016798,GO:0043170,GO:0044238,GO:0071704,GO:1901575
GYA98_RS05920	1.29684	3.04561	0.0190704	YKVR_BACSU	Uncharacterized protein YkvR;	DUF3219 family protein	No GO terms assigned
GYA98_RS05925	-0.0477639	5.23546	0.99977	YKVS_BACSU	Uncharacterized protein YkvS;	YkvS family protein	No GO terms assigned
GYA98_RS05930	0.372551	2.65901	0.824453	YKZS_BACSU	Uncharacterized protein YkzS;	hypothetical protein	No GO terms assigned
GYA98_RS05935	1.72232	2.381	0.00284118	YKVT_BACSU	Uncharacterized protein YkvT;	cell wall hydrolase	GO:0003674,GO:0003824,GO:0016787
GYA98_RS05940	3.43928	5.25764	7.16e-06	YKVU_BACSU	Sporulation protein YkvU;	polysaccharide biosynthesis protein	GO:0000271,GO:0003674,GO:0005215,GO:0005575,GO:0005886,GO:0005975,GO:0005976,GO:0006810,GO:0006855,GO:0008150,GO:0008152,GO:0009058,GO:0009059,GO:0009987,GO:0015238,GO:0015893,GO:0016020,GO:0016021,GO:0016051,GO:0022857,GO:0030154,GO:0030435,GO:0031224,GO:0032502,GO:0043170,GO:0043934,GO:0044238,GO:0044425,GO:0044464,GO:0044699,GO:0044710,GO:0044711,GO:0044723,GO:0044763,GO:0044765,GO:0044767,GO:…
GYA98_RS05945	3.85659	3.1667	1.99e-05	STOA_BACSU	Sporulation thiol-disulfide oxidoreductase A;	redoxin domain-containing protein	GO:0003674,GO:0003824,GO:0005575,GO:0008150,GO:0009987,GO:0016020,GO:0016209,GO:0016491,GO:0019725,GO:0019867,GO:0030154,GO:0030435,GO:0032502,GO:0042592,GO:0043594,GO:0043934,GO:0044426,GO:0044462,GO:0044464,GO:0044699,GO:0044763,GO:0044767,GO:0045454,GO:0048646,GO:0048869,GO:0050789,GO:0050794,GO:0065007,GO:0065008
GYA98_RS05950	0.113214	6.59208	0.99977	ZOSA_BACSU	Zinc-transporting ATPase;	heavy metal translocating P-type ATPase	GO:0000041,GO:0000166,GO:0003674,GO:0003824,GO:0005215,GO:0005385,GO:0005488,GO:0005524,GO:0005575,GO:0005887,GO:0006810,GO:0006811,GO:0006812,GO:0006829,GO:0008150,GO:0008324,GO:0015075,GO:0015086,GO:0015399,GO:0015405,GO:0015691,GO:0016021,GO:0016462,GO:0016787,GO:0016817,GO:0016818,GO:0016820,GO:0016887,GO:0017076,GO:0017111,GO:0019829,GO:0022804,GO:0022853,GO:0022857,GO:0022890,GO:0022891,GO:…
GYA98_RS05955	-0.167399	7.62	0.99977	YKVY_BACSU	Putative dipeptidase YkvY;	aminopeptidase P family protein	GO:0003674,GO:0003824,GO:0005488,GO:0008233,GO:0008237,GO:0008238,GO:0016787,GO:0016805,GO:0043167,GO:0043169,GO:0046872,GO:0070011
GYA98_RS05960	-0.623836	7.56967	0.39381	YKVZ_BACSU	Uncharacterized HTH-type transcriptional regulator YkvZ;	LacI family DNA-binding transcriptional regulator	GO:0001071,GO:0003674,GO:0003676,GO:0003677,GO:0003700,GO:0005488,GO:0006139,GO:0006351,GO:0006725,GO:0006807,GO:0008150,GO:0008152,GO:0009058,GO:0009059,GO:0009987,GO:0016070,GO:0018130,GO:0019438,GO:0032774,GO:0034641,GO:0034645,GO:0034654,GO:0043170,GO:0044237,GO:0044238,GO:0044249,GO:0044260,GO:0044271,GO:0046483,GO:0071704,GO:0090304,GO:0097159,GO:0097659,GO:1901360,GO:1901362,GO:1901363,GO:…
GYA98_RS05965	-0.200031	8.21049	0.99977	GLCT_BACSU	PtsGHI operon antiterminator;	transcription antiterminator	GO:0003674,GO:0003676,GO:0003723,GO:0005488,GO:0006139,GO:0006351,GO:0006355,GO:0006725,GO:0006807,GO:0008150,GO:0008152,GO:0009058,GO:0009059,GO:0009889,GO:0009891,GO:0009893,GO:0009987,GO:0010468,GO:0010556,GO:0010557,GO:0010604,GO:0010628,GO:0016070,GO:0018130,GO:0019219,GO:0019222,GO:0019438,GO:0031323,GO:0031325,GO:0031326,GO:0031328,GO:0032774,GO:0034641,GO:0034645,GO:0034654,GO:0043170,GO:…
GYA98_RS05970	-0.267832	10.7426	0.99977	PTG3C_BACSU	PTS system glucose-specific EIICBA component;	PTS transporter subunit EIIC	GO:0003674,GO:0003824,GO:0005215,GO:0005355,GO:0005575,GO:0005886,GO:0006810,GO:0008150,GO:0008643,GO:0008982,GO:0009401,GO:0015144,GO:0015145,GO:0015149,GO:0016020,GO:0016021,GO:0016301,GO:0016740,GO:0016772,GO:0016773,GO:0022804,GO:0022857,GO:0022891,GO:0022892,GO:0031224,GO:0044425,GO:0044464,GO:0044699,GO:0044765,GO:0051119,GO:0051179,GO:0051234,GO:0071702,GO:1901476,GO:1902578
GYA98_RS05975	-0.772995	8.14355	0.104788	PTHP_BACSU	Phosphocarrier protein HPr;	phosphocarrier protein HPr	GO:0003674,GO:0003824,GO:0004672,GO:0004674,GO:0005575,GO:0005737,GO:0006139,GO:0006351,GO:0006355,GO:0006725,GO:0006807,GO:0006810,GO:0008150,GO:0008152,GO:0008643,GO:0009058,GO:0009059,GO:0009401,GO:0009889,GO:0009987,GO:0010468,GO:0010556,GO:0016070,GO:0016301,GO:0016740,GO:0016772,GO:0016773,GO:0018130,GO:0019219,GO:0019222,GO:0019438,GO:0031323,GO:0031326,GO:0032774,GO:0034641,GO:0034645,GO:…
GYA98_RS05980	-0.94873	11.2568	0.0126661	PT1_BACSU	Phosphoenolpyruvate-protein phosphotransferase;	phosphoenolpyruvate--protein phosphotransferase	GO:0003674,GO:0003824,GO:0005488,GO:0005575,GO:0005737,GO:0006810,GO:0008150,GO:0008643,GO:0008965,GO:0009401,GO:0016301,GO:0016740,GO:0016772,GO:0016775,GO:0043167,GO:0043169,GO:0044424,GO:0044464,GO:0044699,GO:0044765,GO:0046872,GO:0051179,GO:0051234,GO:0071702,GO:1902578
GYA98_RS05990	0.35136	3.49527	0.875545	SPL_BACSU	Spore photoproduct lyase;	spore photoproduct lyase	GO:0003674,GO:0003676,GO:0003677,GO:0003824,GO:0003913,GO:0005488,GO:0005575,GO:0006139,GO:0006259,GO:0006281,GO:0006725,GO:0006807,GO:0006950,GO:0006974,GO:0008150,GO:0008152,GO:0009987,GO:0016829,GO:0016830,GO:0030154,GO:0030435,GO:0032502,GO:0033554,GO:0034641,GO:0042601,GO:0042763,GO:0043167,GO:0043169,GO:0043170,GO:0043934,GO:0044237,GO:0044238,GO:0044260,GO:0044464,GO:0044699,GO:0044763,GO:…
GYA98_RS05995	0.0358169	5.43204	0.99977	MCPC_BACSU	Methyl-accepting chemotaxis protein McpC;	HAMP domain-containing protein	GO:0003674,GO:0004871,GO:0005575,GO:0005886,GO:0006935,GO:0008150,GO:0016020,GO:0016021,GO:0031224,GO:0040011,GO:0042330,GO:0044425,GO:0044464,GO:0050918
GYA98_RS06000	-1.43402	9.71649	2.7e-05	YKWC_BACSU	Uncharacterized oxidoreductase YkwC;	NAD(P)-dependent oxidoreductase	GO:0000166,GO:0003674,GO:0003824,GO:0004616,GO:0005488,GO:0016491,GO:0016614,GO:0016616,GO:0036094,GO:0048037,GO:0050662,GO:0051287,GO:0097159,GO:1901265,GO:1901363
GYA98_RS06005	-0.586857	3.95527	0.486731	YKWD_BACSU	Uncharacterized protein YkwD;	hypothetical protein	No GO terms assigned
GYA98_RS06010	-0.239623	8.2169	0.99977	PBPH_BACSU	Penicillin-binding protein H;	penicillin-binding protein 2	GO:0000270,GO:0003674,GO:0005488,GO:0005575,GO:0005886,GO:0006022,GO:0006023,GO:0006024,GO:0006807,GO:0008144,GO:0008150,GO:0008152,GO:0008360,GO:0008658,GO:0009058,GO:0009059,GO:0009252,GO:0009987,GO:0016020,GO:0016021,GO:0016043,GO:0022603,GO:0022604,GO:0030203,GO:0031224,GO:0031406,GO:0033218,GO:0033293,GO:0034645,GO:0036094,GO:0042221,GO:0043167,GO:0043168,GO:0043170,GO:0043177,GO:0044036,GO:…
GYA98_RS06015	-0.98967	7.83729	0.00420157	KINA_BACSU	Sporulation kinase A;	PAS domain-containing protein	GO:0000155,GO:0000166,GO:0003674,GO:0003824,GO:0004672,GO:0004673,GO:0004871,GO:0004872,GO:0005488,GO:0005515,GO:0005524,GO:0005575,GO:0005622,GO:0006355,GO:0008150,GO:0009889,GO:0009987,GO:0010468,GO:0010556,GO:0016301,GO:0016740,GO:0016772,GO:0016773,GO:0016775,GO:0017076,GO:0019219,GO:0019222,GO:0030154,GO:0030435,GO:0030554,GO:0031323,GO:0031326,GO:0032502,GO:0032553,GO:0032555,GO:0032559,GO:…
GYA98_RS06020	-0.188112	7.84639	0.99977	DAPX_BACSU	.	aminotransferase A	No GO terms assigned
GYA98_RS06025	0.766848	2.64873	0.247417	YKZT_BACSU	Uncharacterized protein YkzT;	hypothetical protein	No GO terms assigned
GYA98_RS06030	-0.135015	4.71981	0.99977	CHEV_BACSU	Chemotaxis protein CheV;	chemotaxis protein CheV	GO:0000160,GO:0003674,GO:0004871,GO:0005575,GO:0005622,GO:0006935,GO:0007165,GO:0008150,GO:0009987,GO:0035556,GO:0040011,GO:0042330,GO:0044464,GO:0050789,GO:0050794,GO:0065007
GYA98_RS06035	0.29718	7.29258	0.99977	YKYB_BACSU	Uncharacterized protein YkyB;	hypothetical protein	No GO terms assigned
GYA98_RS06040	0.0396249	7.47556	0.99977	YKUC_BACSU	Uncharacterized MFS-type transporter YkuC;	MFS transporter	GO:0003674,GO:0005215,GO:0005575,GO:0005886,GO:0008324,GO:0015075,GO:0015077,GO:0015078,GO:0015238,GO:0015291,GO:0015297,GO:0015298,GO:0015299,GO:0015307,GO:0016020,GO:0016021,GO:0022804,GO:0022857,GO:0022890,GO:0022891,GO:0022892,GO:0031224,GO:0044425,GO:0044464,GO:0090484
GYA98_RS06045	0.873149	3.97446	0.0850107	YKUD_BACSU	Putative L,D-transpeptidase YkuD;	L%2CD-transpeptidase family protein	GO:0000270,GO:0003674,GO:0003824,GO:0005575,GO:0005618,GO:0006022,GO:0006023,GO:0006024,GO:0006807,GO:0008150,GO:0008152,GO:0008360,GO:0009058,GO:0009059,GO:0009252,GO:0009987,GO:0016043,GO:0016740,GO:0016757,GO:0016787,GO:0022603,GO:0022604,GO:0030154,GO:0030203,GO:0030312,GO:0030435,GO:0031160,GO:0032502,GO:0034645,GO:0043170,GO:0043934,GO:0044036,GO:0044038,GO:0044237,GO:0044249,GO:0044260,GO:…
GYA98_RS06050	0.5746	4.33842	0.509422	YKUE_BACSU	Uncharacterized metallophosphoesterase YkuE;	metallophosphoesterase	GO:0003674,GO:0003824,GO:0005488,GO:0016787,GO:0043167,GO:0043169,GO:0046872
GYA98_RS06055	0.423466	4.53246	0.760564	FADH_BACSU	Probable 2,4-dienoyl-CoA reductase;	2%2C4-dienoyl-CoA reductase	GO:0003674,GO:0003824,GO:0006082,GO:0006629,GO:0006631,GO:0006635,GO:0008150,GO:0008152,GO:0008670,GO:0009056,GO:0009062,GO:0009987,GO:0016042,GO:0016054,GO:0016491,GO:0016627,GO:0016628,GO:0019395,GO:0019752,GO:0030258,GO:0032787,GO:0034440,GO:0043436,GO:0044237,GO:0044238,GO:0044242,GO:0044248,GO:0044255,GO:0044281,GO:0044282,GO:0044699,GO:0044710,GO:0044712,GO:0044763,GO:0046395,GO:0055114,GO:…
GYA98_RS06060	0.142778	4.3284	0.99977	YKUH_BACSU	Uncharacterized protein YkuH;	hypothetical protein	GO:0005575,GO:0016021,GO:0031224,GO:0044425
GYA98_RS06065	0.198577	5.79727	0.99977	YKUI_BACSU	Uncharacterized EAL-domain containing protein YkuI;	EAL domain-containing protein	No GO terms assigned
GYA98_RS06070	0.431456	5.43572	0.846345	YKUJ_BACSU	Uncharacterized protein YkuJ;	DUF1797 family protein	No GO terms assigned
GYA98_RS06075	0.130627	6.32917	0.99977	YKUK_BACSU	Uncharacterized protein YkuK;	hypothetical protein	No GO terms assigned
GYA98_RS06080	-0.667364	6.07133	0.30523	YKZF_BACSU	Uncharacterized protein YkzF;	antirepressor AbbA	No GO terms assigned
GYA98_RS06085	0.454578	5.10187	0.77393	YKUL_BACSU	CBS domain-containing protein YkuL;	CBS domain-containing protein	No GO terms assigned
GYA98_RS06090	0.25405	4.72881	0.99977	YKUM_BACSU	Uncharacterized HTH-type transcriptional regulator YkuM;	transcriptional regulator CcpC	GO:0001071,GO:0003674,GO:0003676,GO:0003677,GO:0003700,GO:0005488,GO:0006139,GO:0006351,GO:0006725,GO:0006807,GO:0008150,GO:0008152,GO:0009058,GO:0009059,GO:0009987,GO:0016070,GO:0018130,GO:0019438,GO:0032774,GO:0034641,GO:0034645,GO:0034654,GO:0043170,GO:0044237,GO:0044238,GO:0044249,GO:0044260,GO:0044271,GO:0046483,GO:0071704,GO:0090304,GO:0097159,GO:0097659,GO:1901360,GO:1901362,GO:1901363,GO:…
GYA98_RS06095	-3.06885	5.3824	1.46e-05	FLAV_BACSU	Probable flavodoxin-1;	flavodoxin	GO:0000166,GO:0003674,GO:0005488,GO:0005506,GO:0008150,GO:0008152,GO:0010181,GO:0032553,GO:0036094,GO:0043167,GO:0043168,GO:0043169,GO:0044699,GO:0044710,GO:0046872,GO:0046914,GO:0048037,GO:0055114,GO:0097159,GO:0097367,GO:1901265,GO:1901363
GYA98_RS06100	-2.38024	7.29227	0.00045216	YKUO_BACSU	Uncharacterized protein YkuO;	hypothetical protein	No GO terms assigned
GYA98_RS06105	-1.87715	4.7127	0.0016444	FLAW_BACSU	Probable flavodoxin-2;	flavodoxin	GO:0000166,GO:0003674,GO:0005488,GO:0005506,GO:0008150,GO:0008152,GO:0009055,GO:0010181,GO:0032553,GO:0036094,GO:0043167,GO:0043168,GO:0043169,GO:0044699,GO:0044710,GO:0046872,GO:0046914,GO:0048037,GO:0055114,GO:0097159,GO:0097367,GO:1901265,GO:1901363
GYA98_RS06110	-1.16998	8.34993	0.00110779	DAPH_BACVZ	.	2%2C3%2C4%2C5-tetrahydropyridine-2%2C6-dicarboxylate N-acetyltransferase	No GO terms assigned
GYA98_RS06115	-1.06751	7.52768	0.000531001	DAPEL_BACVZ	.	N-acetyldiaminopimelate deacetylase	No GO terms assigned
GYA98_RS06120	-0.0755461	5.03109	0.99977	Y1397_BACVZ	.	YkuS family protein	No GO terms assigned
GYA98_RS06125	0.508801	5.74697	0.676743	YKUT_BACSU	Uncharacterized MscS family protein YkuT;	mechanosensitive ion channel family protein	GO:0003674,GO:0005215,GO:0005216,GO:0005575,GO:0005886,GO:0006810,GO:0006811,GO:0006950,GO:0006970,GO:0008150,GO:0008381,GO:0009628,GO:0009987,GO:0015075,GO:0015267,GO:0016020,GO:0016021,GO:0022803,GO:0022833,GO:0022836,GO:0022838,GO:0022857,GO:0022891,GO:0022892,GO:0031224,GO:0033554,GO:0034220,GO:0044425,GO:0044464,GO:0050896,GO:0051179,GO:0051234,GO:0051716,GO:0055085,GO:0071214,GO:0071470
GYA98_RS06130	0.788884	2.93497	0.277963	YKUV_BACSU	Thiol-disulfide oxidoreductase YkuV;	TlpA family protein disulfide reductase	GO:0000103,GO:0003674,GO:0003824,GO:0005575,GO:0005737,GO:0006457,GO:0006790,GO:0006950,GO:0006979,GO:0008150,GO:0008152,GO:0009987,GO:0015035,GO:0015036,GO:0016209,GO:0016491,GO:0016667,GO:0016671,GO:0019725,GO:0033554,GO:0034599,GO:0042221,GO:0042592,GO:0044237,GO:0044424,GO:0044464,GO:0044699,GO:0044710,GO:0044763,GO:0045454,GO:0050789,GO:0050794,GO:0050896,GO:0051716,GO:0055114,GO:0065007,GO:…
GYA98_RS06135	-1.29522	7.87043	0.00026405	ROK_BACSU	Repressor rok;	hypothetical protein	GO:0003674,GO:0003676,GO:0003677,GO:0005488,GO:0006139,GO:0006351,GO:0006355,GO:0006725,GO:0006807,GO:0008150,GO:0008152,GO:0009058,GO:0009059,GO:0009889,GO:0009987,GO:0010468,GO:0010556,GO:0016070,GO:0018130,GO:0019219,GO:0019222,GO:0019438,GO:0031323,GO:0031326,GO:0032774,GO:0034641,GO:0034645,GO:0034654,GO:0043170,GO:0044237,GO:0044238,GO:0044249,GO:0044260,GO:0044271,GO:0046483,GO:0050789,GO:…
GYA98_RS06140	2.21743	4.96656	9.49e-05	CSE15_BACSU	Sporulation protein cse15;	hypothetical protein	GO:0008150,GO:0009987,GO:0030154,GO:0030435,GO:0032502,GO:0043934,GO:0044699,GO:0044763,GO:0044767,GO:0048646,GO:0048869
GYA98_RS06145	0.321328	4.06784	0.89708	MOBA_BACVZ	.	molybdenum cofactor guanylyltransferase	No GO terms assigned
GYA98_RS06150	0.146819	4.73639	0.99977	MOEB_BACSU	Molybdopterin-synthase adenylyltransferase;	molybdopterin-synthase adenylyltransferase MoeB	GO:0000166,GO:0003674,GO:0003824,GO:0005488,GO:0005524,GO:0005575,GO:0005829,GO:0006464,GO:0006732,GO:0006777,GO:0006793,GO:0006796,GO:0006807,GO:0008150,GO:0008152,GO:0008641,GO:0009058,GO:0009108,GO:0009987,GO:0016740,GO:0016772,GO:0016779,GO:0016874,GO:0016877,GO:0017076,GO:0018130,GO:0019538,GO:0019637,GO:0019720,GO:0030554,GO:0032553,GO:0032555,GO:0032559,GO:0035639,GO:0036094,GO:0036211,GO:…
GYA98_RS06155	-0.39869	7.50792	0.951507	MOEA_BACSU	Molybdopterin molybdenumtransferase;	molybdopterin molybdotransferase MoeA	GO:0003674,GO:0003824,GO:0005488,GO:0005575,GO:0005737,GO:0006464,GO:0006732,GO:0006777,GO:0006793,GO:0006796,GO:0006807,GO:0008150,GO:0008152,GO:0009058,GO:0009108,GO:0009987,GO:0016740,GO:0016772,GO:0016779,GO:0018130,GO:0018315,GO:0019538,GO:0019637,GO:0019720,GO:0036211,GO:0042040,GO:0043167,GO:0043169,GO:0043170,GO:0043412,GO:0043545,GO:0044237,GO:0044238,GO:0044249,GO:0044260,GO:0044267,GO:…
GYA98_RS06160	-0.367512	6.53035	0.99977	MOBB_BACSU	Probable molybdopterin-guanine dinucleotide biosynthesis adapter protein;	molybdopterin-guanine dinucleotide biosynthesis protein B	GO:0000166,GO:0001882,GO:0001883,GO:0003674,GO:0005488,GO:0005525,GO:0006732,GO:0006777,GO:0006793,GO:0006796,GO:0006807,GO:0008150,GO:0008152,GO:0009058,GO:0009108,GO:0009987,GO:0017076,GO:0018130,GO:0019001,GO:0019538,GO:0019637,GO:0019720,GO:0032549,GO:0032550,GO:0032553,GO:0032555,GO:0032561,GO:0035639,GO:0036094,GO:0043167,GO:0043168,GO:0043170,GO:0043545,GO:0044237,GO:0044238,GO:0044249,GO:…
GYA98_RS06165	-0.355017	6.46718	0.99977	MOAE_BACSU	Molybdopterin synthase catalytic subunit;	molybdenum cofactor biosynthesis protein MoaE	GO:0003674,GO:0003824,GO:0005575,GO:0005829,GO:0006139,GO:0006163,GO:0006725,GO:0006732,GO:0006753,GO:0006777,GO:0006793,GO:0006796,GO:0006807,GO:0008150,GO:0008152,GO:0009058,GO:0009108,GO:0009116,GO:0009117,GO:0009119,GO:0009141,GO:0009144,GO:0009150,GO:0009199,GO:0009205,GO:0009259,GO:0009987,GO:0016740,GO:0016782,GO:0016783,GO:0018130,GO:0019538,GO:0019637,GO:0019693,GO:0019720,GO:0030366,GO:…
GYA98_RS06170	-1.73123	3.21406	0.0424127	MOAD_BACSU	Molybdopterin synthase sulfur carrier subunit;	molybdopterin converting factor subunit 1	GO:0000166,GO:0003674,GO:0005488,GO:0006732,GO:0006777,GO:0006793,GO:0006796,GO:0006807,GO:0008150,GO:0008152,GO:0009058,GO:0009108,GO:0009987,GO:0018130,GO:0019538,GO:0019637,GO:0019720,GO:0036094,GO:0043170,GO:0043545,GO:0044237,GO:0044238,GO:0044249,GO:0046483,GO:0051186,GO:0051188,GO:0051189,GO:0071704,GO:0090407,GO:0097159,GO:1901265,GO:1901360,GO:1901362,GO:1901363,GO:1901564,GO:1901566,GO:…
GYA98_RS06175	-1.26955	8.20655	0.000166347	YKNW_BACSU	Membrane protein YknW {ECO:0000305};	YIP1 family protein	GO:0005575,GO:0005886,GO:0016020,GO:0016021,GO:0031224,GO:0044425,GO:0044464
GYA98_RS06180	-1.21437	8.86616	0.000231336	YKNX_BACSU	Putative efflux system component YknX {ECO:0000305};	efflux RND transporter periplasmic adaptor subunit	GO:0003674,GO:0005488,GO:0005515,GO:0005575,GO:0005886,GO:0006810,GO:0008150,GO:0016020,GO:0016021,GO:0031224,GO:0042802,GO:0044425,GO:0044464,GO:0051179,GO:0051234,GO:0055085
GYA98_RS06185	-1.24192	8.76053	0.000652803	YKNY_BACSU	Uncharacterized ABC transporter ATP-binding protein YknY {ECO:0000305};	ABC transporter ATP-binding protein	GO:0000166,GO:0003674,GO:0003824,GO:0005488,GO:0005524,GO:0005575,GO:0005886,GO:0006810,GO:0008150,GO:0016020,GO:0016462,GO:0016787,GO:0016817,GO:0016818,GO:0016887,GO:0017076,GO:0017111,GO:0030554,GO:0032553,GO:0032555,GO:0032559,GO:0035639,GO:0036094,GO:0043167,GO:0043168,GO:0044464,GO:0051179,GO:0051234,GO:0097159,GO:0097367,GO:1901265,GO:1901363
GYA98_RS06190	-1.08283	10.0927	0.00225755	YKNZ_BACSU	Uncharacterized ABC transporter permease YknZ {ECO:0000305};	FtsX-like permease family protein	GO:0003674,GO:0005488,GO:0005515,GO:0005575,GO:0005886,GO:0006810,GO:0008150,GO:0016020,GO:0016021,GO:0031224,GO:0042802,GO:0044425,GO:0044464,GO:0051179,GO:0051234
GYA98_RS06195	-0.121399	7.88963	0.99977	FRUR_BACSU	Uncharacterized HTH-type transcriptional regulator FruR;	DeoR/GlpR transcriptional regulator	GO:0001071,GO:0003674,GO:0003676,GO:0003677,GO:0003700,GO:0005488,GO:0005575,GO:0005622,GO:0006139,GO:0006351,GO:0006725,GO:0006807,GO:0008150,GO:0008152,GO:0009058,GO:0009059,GO:0009987,GO:0016070,GO:0018130,GO:0019438,GO:0032774,GO:0034641,GO:0034645,GO:0034654,GO:0043170,GO:0044237,GO:0044238,GO:0044249,GO:0044260,GO:0044271,GO:0044464,GO:0046483,GO:0071704,GO:0090304,GO:0097159,GO:0097659,GO:…
GYA98_RS06200	0.451243	7.88729	0.743275	K1PF_BACSU	1-phosphofructokinase;	1-phosphofructokinase	GO:0000166,GO:0003674,GO:0003824,GO:0005488,GO:0005524,GO:0008443,GO:0008662,GO:0016301,GO:0016740,GO:0016772,GO:0016773,GO:0017076,GO:0019200,GO:0030554,GO:0032553,GO:0032555,GO:0032559,GO:0035639,GO:0036094,GO:0043167,GO:0043168,GO:0097159,GO:0097367,GO:1901265,GO:1901363
GYA98_RS06205	0.342868	8.49685	0.99977	PTF3A_BACSU	PTS system fructose-specific EIIABC component;	PTS transporter subunit EIIA	GO:0003674,GO:0003824,GO:0005215,GO:0005351,GO:0005353,GO:0005402,GO:0005575,GO:0005886,GO:0006810,GO:0008150,GO:0008324,GO:0008643,GO:0008982,GO:0009401,GO:0015075,GO:0015144,GO:0015145,GO:0015149,GO:0015291,GO:0015293,GO:0015294,GO:0015295,GO:0016020,GO:0016021,GO:0016740,GO:0016772,GO:0016773,GO:0022804,GO:0022857,GO:0022877,GO:0022891,GO:0022892,GO:0031224,GO:0044425,GO:0044464,GO:0044699,GO:…
GYA98_RS06210	0.293405	5.4828	0.99977	LEP2_BACAM	Signal peptidase I;	signal peptidase I	GO:0003674,GO:0003824,GO:0005575,GO:0005886,GO:0008233,GO:0008236,GO:0016020,GO:0016021,GO:0016787,GO:0017171,GO:0031224,GO:0044425,GO:0044464,GO:0070011
GYA98_RS06215	-0.279742	3.99546	0.983617	YKOA_BACSU	Uncharacterized protein YkoA;	hypothetical protein	GO:0005575,GO:0005886,GO:0016020,GO:0016021,GO:0031224,GO:0044425,GO:0044464
GYA98_RS06220	0.0663292	8.79047	0.99977	YKPA_BACSU	Uncharacterized ABC transporter ATP-binding protein YkpA;	ATP-binding cassette domain-containing protein	GO:0000166,GO:0003674,GO:0003824,GO:0005488,GO:0005524,GO:0006810,GO:0008150,GO:0016462,GO:0016787,GO:0016817,GO:0016818,GO:0016887,GO:0017076,GO:0017111,GO:0030554,GO:0032553,GO:0032555,GO:0032559,GO:0035639,GO:0036094,GO:0043167,GO:0043168,GO:0051179,GO:0051234,GO:0097159,GO:0097367,GO:1901265,GO:1901363
GYA98_RS06225	-0.861494	6.01356	0.0654526	YKPB_BACSU	Uncharacterized oxidoreductase YkpB;	ketopantoate reductase family protein	GO:0000166,GO:0003674,GO:0003824,GO:0005488,GO:0005575,GO:0005737,GO:0006082,GO:0006575,GO:0006732,GO:0006766,GO:0006767,GO:0006807,GO:0008150,GO:0008152,GO:0008677,GO:0009058,GO:0009108,GO:0009110,GO:0009987,GO:0015939,GO:0015940,GO:0016053,GO:0016491,GO:0016614,GO:0016616,GO:0019752,GO:0032787,GO:0034641,GO:0036094,GO:0042364,GO:0042398,GO:0043436,GO:0043603,GO:0043604,GO:0044237,GO:0044249,GO:…
GYA98_RS06230	-1.13684	7.5347	0.00228485	AMPS_BACSU	Aminopeptidase AmpS;	aminopeptidase	GO:0003674,GO:0003824,GO:0004177,GO:0005488,GO:0008233,GO:0008237,GO:0008238,GO:0016787,GO:0043167,GO:0043169,GO:0046872,GO:0070011
GYA98_RS06235	2.86633	1.37671	0.00027456	YKPC_BACSU	Uncharacterized protein YkpC;	protein YkpC	No GO terms assigned
GYA98_RS06240	1.39661	3.85513	0.00375213	MREBH_BACSU	Protein MreBH;	cell shape-determining protein MreBH	GO:0000902,GO:0008150,GO:0009653,GO:0009987,GO:0016043,GO:0032502,GO:0032989,GO:0044699,GO:0044763,GO:0044767,GO:0048869,GO:0071840
GYA98_RS06245	-0.960953	7.81628	0.0564839	ABH_BACSU	Putative transition state regulator Abh;	AbrB/MazE/SpoVT family DNA-binding domain-containing protein	GO:0003674,GO:0003676,GO:0003677,GO:0005488,GO:0006139,GO:0006351,GO:0006355,GO:0006725,GO:0006807,GO:0008150,GO:0008152,GO:0009058,GO:0009059,GO:0009889,GO:0009987,GO:0010468,GO:0010556,GO:0016070,GO:0018130,GO:0019219,GO:0019222,GO:0019438,GO:0031323,GO:0031326,GO:0032774,GO:0034641,GO:0034645,GO:0034654,GO:0043170,GO:0044237,GO:0044238,GO:0044249,GO:0044260,GO:0044271,GO:0046483,GO:0050789,GO:…
GYA98_RS06250	-0.555915	7.47737	0.602825	KINC_BACSU	Sporulation kinase C;	PAS domain-containing protein	GO:0000155,GO:0000166,GO:0003674,GO:0003824,GO:0004672,GO:0004673,GO:0004871,GO:0004872,GO:0005488,GO:0005524,GO:0005575,GO:0005622,GO:0005886,GO:0006355,GO:0008150,GO:0009889,GO:0009987,GO:0010468,GO:0010556,GO:0016020,GO:0016021,GO:0016301,GO:0016740,GO:0016772,GO:0016773,GO:0016775,GO:0017076,GO:0019219,GO:0019222,GO:0030154,GO:0030435,GO:0030554,GO:0031224,GO:0031323,GO:0031326,GO:0032502,GO:…
GYA98_RS06255	-0.584351	7.85877	0.490249	YKQA_BACSU	Putative gamma-glutamylcyclotransferase YkqA;	gamma-glutamylcyclotransferase	GO:0003674,GO:0003824,GO:0016740,GO:0016746
GYA98_RS06260	-0.696227	7.14904	0.168946	KTRC_BACSU	Ktr system potassium uptake protein C;	Ktr system potassium transporter KtrC	GO:0003674,GO:0005215,GO:0005575,GO:0005886,GO:0006810,GO:0006811,GO:0006812,GO:0006813,GO:0008150,GO:0008324,GO:0015075,GO:0015672,GO:0016020,GO:0022857,GO:0022891,GO:0022892,GO:0030001,GO:0044464,GO:0051179,GO:0051234
GYA98_RS06265	0.959231	7.25741	0.00943374	ADEC_BACVZ	.	adenine deaminase	No GO terms assigned
GYA98_RS06270	-0.314815	10.3475	0.99977	RNJ1_BACSU	Ribonuclease J1 {ECO:0000255|HAMAP-Rule:MF_01491};	ribonuclease J	GO:0003674,GO:0003676,GO:0003723,GO:0003824,GO:0004518,GO:0004519,GO:0004521,GO:0004527,GO:0004532,GO:0004534,GO:0004540,GO:0005488,GO:0005575,GO:0005737,GO:0006139,GO:0006364,GO:0006396,GO:0006397,GO:0006725,GO:0006807,GO:0008150,GO:0008152,GO:0008270,GO:0008409,GO:0009987,GO:0016070,GO:0016071,GO:0016072,GO:0016787,GO:0016788,GO:0016796,GO:0016896,GO:0034470,GO:0034641,GO:0034660,GO:0043167,GO:…
GYA98_RS06275	-0.124147	6.11167	0.99977	RPOY_BACVZ	.	DNA-dependent RNA polymerase auxiliary subunit epsilon family protein	No GO terms assigned
GYA98_RS06280	-0.229644	5.94777	0.99977	YKRA_BACSU	Putative phosphatase YkrA;	Cof-type HAD-IIB family hydrolase	GO:0003674,GO:0003824,GO:0005488,GO:0005575,GO:0005737,GO:0006793,GO:0006796,GO:0008150,GO:0008152,GO:0009058,GO:0009987,GO:0016311,GO:0016787,GO:0016788,GO:0016791,GO:0042578,GO:0043167,GO:0043169,GO:0044237,GO:0044281,GO:0044283,GO:0044424,GO:0044464,GO:0044699,GO:0044710,GO:0044711,GO:0046872
GYA98_RS06285	-0.0454426	5.36966	0.99977	DEF2_BACSU	Peptide deformylase 2;	peptide deformylase	GO:0003674,GO:0003824,GO:0005488,GO:0005506,GO:0006412,GO:0006464,GO:0006518,GO:0006807,GO:0008150,GO:0008152,GO:0009058,GO:0009059,GO:0009987,GO:0016787,GO:0016810,GO:0016811,GO:0019538,GO:0031365,GO:0034641,GO:0034645,GO:0036211,GO:0042586,GO:0043043,GO:0043167,GO:0043169,GO:0043170,GO:0043412,GO:0043603,GO:0043604,GO:0043686,GO:0044237,GO:0044238,GO:0044249,GO:0044260,GO:0044267,GO:0044271,GO:…
GYA98_RS06290	2.5533	2.67166	0.00328553	.	NA	YjcZ family sporulation protein	No GO terms assigned
GYA98_RS06295	1.08684	6.41535	0.0106763	YKYA_BACSU	Uncharacterized lipoprotein YkyA;	hypothetical protein	GO:0005575,GO:0005886,GO:0016020,GO:0044464
GYA98_RS06300	-1.93027	8.75982	9.83e-07	BAEE_BACVZ	.	ACP S-malonyltransferase	No GO terms assigned
GYA98_RS06305	-2.91161	12.1439	2.64e-07	PKSJ_BACSU	Polyketide synthase PksJ;	SDR family NAD(P)-dependent oxidoreductase	GO:0003674,GO:0003824,GO:0005488,GO:0005575,GO:0005737,GO:0008150,GO:0008152,GO:0009058,GO:0009987,GO:0016740,GO:0016746,GO:0016874,GO:0016999,GO:0017000,GO:0017144,GO:0019842,GO:0031177,GO:0033218,GO:0036094,GO:0043167,GO:0043168,GO:0044237,GO:0044249,GO:0044424,GO:0044464,GO:0072341
GYA98_RS06310	-2.97508	10.7935	4.39e-07	PKSL_BACSU	Polyketide synthase PksL;	SDR family NAD(P)-dependent oxidoreductase	GO:0003674,GO:0003824,GO:0005488,GO:0005575,GO:0005737,GO:0008150,GO:0008152,GO:0009058,GO:0009987,GO:0016491,GO:0016740,GO:0016746,GO:0016999,GO:0017000,GO:0017144,GO:0019842,GO:0031177,GO:0033218,GO:0036094,GO:0043167,GO:0043168,GO:0044237,GO:0044249,GO:0044424,GO:0044464,GO:0072341
GYA98_RS06315	-2.98069	11.8994	4.39e-07	PKSL_BACSU	Polyketide synthase PksL;	SDR family NAD(P)-dependent oxidoreductase	GO:0003674,GO:0003824,GO:0005488,GO:0005575,GO:0005737,GO:0008150,GO:0008152,GO:0009058,GO:0009987,GO:0016491,GO:0016740,GO:0016746,GO:0016999,GO:0017000,GO:0017144,GO:0019842,GO:0031177,GO:0033218,GO:0036094,GO:0043167,GO:0043168,GO:0044237,GO:0044249,GO:0044424,GO:0044464,GO:0072341
GYA98_RS06320	-2.63907	11.9596	4.39e-07	PKSJ_BACSU	Polyketide synthase PksJ;	SDR family NAD(P)-dependent oxidoreductase	GO:0003674,GO:0003824,GO:0005488,GO:0005575,GO:0005737,GO:0008150,GO:0008152,GO:0009058,GO:0009987,GO:0016740,GO:0016746,GO:0016874,GO:0016999,GO:0017000,GO:0017144,GO:0019842,GO:0031177,GO:0033218,GO:0036094,GO:0043167,GO:0043168,GO:0044237,GO:0044249,GO:0044424,GO:0044464,GO:0072341
GYA98_RS06325	-2.42803	10.8678	4.39e-07	PKSL_BACSU	Polyketide synthase PksL;	SDR family NAD(P)-dependent oxidoreductase	GO:0003674,GO:0003824,GO:0005488,GO:0005575,GO:0005737,GO:0008150,GO:0008152,GO:0009058,GO:0009987,GO:0016491,GO:0016740,GO:0016746,GO:0016999,GO:0017000,GO:0017144,GO:0019842,GO:0031177,GO:0033218,GO:0036094,GO:0043167,GO:0043168,GO:0044237,GO:0044249,GO:0044424,GO:0044464,GO:0072341
GYA98_RS06330	-2.26423	12.0197	9.09e-07	PKSL_BACSU	Polyketide synthase PksL;	SDR family NAD(P)-dependent oxidoreductase	GO:0003674,GO:0003824,GO:0005488,GO:0005575,GO:0005737,GO:0008150,GO:0008152,GO:0009058,GO:0009987,GO:0016491,GO:0016740,GO:0016746,GO:0016999,GO:0017000,GO:0017144,GO:0019842,GO:0031177,GO:0033218,GO:0036094,GO:0043167,GO:0043168,GO:0044237,GO:0044249,GO:0044424,GO:0044464,GO:0072341
GYA98_RS06335	-2.42611	10.1877	6.46e-07	PKSJ_BACSU	Polyketide synthase PksJ;	alpha/beta fold hydrolase	GO:0003674,GO:0003824,GO:0005488,GO:0005575,GO:0005737,GO:0008150,GO:0008152,GO:0009058,GO:0009987,GO:0016740,GO:0016746,GO:0016874,GO:0016999,GO:0017000,GO:0017144,GO:0019842,GO:0031177,GO:0033218,GO:0036094,GO:0043167,GO:0043168,GO:0044237,GO:0044249,GO:0044424,GO:0044464,GO:0072341
GYA98_RS06340	-2.19257	9.01348	9.83e-07	PBPE_BACSU	Penicillin-binding protein 4*;	serine hydrolase	GO:0000270,GO:0005575,GO:0005886,GO:0006022,GO:0006023,GO:0006024,GO:0006807,GO:0008150,GO:0008152,GO:0008360,GO:0009058,GO:0009059,GO:0009252,GO:0009987,GO:0016020,GO:0016043,GO:0022603,GO:0022604,GO:0030154,GO:0030203,GO:0030435,GO:0032502,GO:0034645,GO:0043170,GO:0043934,GO:0044036,GO:0044038,GO:0044237,GO:0044249,GO:0044260,GO:0044464,GO:0044699,GO:0044763,GO:0044767,GO:0045229,GO:0048646,GO:…
GYA98_RS06345	-0.181037	10.2535	0.99977	ODPA_BACSU	Pyruvate dehydrogenase E1 component subunit alpha;	pyruvate dehydrogenase (acetyl-transferring) E1 component subunit alpha	GO:0003674,GO:0003824,GO:0004738,GO:0004739,GO:0005975,GO:0006082,GO:0006090,GO:0006091,GO:0006096,GO:0006139,GO:0006163,GO:0006165,GO:0006725,GO:0006732,GO:0006733,GO:0006753,GO:0006757,GO:0006793,GO:0006796,GO:0006807,GO:0008150,GO:0008152,GO:0009056,GO:0009117,GO:0009123,GO:0009126,GO:0009132,GO:0009135,GO:0009141,GO:0009144,GO:0009150,GO:0009161,GO:0009167,GO:0009179,GO:0009185,GO:0009199,GO:…
GYA98_RS06350	-0.29027	10.369	0.99977	ODPB_BACSU	Pyruvate dehydrogenase E1 component subunit beta;	pyruvate dehydrogenase complex E1 component subunit beta	GO:0003674,GO:0003824,GO:0004738,GO:0004739,GO:0005975,GO:0006082,GO:0006090,GO:0006091,GO:0006096,GO:0006139,GO:0006163,GO:0006165,GO:0006725,GO:0006732,GO:0006733,GO:0006753,GO:0006757,GO:0006793,GO:0006796,GO:0006807,GO:0008150,GO:0008152,GO:0009056,GO:0009117,GO:0009123,GO:0009126,GO:0009132,GO:0009135,GO:0009141,GO:0009144,GO:0009150,GO:0009161,GO:0009167,GO:0009179,GO:0009185,GO:0009199,GO:…
GYA98_RS06355	-0.330834	11.7058	0.99977	ODP2_BACSU	Dihydrolipoyllysine-residue acetyltransferase component of pyruvate dehydrogenase complex;	pyruvate dehydrogenase complex dihydrolipoyllysine-residue acetyltransferase	GO:0003674,GO:0003824,GO:0004742,GO:0005975,GO:0006082,GO:0006090,GO:0006091,GO:0006096,GO:0006139,GO:0006163,GO:0006165,GO:0006725,GO:0006732,GO:0006733,GO:0006753,GO:0006757,GO:0006793,GO:0006796,GO:0006807,GO:0008150,GO:0008152,GO:0009056,GO:0009117,GO:0009123,GO:0009126,GO:0009132,GO:0009135,GO:0009141,GO:0009144,GO:0009150,GO:0009161,GO:0009167,GO:0009179,GO:0009185,GO:0009199,GO:0009205,GO:…
GYA98_RS06360	-0.343388	12.1057	0.99977	DLDH1_BACSU	Dihydrolipoyl dehydrogenase;	dihydrolipoyl dehydrogenase	GO:0000166,GO:0003674,GO:0003824,GO:0004148,GO:0005488,GO:0005575,GO:0005737,GO:0005975,GO:0006082,GO:0006090,GO:0006091,GO:0006096,GO:0006139,GO:0006163,GO:0006165,GO:0006725,GO:0006732,GO:0006733,GO:0006753,GO:0006757,GO:0006793,GO:0006796,GO:0006807,GO:0008150,GO:0008152,GO:0009056,GO:0009117,GO:0009123,GO:0009126,GO:0009132,GO:0009135,GO:0009141,GO:0009144,GO:0009150,GO:0009161,GO:0009167,GO:…
GYA98_RS06365	0.887647	3.58336	0.115865	SLP_BACSU	Pal-related lipoprotein;	hypothetical protein	GO:0005575,GO:0005886,GO:0016020,GO:0044464
GYA98_RS06370	0.628325	5.6311	0.451123	NODB_RHIME	Chitooligosaccharide deacetylase;	polysaccharide deacetylase family protein	GO:0003674,GO:0003824,GO:0005488,GO:0005575,GO:0005737,GO:0005975,GO:0008150,GO:0008152,GO:0009877,GO:0016787,GO:0016810,GO:0043167,GO:0043169,GO:0044238,GO:0044403,GO:0044419,GO:0044424,GO:0044464,GO:0046872,GO:0051704,GO:0071704
GYA98_RS06375	0.639793	4.13324	0.609681	YKZW_BACSU	Uncharacterized protein YkzW;	GapA-binding peptide SR1P	No GO terms assigned
GYA98_RS06380	1.08811	6.61604	0.00120913	SPEA_BACSU	Arginine decarboxylase;	aminotransferase class I/II-fold pyridoxal phosphate-dependent enzyme	GO:0003674,GO:0003824,GO:0005575,GO:0005737,GO:0006576,GO:0006595,GO:0006596,GO:0006807,GO:0008150,GO:0008152,GO:0008216,GO:0008295,GO:0008792,GO:0009058,GO:0009308,GO:0009309,GO:0009445,GO:0009446,GO:0009987,GO:0016829,GO:0016830,GO:0016831,GO:0034641,GO:0042401,GO:0044106,GO:0044237,GO:0044249,GO:0044271,GO:0044424,GO:0044464,GO:0071704,GO:0097164,GO:1901564,GO:1901566,GO:1901576
GYA98_RS06385	0.618997	3.38811	0.428894	Y1450_BACVZ	.	UPF0223 family protein	No GO terms assigned
GYA98_RS06390	-0.46077	5.39948	0.82195	Y1451_BACVZ	.	DUF1054 domain-containing protein	No GO terms assigned
GYA98_RS06395	2.75823	1.87289	0.0156491	YKZI_BACSU	Uncharacterized protein YkzI;	hypothetical protein	No GO terms assigned
GYA98_RS06400	-0.214537	7.0493	0.99977	SUHB_BACSU	Inositol-1-monophosphatase;	inositol monophosphatase family protein	GO:0000287,GO:0003674,GO:0003824,GO:0005488,GO:0005575,GO:0005737,GO:0005975,GO:0006020,GO:0006066,GO:0006629,GO:0006644,GO:0006650,GO:0006793,GO:0006796,GO:0007165,GO:0008150,GO:0008152,GO:0008934,GO:0009056,GO:0009987,GO:0016310,GO:0016311,GO:0016787,GO:0016788,GO:0016791,GO:0019637,GO:0019751,GO:0030258,GO:0042578,GO:0043167,GO:0043169,GO:0043647,GO:0044237,GO:0044238,GO:0044255,GO:0044262,GO:…
GYA98_RS06405	-0.339646	5.55252	0.97797	YKZC_BACSU	Uncharacterized protein YkzC;	GNAT family N-acetyltransferase	GO:0003674,GO:0003824,GO:0008080,GO:0016407,GO:0016410,GO:0016740,GO:0016746,GO:0016747
GYA98_RS06410	-0.231445	10.773	0.99977	NPRE_BACAM	Bacillolysin;	peptidase M4 family protein	GO:0003674,GO:0003824,GO:0004175,GO:0004222,GO:0005488,GO:0005575,GO:0005576,GO:0008233,GO:0008237,GO:0016787,GO:0043167,GO:0043169,GO:0046872,GO:0070011
GYA98_RS06425	-0.485634	3.54434	0.656925	YLAE_BACSU	Uncharacterized protein YlaE;	hypothetical protein	No GO terms assigned
GYA98_RS06430	0.355509	5.1917	0.857656	YLAF_BACSU	Uncharacterized protein YlaF;	YlaF family protein	GO:0005575,GO:0005886,GO:0016020,GO:0016021,GO:0031224,GO:0044425,GO:0044464
GYA98_RS06435	1.40048	9.45338	0.000423653	BIPA_BACSU	.	translational GTPase TypA	No GO terms assigned
GYA98_RS06440	1.17607	8.88099	0.0286338	YLAH_BACSU	Uncharacterized membrane protein YlaH;	membrane protein	GO:0005575,GO:0005886,GO:0016020,GO:0016021,GO:0031224,GO:0044425,GO:0044464
GYA98_RS06450	1.83283	2.01396	0.00163219	YLAJ_BACSU	Uncharacterized lipoprotein YlaJ;	YhcN/YlaJ family sporulation lipoprotein	GO:0005575,GO:0005886,GO:0016020,GO:0044464
GYA98_RS06455	1.24793	6.12726	0.00431285	YLAK_BACSU	Uncharacterized protein YlaK;	PhoH family protein	GO:0000166,GO:0003674,GO:0005488,GO:0005524,GO:0017076,GO:0030554,GO:0032553,GO:0032555,GO:0032559,GO:0035639,GO:0036094,GO:0043167,GO:0043168,GO:0097159,GO:0097367,GO:1901265,GO:1901363
GYA98_RS06460	-0.902953	6.61487	0.043823	YLAL_BACSU	Uncharacterized protein YlaL;	hypothetical protein	No GO terms assigned
GYA98_RS06465	2.48587	4.61826	6.88e-06	GLSA2_BACSU	Glutaminase 2 {ECO:0000255|HAMAP-Rule:MF_00313};	glutaminase A	GO:0003674,GO:0003824,GO:0004359,GO:0006082,GO:0006520,GO:0006536,GO:0006537,GO:0006541,GO:0006543,GO:0006807,GO:0008150,GO:0008152,GO:0008652,GO:0009056,GO:0009058,GO:0009063,GO:0009064,GO:0009065,GO:0009084,GO:0009987,GO:0016053,GO:0016054,GO:0016787,GO:0016810,GO:0016811,GO:0019752,GO:0043436,GO:0043648,GO:0043650,GO:0044237,GO:0044238,GO:0044248,GO:0044249,GO:0044281,GO:0044282,GO:0044283,GO:…
GYA98_RS06470	-0.148879	8.60795	0.99977	Y1470_BACVZ	.	YlaN family protein	No GO terms assigned
GYA98_RS06475	0.144597	8.16693	0.99977	FTSW_BACSU	Putative lipid II flippase FtsW;	FtsW/RodA/SpoVE family cell cycle protein	GO:0000270,GO:0005575,GO:0005886,GO:0006022,GO:0006023,GO:0006024,GO:0006807,GO:0006810,GO:0007049,GO:0008150,GO:0008152,GO:0008360,GO:0009058,GO:0009059,GO:0009252,GO:0009987,GO:0016020,GO:0016021,GO:0016043,GO:0022603,GO:0022604,GO:0030203,GO:0031224,GO:0034645,GO:0043170,GO:0044036,GO:0044038,GO:0044237,GO:0044249,GO:0044260,GO:0044425,GO:0044464,GO:0044699,GO:0044763,GO:0045229,GO:0050789,GO:…
GYA98_RS06480	0.249052	11.5877	0.99977	PYC_BACSU	Pyruvate carboxylase;	pyruvate carboxylase	GO:0000166,GO:0003674,GO:0003676,GO:0003677,GO:0003824,GO:0004075,GO:0004736,GO:0005488,GO:0005524,GO:0005975,GO:0005996,GO:0006006,GO:0006082,GO:0006090,GO:0006094,GO:0008150,GO:0008152,GO:0009058,GO:0009374,GO:0009987,GO:0016051,GO:0016874,GO:0016879,GO:0016885,GO:0017076,GO:0019318,GO:0019319,GO:0019752,GO:0019842,GO:0030554,GO:0031406,GO:0032553,GO:0032555,GO:0032559,GO:0032787,GO:0033218,GO:…
GYA98_RS06485	-0.64467	7.58912	0.363576	CTAA_BACVZ	.	heme A synthase CtaA	No GO terms assigned
GYA98_RS06490	-0.184181	9.19691	0.99977	COXX2_BACVZ	.	protoheme IX farnesyltransferase	No GO terms assigned
GYA98_RS06495	-1.02599	8.34208	0.00482024	COX2_BACSU	Cytochrome c oxidase subunit 2;	cytochrome c oxidase subunit II	GO:0003674,GO:0003824,GO:0004129,GO:0005215,GO:0005488,GO:0005507,GO:0005575,GO:0005886,GO:0006091,GO:0008150,GO:0008152,GO:0008324,GO:0009055,GO:0009987,GO:0015002,GO:0015075,GO:0015077,GO:0015078,GO:0016020,GO:0016021,GO:0016491,GO:0016675,GO:0016676,GO:0020037,GO:0022857,GO:0022890,GO:0022891,GO:0022892,GO:0022900,GO:0031224,GO:0043167,GO:0043169,GO:0044237,GO:0044425,GO:0044464,GO:0044699,GO:…
GYA98_RS06500	-1.12847	9.68384	0.00722779	COX1_BACSU	Cytochrome c oxidase subunit 1;	cytochrome c oxidase subunit I	GO:0003674,GO:0003824,GO:0004129,GO:0005215,GO:0005488,GO:0005506,GO:0005507,GO:0005575,GO:0005886,GO:0006091,GO:0006119,GO:0006139,GO:0006163,GO:0006725,GO:0006753,GO:0006793,GO:0006796,GO:0006807,GO:0008150,GO:0008152,GO:0008324,GO:0009055,GO:0009060,GO:0009117,GO:0009123,GO:0009126,GO:0009141,GO:0009144,GO:0009150,GO:0009161,GO:0009167,GO:0009199,GO:0009205,GO:0009259,GO:0009987,GO:0015002,GO:…
GYA98_RS06505	-0.972658	7.49501	0.0199247	COX3_BACSU	Cytochrome c oxidase subunit 3;	cytochrome (ubi)quinol oxidase subunit III	GO:0003674,GO:0003824,GO:0004129,GO:0005215,GO:0005575,GO:0005886,GO:0006091,GO:0008150,GO:0008152,GO:0008324,GO:0009055,GO:0009060,GO:0009987,GO:0015002,GO:0015075,GO:0015077,GO:0015078,GO:0015980,GO:0016020,GO:0016021,GO:0016491,GO:0016675,GO:0016676,GO:0019646,GO:0022857,GO:0022890,GO:0022891,GO:0022892,GO:0022900,GO:0022904,GO:0031224,GO:0044237,GO:0044425,GO:0044464,GO:0044699,GO:0044710,GO:…
GYA98_RS06510	-1.23852	6.12866	0.00117196	COX4_BACSU	Cytochrome c oxidase subunit 4B;	cytochrome c oxidase subunit IVB	GO:0003674,GO:0003824,GO:0004129,GO:0005215,GO:0005575,GO:0005886,GO:0008324,GO:0009055,GO:0015002,GO:0015075,GO:0015077,GO:0015078,GO:0016020,GO:0016021,GO:0016491,GO:0016675,GO:0016676,GO:0022857,GO:0022890,GO:0022891,GO:0022892,GO:0031224,GO:0044425,GO:0044464
GYA98_RS06515	-1.06186	8.90794	0.00748888	CTAG_BACSU	Protein CtaG;	cytochrome c oxidase assembly factor CtaG	GO:0005575,GO:0005886,GO:0016020,GO:0016021,GO:0031224,GO:0044425,GO:0044464
GYA98_RS06525	0.0803068	7.37262	0.99977	YLBA_BACSU	Uncharacterized protein YlbA;	hypothetical protein	No GO terms assigned
GYA98_RS06530	1.229	5.27763	0.00435556	YLBB_BACSU	Uncharacterized protein YlbB;	CBS domain-containing protein	No GO terms assigned
GYA98_RS06535	0.785126	7.18686	0.116296	YLBC_BACSU	Uncharacterized membrane protein YlbC;	CAP domain-containing protein	GO:0005575,GO:0005886,GO:0016020,GO:0016021,GO:0031224,GO:0044425,GO:0044464
GYA98_RS06540	3.0969	2.96141	1.81e-05	YLBD_BACSU	Uncharacterized protein YlbD;	hypothetical protein	No GO terms assigned
GYA98_RS06550	-0.0755118	5.28089	0.99977	YLBF_BACSU	Regulatory protein YlbF;	YlbF family regulator	GO:0005575,GO:0005737,GO:0007154,GO:0008150,GO:0009605,GO:0009987,GO:0009991,GO:0030154,GO:0030420,GO:0030435,GO:0031668,GO:0032502,GO:0043934,GO:0044424,GO:0044464,GO:0044699,GO:0044763,GO:0044767,GO:0048646,GO:0048869,GO:0050896,GO:0051716,GO:0071496
GYA98_RS06555	-0.138193	3.59521	0.99977	Y1486_BACVZ	.	YlbG family protein	No GO terms assigned
GYA98_RS06560	0.102357	1.81712	0.99977	.	NA	hypothetical protein	No GO terms assigned
GYA98_RS06565	0.933058	4.76292	0.0544694	YLBH_BACSU	Putative rRNA methyltransferase YlbH;	16S rRNA (guanine(966)-N(2))-methyltransferase RsmD	GO:0000154,GO:0001510,GO:0003674,GO:0003824,GO:0006139,GO:0006364,GO:0006396,GO:0006725,GO:0006807,GO:0008150,GO:0008152,GO:0008168,GO:0009451,GO:0009987,GO:0016070,GO:0016072,GO:0016740,GO:0016741,GO:0031167,GO:0032259,GO:0034470,GO:0034641,GO:0034660,GO:0043170,GO:0043412,GO:0043414,GO:0044237,GO:0044238,GO:0044260,GO:0046483,GO:0071704,GO:0090304,GO:1901360
GYA98_RS06570	0.649753	4.60337	0.34193	COAD_BACVZ	.	pantetheine-phosphate adenylyltransferase	No GO terms assigned
GYA98_RS06575	2.52165	4.9231	1.27e-05	YLBJ_BACSU	Sporulation integral membrane protein YlbJ;	sporulation integral membrane protein YlbJ	GO:0005575,GO:0005886,GO:0008150,GO:0009987,GO:0016020,GO:0016021,GO:0030154,GO:0030435,GO:0031224,GO:0032502,GO:0043934,GO:0044425,GO:0044464,GO:0044699,GO:0044763,GO:0044767,GO:0048646,GO:0048869
GYA98_RS06580	0.321099	4.6695	0.98412	YLBK_BACSU	Uncharacterized NTE family protein YlbK;	patatin family protein	GO:0003674,GO:0003824,GO:0004620,GO:0004622,GO:0006629,GO:0006644,GO:0006650,GO:0006793,GO:0006796,GO:0006807,GO:0008150,GO:0008152,GO:0009987,GO:0016298,GO:0016787,GO:0016788,GO:0019637,GO:0044237,GO:0044238,GO:0044255,GO:0044699,GO:0044710,GO:0044763,GO:0046470,GO:0046486,GO:0052689,GO:0071704,GO:0097164,GO:1901564
GYA98_RS06585	-0.0381721	5.82507	0.99977	YLBL_BACSU	Uncharacterized protein YlbL;	PDZ domain-containing protein	GO:0000166,GO:0003674,GO:0003824,GO:0004175,GO:0004176,GO:0004252,GO:0005488,GO:0005524,GO:0005575,GO:0005886,GO:0006807,GO:0008150,GO:0008152,GO:0008233,GO:0008236,GO:0009056,GO:0009057,GO:0016020,GO:0016021,GO:0016462,GO:0016787,GO:0016817,GO:0016818,GO:0016887,GO:0017076,GO:0017111,GO:0017171,GO:0019538,GO:0030163,GO:0030554,GO:0031224,GO:0032553,GO:0032555,GO:0032559,GO:0035639,GO:0036094,GO:…
GYA98_RS06590	-0.334395	6.73958	0.975579	TMCAL_BACVZ	.	nucleotidyltransferase	No GO terms assigned
GYA98_RS06595	-0.150032	8.15746	0.99977	YLBN_BACSU	Uncharacterized protein YlbN;	DUF177 domain-containing protein	No GO terms assigned
GYA98_RS06600	0.336785	5.2321	0.873356	RL32_BACVZ	.	50S ribosomal protein L32	No GO terms assigned
GYA98_RS06605	0.568763	6.07338	0.522491	YLBO_BACSU	Uncharacterized protein YlbO;	sporulation-specific transcriptional regulator GerR	GO:0003674,GO:0003676,GO:0003677,GO:0005488,GO:0097159,GO:1901363
GYA98_RS06610	-0.660972	6.30552	0.34257	Y1496_BACVZ	.	N-acetyltransferase	No GO terms assigned
GYA98_RS06615	-0.00874729	5.90271	0.99977	PANE_BACSU	Probable 2-dehydropantoate 2-reductase;	2-dehydropantoate 2-reductase	GO:0000166,GO:0003674,GO:0003824,GO:0005488,GO:0005575,GO:0005737,GO:0006082,GO:0006575,GO:0006732,GO:0006766,GO:0006767,GO:0006807,GO:0008150,GO:0008152,GO:0008677,GO:0009058,GO:0009108,GO:0009110,GO:0009987,GO:0015939,GO:0015940,GO:0016053,GO:0016491,GO:0016614,GO:0016616,GO:0019752,GO:0032787,GO:0034641,GO:0036094,GO:0042364,GO:0042398,GO:0043436,GO:0043603,GO:0043604,GO:0044237,GO:0044249,GO:…
GYA98_RS06620	0.443959	8.29521	0.843204	BSHC_BACVZ	.	bacillithiol biosynthesis cysteine-adding enzyme BshC	No GO terms assigned
GYA98_RS06625	-0.728936	9.92694	0.228139	MRAZ_BACVZ	.	division/cell wall cluster transcriptional repressor MraZ	No GO terms assigned
GYA98_RS06630	-1.27769	8.48975	0.00116174	RSMH_BACVZ	.	16S rRNA (cytosine(1402)-N(4))-methyltransferase RsmH	No GO terms assigned
GYA98_RS06635	-0.522051	7.01115	0.628841	FTSL_BACSU	Cell division protein FtsL {ECO:0000255|HAMAP-Rule:MF_00910};	cell division protein FtsL	GO:0000910,GO:0005575,GO:0005887,GO:0008150,GO:0009987,GO:0016021,GO:0022402,GO:0022414,GO:0031224,GO:0031226,GO:0032153,GO:0043093,GO:0044425,GO:0044459,GO:0044464
GYA98_RS06640	-0.630792	8.11084	0.343179	PBP2B_BACSU	.	penicillin-binding protein	No GO terms assigned
GYA98_RS06645	3.33653	5.60747	9.83e-07	SP5D_BACSU	Stage V sporulation protein D;	stage V sporulation protein D	GO:0000270,GO:0003674,GO:0005488,GO:0005575,GO:0005886,GO:0006022,GO:0006023,GO:0006024,GO:0006807,GO:0008144,GO:0008150,GO:0008152,GO:0008360,GO:0008658,GO:0009058,GO:0009059,GO:0009252,GO:0009987,GO:0016020,GO:0016043,GO:0022603,GO:0022604,GO:0030154,GO:0030203,GO:0030435,GO:0031406,GO:0032502,GO:0033218,GO:0033293,GO:0034645,GO:0036094,GO:0043167,GO:0043168,GO:0043170,GO:0043177,GO:0043934,GO:…
GYA98_RS06650	0.387129	6.68396	0.883429	MURE_BACVZ	.	UDP-N-acetylmuramoyl-L-alanyl-D-glutamate--2%2C6-diaminopimelate ligase	No GO terms assigned
GYA98_RS06655	0.69179	7.18197	0.213332	MRAY_BACVZ	.	phospho-N-acetylmuramoyl-pentapeptide-transferase	No GO terms assigned
GYA98_RS06660	0.530459	7.15451	0.611596	MURD_BACVZ	.	UDP-N-acetylmuramoyl-L-alanine--D-glutamate ligase	No GO terms assigned
GYA98_RS06665	1.36356	6.74808	0.000267006	SP5E_BACSU	Stage V sporulation protein E;	stage V sporulation protein E	GO:0000270,GO:0005575,GO:0005886,GO:0006022,GO:0006023,GO:0006024,GO:0006807,GO:0007049,GO:0008150,GO:0008152,GO:0008360,GO:0009058,GO:0009059,GO:0009252,GO:0009987,GO:0016020,GO:0016021,GO:0022603,GO:0022604,GO:0030154,GO:0030203,GO:0030435,GO:0031224,GO:0032502,GO:0034645,GO:0043170,GO:0043934,GO:0044036,GO:0044038,GO:0044237,GO:0044249,GO:0044260,GO:0044425,GO:0044464,GO:0044699,GO:0044763,GO:…
GYA98_RS06670	0.0722193	6.75524	0.99977	MURG_BACVZ	.	undecaprenyldiphospho-muramoylpentapeptide beta-N-acetylglucosaminyltransferase	No GO terms assigned
GYA98_RS06675	-0.36131	8.19698	0.99977	MURB_BACVZ	.	UDP-N-acetylmuramate dehydrogenase	No GO terms assigned
GYA98_RS06680	-0.271593	6.52992	0.99977	DIVIB_BACSU	Cell division protein DivIB {ECO:0000255|HAMAP-Rule:MF_00912};	cell division protein FtsQ/DivIB	GO:0000910,GO:0005575,GO:0005887,GO:0008150,GO:0009987,GO:0016021,GO:0022402,GO:0022414,GO:0030154,GO:0030435,GO:0031224,GO:0031226,GO:0032153,GO:0032502,GO:0043093,GO:0043934,GO:0044425,GO:0044459,GO:0044464,GO:0044699,GO:0044763,GO:0044767,GO:0048646,GO:0048869
GYA98_RS06685	-1.06243	10.0058	0.001435	FTSA_BACSU	Cell division protein FtsA {ECO:0000255|HAMAP-Rule:MF_02033};	cell division protein FtsA	GO:0000910,GO:0003674,GO:0003824,GO:0005575,GO:0008150,GO:0008360,GO:0009898,GO:0009987,GO:0016462,GO:0016787,GO:0016817,GO:0016818,GO:0016887,GO:0017111,GO:0022402,GO:0022414,GO:0022603,GO:0022604,GO:0030154,GO:0030435,GO:0032153,GO:0032502,GO:0043093,GO:0043934,GO:0044425,GO:0044459,GO:0044464,GO:0044699,GO:0044763,GO:0044767,GO:0048646,GO:0048869,GO:0050789,GO:0050793,GO:0050794,GO:0051128,GO:…
GYA98_RS06690	-1.07056	10.7673	0.000851388	FTSZ_BACSU	Cell division protein FtsZ {ECO:0000255|HAMAP-Rule:MF_00909};	cell division protein FtsZ	GO:0000166,GO:0000910,GO:0000917,GO:0001882,GO:0001883,GO:0003674,GO:0003824,GO:0003924,GO:0005488,GO:0005515,GO:0005525,GO:0005575,GO:0005737,GO:0006461,GO:0008150,GO:0009987,GO:0016043,GO:0016462,GO:0016787,GO:0016817,GO:0016818,GO:0017076,GO:0017111,GO:0019001,GO:0022402,GO:0022414,GO:0022607,GO:0030428,GO:0032153,GO:0032506,GO:0032549,GO:0032550,GO:0032553,GO:0032555,GO:0032561,GO:0034622,GO:…
GYA98_RS06695	-0.203525	11.1277	0.99977	SUBF_BACSU	Bacillopeptidase F;	S8 family serine peptidase	GO:0003674,GO:0003824,GO:0004175,GO:0004252,GO:0005575,GO:0005576,GO:0008233,GO:0008236,GO:0016787,GO:0017171,GO:0070011
GYA98_RS06700	1.68513	4.68389	0.000232349	SP2G_BACSU	Sporulation sigma-E factor-processing peptidase;	sigma-E processing peptidase SpoIIGA	GO:0000003,GO:0003674,GO:0003824,GO:0004175,GO:0004190,GO:0005488,GO:0005515,GO:0005575,GO:0005886,GO:0005887,GO:0006508,GO:0006807,GO:0008150,GO:0008152,GO:0008233,GO:0009987,GO:0016020,GO:0016021,GO:0016787,GO:0019538,GO:0019954,GO:0030154,GO:0030435,GO:0030436,GO:0031224,GO:0031226,GO:0032502,GO:0043170,GO:0043621,GO:0043934,GO:0044238,GO:0044425,GO:0044459,GO:0044464,GO:0044699,GO:0044763,GO:…
GYA98_RS06705	1.52512	5.0223	0.000788348	RPSE_BACSU	RNA polymerase sigma-E factor;	RNA polymerase sporulation sigma factor SigE	GO:0000988,GO:0000990,GO:0000996,GO:0001071,GO:0003674,GO:0003676,GO:0003677,GO:0003700,GO:0005488,GO:0005575,GO:0005829,GO:0005886,GO:0006139,GO:0006352,GO:0006355,GO:0006725,GO:0006807,GO:0008150,GO:0008152,GO:0009058,GO:0009059,GO:0009889,GO:0009987,GO:0010468,GO:0010556,GO:0016020,GO:0016070,GO:0016987,GO:0018130,GO:0019219,GO:0019222,GO:0019438,GO:0030154,GO:0030435,GO:0031323,GO:0031326,GO:…
GYA98_RS06710	2.07927	6.22433	1.46e-05	RPSG_BACSU	RNA polymerase sigma-G factor;	RNA polymerase sporulation sigma factor SigG	GO:0000988,GO:0000990,GO:0000996,GO:0001071,GO:0003674,GO:0003676,GO:0003677,GO:0003700,GO:0005488,GO:0006139,GO:0006352,GO:0006725,GO:0006807,GO:0008150,GO:0008152,GO:0009058,GO:0009059,GO:0009987,GO:0016070,GO:0016987,GO:0018130,GO:0019438,GO:0030154,GO:0030435,GO:0032502,GO:0032774,GO:0034641,GO:0034654,GO:0043170,GO:0043934,GO:0044237,GO:0044238,GO:0044249,GO:0044260,GO:0044271,GO:0044699,GO:…
GYA98_RS06715	-0.894133	7.07551	0.011182	YLMA_BACSU	Uncharacterized ABC transporter ATP-binding protein YlmA;	ABC transporter ATP-binding protein	GO:0000166,GO:0003674,GO:0003824,GO:0005488,GO:0005524,GO:0006810,GO:0008150,GO:0016462,GO:0016787,GO:0016817,GO:0016818,GO:0016887,GO:0017076,GO:0017111,GO:0030554,GO:0032553,GO:0032555,GO:0032559,GO:0035639,GO:0036094,GO:0043167,GO:0043168,GO:0051179,GO:0051234,GO:0097159,GO:0097367,GO:1901265,GO:1901363
GYA98_RS06720	-0.900868	6.32724	0.024963	FAPD_BACSU	N-formyl-4-amino-5-aminomethyl-2-methylpyrimidine deformylase;	acetylornithine deacetylase	GO:0003674,GO:0003824,GO:0005488,GO:0006725,GO:0006732,GO:0006766,GO:0006767,GO:0006772,GO:0006790,GO:0006793,GO:0006796,GO:0006807,GO:0008150,GO:0008152,GO:0009058,GO:0009108,GO:0009110,GO:0009228,GO:0009229,GO:0009987,GO:0016787,GO:0016810,GO:0016813,GO:0018130,GO:0019438,GO:0019637,GO:0034641,GO:0042357,GO:0042364,GO:0042723,GO:0042724,GO:0043167,GO:0043169,GO:0044237,GO:0044249,GO:0044271,GO:…
GYA98_RS06725	-0.672612	5.05945	0.284416	YLMC_BACSU	Uncharacterized protein YlmC;	YlmC/YmxH family sporulation protein	No GO terms assigned
GYA98_RS06730	-0.694755	8.2791	0.228054	PURNU_BACSU	.	peptidoglycan editing factor PgeF	No GO terms assigned
GYA98_RS06735	-0.536259	7.51949	0.659879	PLPHP_BACSU	.	YggS family pyridoxal phosphate-dependent enzyme	No GO terms assigned
GYA98_RS06740	-0.715071	7.13897	0.198278	SEPF_BACVZ	.	cell division protein SepF	No GO terms assigned
GYA98_RS06745	-0.172057	7.48089	0.99977	YLMG_BACSU	Uncharacterized membrane protein YlmG;	YggT family protein	GO:0005575,GO:0005886,GO:0016020,GO:0016021,GO:0031224,GO:0044425,GO:0044464
GYA98_RS06750	-0.0158295	6.45403	0.99977	YLMH_BACSU	Putative RNA-binding protein YlmH;	RNA-binding protein	GO:0003674,GO:0003676,GO:0003723,GO:0005488,GO:0097159,GO:1901363
GYA98_RS06755	-0.351889	7.86848	0.99977	DIV4A_BACSU	Septum site-determining protein DivIVA;	septum site-determining protein DivIVA	GO:0000917,GO:0003674,GO:0005488,GO:0005515,GO:0005575,GO:0005737,GO:0008150,GO:0009987,GO:0016043,GO:0022402,GO:0022607,GO:0030154,GO:0030435,GO:0032502,GO:0032506,GO:0042802,GO:0043934,GO:0044424,GO:0044464,GO:0044699,GO:0044763,GO:0044767,GO:0048646,GO:0048869,GO:0071840,GO:0090529,GO:1902410,GO:1903047
GYA98_RS06760	0.274152	9.52576	0.99977	SYI_BACSU	Isoleucine--tRNA ligase {ECO:0000255|HAMAP-Rule:MF_02002};	isoleucine--tRNA ligase	GO:0000166,GO:0002161,GO:0003674,GO:0003824,GO:0004812,GO:0004822,GO:0005488,GO:0005524,GO:0005575,GO:0005737,GO:0006082,GO:0006139,GO:0006399,GO:0006418,GO:0006428,GO:0006520,GO:0006725,GO:0006807,GO:0008150,GO:0008152,GO:0009987,GO:0016070,GO:0016787,GO:0016788,GO:0016874,GO:0016875,GO:0016876,GO:0017076,GO:0019752,GO:0030554,GO:0032553,GO:0032555,GO:0032559,GO:0034641,GO:0034660,GO:0035639,GO:…
GYA98_RS06770	1.02703	3.88257	0.0164246	LSPA_BACVZ	.	lipoprotein signal peptidase	No GO terms assigned
GYA98_RS06775	0.837017	6.29721	0.0597912	YLYB_BACSU	Uncharacterized RNA pseudouridine synthase YlyB;	RluA family pseudouridine synthase	GO:0000154,GO:0000455,GO:0001522,GO:0003674,GO:0003676,GO:0003723,GO:0003824,GO:0005488,GO:0005575,GO:0005829,GO:0006139,GO:0006364,GO:0006396,GO:0006725,GO:0006807,GO:0008150,GO:0008152,GO:0009451,GO:0009982,GO:0009987,GO:0016070,GO:0016072,GO:0016853,GO:0016866,GO:0031118,GO:0034470,GO:0034641,GO:0034660,GO:0043170,GO:0043412,GO:0044237,GO:0044238,GO:0044260,GO:0044424,GO:0044444,GO:0044464,GO:…
GYA98_RS06780	-0.0277963	7.9136	0.99977	PYRR_BACVZ	.	bifunctional pyrimidine operon transcriptional regulator/uracil phosphoribosyltransferase	No GO terms assigned
GYA98_RS06785	0.00909941	9.92201	0.99977	PYRP_BACSU	Uracil permease;	uracil transporter	GO:0003674,GO:0005215,GO:0005575,GO:0005886,GO:0006810,GO:0008150,GO:0016020,GO:0016021,GO:0031224,GO:0044425,GO:0044464,GO:0051179,GO:0051234,GO:0055085
GYA98_RS06790	-0.594648	8.39337	0.479215	PYRB_BACVZ	.	aspartate carbamoyltransferase catalytic subunit	No GO terms assigned
GYA98_RS06795	-0.271831	9.74232	0.99977	PYRC_BACSU	Dihydroorotase;	dihydroorotase	GO:0003674,GO:0003824,GO:0004151,GO:0005488,GO:0006139,GO:0006213,GO:0006220,GO:0006221,GO:0006222,GO:0006725,GO:0006753,GO:0006793,GO:0006796,GO:0006807,GO:0008150,GO:0008152,GO:0008270,GO:0009058,GO:0009116,GO:0009117,GO:0009119,GO:0009123,GO:0009124,GO:0009129,GO:0009130,GO:0009156,GO:0009161,GO:0009163,GO:0009165,GO:0009173,GO:0009174,GO:0009218,GO:0009220,GO:0009259,GO:0009260,GO:0009987,GO:…
GYA98_RS06800	-0.0442398	9.56221	0.99977	CARA_BACSU	Carbamoyl-phosphate synthase pyrimidine-specific small chain;	glutamine-hydrolyzing carbamoyl-phosphate synthase small subunit	GO:0000050,GO:0000166,GO:0003674,GO:0003824,GO:0004088,GO:0005488,GO:0005524,GO:0005575,GO:0005951,GO:0006082,GO:0006139,GO:0006206,GO:0006207,GO:0006213,GO:0006220,GO:0006221,GO:0006222,GO:0006520,GO:0006525,GO:0006526,GO:0006541,GO:0006725,GO:0006753,GO:0006793,GO:0006796,GO:0006807,GO:0008150,GO:0008152,GO:0008652,GO:0009058,GO:0009064,GO:0009084,GO:0009112,GO:0009116,GO:0009117,GO:0009119,GO:…
GYA98_RS06805	0.278545	11.6233	0.99977	CARB_BACSU	Carbamoyl-phosphate synthase pyrimidine-specific large chain;	carbamoyl-phosphate synthase (glutamine-hydrolyzing) large subunit	GO:0000050,GO:0000166,GO:0003674,GO:0003824,GO:0004087,GO:0004088,GO:0005488,GO:0005524,GO:0005575,GO:0005737,GO:0006082,GO:0006139,GO:0006213,GO:0006220,GO:0006221,GO:0006222,GO:0006520,GO:0006525,GO:0006526,GO:0006725,GO:0006753,GO:0006793,GO:0006796,GO:0006807,GO:0008150,GO:0008152,GO:0008652,GO:0009058,GO:0009064,GO:0009084,GO:0009116,GO:0009117,GO:0009119,GO:0009123,GO:0009124,GO:0009129,GO:…
GYA98_RS06810	0.68479	8.51922	0.283295	PYRK_BACVZ	.	dihydroorotate dehydrogenase electron transfer subunit	No GO terms assigned
GYA98_RS06815	0.889708	9.91809	0.103553	PYRDB_BACVZ	.	dihydroorotate dehydrogenase	No GO terms assigned
GYA98_RS06820	1.16692	9.15975	0.043823	PYRF_BACSU	Orotidine 5'-phosphate decarboxylase;	orotidine-5'-phosphate decarboxylase	GO:0003674,GO:0003824,GO:0004590,GO:0005575,GO:0005829,GO:0006139,GO:0006206,GO:0006207,GO:0006213,GO:0006220,GO:0006221,GO:0006222,GO:0006725,GO:0006753,GO:0006793,GO:0006796,GO:0006807,GO:0008150,GO:0008152,GO:0009058,GO:0009112,GO:0009116,GO:0009117,GO:0009119,GO:0009123,GO:0009124,GO:0009129,GO:0009130,GO:0009156,GO:0009161,GO:0009163,GO:0009165,GO:0009173,GO:0009174,GO:0009218,GO:0009220,GO:…
GYA98_RS06825	0.485045	6.94154	0.721888	PYRE_BACSU	Orotate phosphoribosyltransferase {ECO:0000255|HAMAP-Rule:MF_01208};	orotate phosphoribosyltransferase	GO:0000287,GO:0003674,GO:0003824,GO:0004588,GO:0005488,GO:0006139,GO:0006213,GO:0006220,GO:0006221,GO:0006222,GO:0006725,GO:0006753,GO:0006793,GO:0006796,GO:0006807,GO:0008150,GO:0008152,GO:0009058,GO:0009116,GO:0009117,GO:0009119,GO:0009123,GO:0009124,GO:0009129,GO:0009130,GO:0009156,GO:0009161,GO:0009163,GO:0009165,GO:0009173,GO:0009174,GO:0009218,GO:0009220,GO:0009259,GO:0009260,GO:0009987,GO:…
GYA98_RS06830	-1.06409	9.46663	0.000673627	CYSH_BACVZ	.	phosphoadenylyl-sulfate reductase	No GO terms assigned
GYA98_RS06835	-0.900106	10.3891	0.0568902	SULP_BACSU	Sulfate permease CysP;	inorganic phosphate transporter	GO:0003674,GO:0005215,GO:0005315,GO:0005575,GO:0005887,GO:0006810,GO:0006811,GO:0006817,GO:0006820,GO:0008150,GO:0008272,GO:0015291,GO:0015698,GO:0016021,GO:0022804,GO:0022857,GO:0031224,GO:0031226,GO:0034220,GO:0035435,GO:0044425,GO:0044459,GO:0044464,GO:0044699,GO:0044765,GO:0051179,GO:0051234,GO:0055085,GO:0072348,GO:0098656,GO:0098660,GO:0098661,GO:1902578
GYA98_RS06840	-0.510296	10.8489	0.648535	SAT_BACVZ	.	sulfate adenylyltransferase	No GO terms assigned
GYA98_RS06845	-0.195289	9.42402	0.99977	CYSC_BACVZ	.	adenylyl-sulfate kinase	No GO terms assigned
GYA98_RS06850	0.353698	9.45812	0.904367	SUMT_BACSU	Uroporphyrinogen-III C-methyltransferase;	uroporphyrinogen-III C-methyltransferase	GO:0003674,GO:0003824,GO:0004851,GO:0006725,GO:0006766,GO:0006767,GO:0006778,GO:0006779,GO:0006783,GO:0006807,GO:0008150,GO:0008152,GO:0008168,GO:0008169,GO:0008757,GO:0009058,GO:0009110,GO:0009235,GO:0009236,GO:0009987,GO:0016491,GO:0016627,GO:0016628,GO:0016740,GO:0016741,GO:0018130,GO:0019354,GO:0019438,GO:0033013,GO:0033014,GO:0034641,GO:0042168,GO:0042364,GO:0042440,GO:0043115,GO:0044237,GO:…
GYA98_RS06855	0.21268	8.89891	0.99977	SIRB_BACSU	Sirohydrochlorin ferrochelatase;	sirohydrochlorin chelatase	GO:0003674,GO:0003824,GO:0004325,GO:0005488,GO:0006725,GO:0006766,GO:0006767,GO:0006778,GO:0006779,GO:0006783,GO:0006807,GO:0008150,GO:0008152,GO:0009058,GO:0009110,GO:0009235,GO:0009236,GO:0009987,GO:0016829,GO:0016852,GO:0018130,GO:0019354,GO:0019438,GO:0033013,GO:0033014,GO:0034641,GO:0042168,GO:0042364,GO:0042440,GO:0043167,GO:0043169,GO:0044237,GO:0044249,GO:0044271,GO:0044281,GO:0044283,GO:…
GYA98_RS06860	0.286212	8.23636	0.99977	SIRC_BACSU	Precorrin-2 dehydrogenase;	bifunctional precorrin-2 dehydrogenase/sirohydrochlorin ferrochelatase	GO:0003674,GO:0003824,GO:0006725,GO:0006766,GO:0006767,GO:0006778,GO:0006779,GO:0006783,GO:0006807,GO:0008150,GO:0008152,GO:0009058,GO:0009110,GO:0009235,GO:0009236,GO:0009987,GO:0016491,GO:0016627,GO:0016628,GO:0018130,GO:0019354,GO:0019438,GO:0033013,GO:0033014,GO:0034641,GO:0042168,GO:0042364,GO:0042440,GO:0043115,GO:0044237,GO:0044249,GO:0044271,GO:0044281,GO:0044283,GO:0044699,GO:0044710,GO:…
GYA98_RS06865	0.167461	6.65917	0.99977	RQCH_BACNB	.	fibronectin/fibrinogen-binding protein	No GO terms assigned
GYA98_RS06870	2.47644	7.26451	2.67e-06	ATCL_BACSU	Calcium-transporting ATPase;	calcium-translocating P-type ATPase%2C SERCA-type	GO:0000166,GO:0003674,GO:0003824,GO:0005215,GO:0005388,GO:0005488,GO:0005524,GO:0005575,GO:0005887,GO:0006810,GO:0006811,GO:0006812,GO:0008150,GO:0008324,GO:0015075,GO:0015085,GO:0015399,GO:0015405,GO:0015662,GO:0016021,GO:0016462,GO:0016787,GO:0016817,GO:0016818,GO:0016820,GO:0016887,GO:0017076,GO:0017111,GO:0019829,GO:0022804,GO:0022853,GO:0022857,GO:0022890,GO:0022891,GO:0022892,GO:0030554,GO:…
GYA98_RS06875	0.316565	7.19032	0.99977	YLOC_BACSU	UPF0701 protein YloC;	YicC family protein	No GO terms assigned
GYA98_RS06880	0.82003	6.7618	0.103108	Y1550_BACVZ	.	extracellular matrix/biofilm regulator RemA	No GO terms assigned
GYA98_RS06885	0.760897	7.43688	0.11314	KGUA_BACSU	Guanylate kinase;	guanylate kinase	GO:0000166,GO:0003674,GO:0003824,GO:0004385,GO:0005488,GO:0005524,GO:0005575,GO:0005737,GO:0016301,GO:0016740,GO:0016772,GO:0016776,GO:0017076,GO:0019201,GO:0019205,GO:0030554,GO:0032553,GO:0032555,GO:0032559,GO:0035639,GO:0036094,GO:0043167,GO:0043168,GO:0044424,GO:0044464,GO:0097159,GO:0097367,GO:1901265,GO:1901363
GYA98_RS06890	0.862949	4.30475	0.166674	RPOZ_BACVZ	.	DNA-directed RNA polymerase subunit omega	No GO terms assigned
GYA98_RS06895	0.623209	6.16849	0.400202	COABC_BACSU	Probable coenzyme A biosynthesis bifunctional protein CoaBC;	bifunctional phosphopantothenoylcysteine decarboxylase/phosphopantothenate--cysteine ligase CoaBC	GO:0000166,GO:0003674,GO:0003824,GO:0004632,GO:0004633,GO:0005488,GO:0006082,GO:0006139,GO:0006163,GO:0006164,GO:0006575,GO:0006725,GO:0006732,GO:0006753,GO:0006766,GO:0006767,GO:0006793,GO:0006796,GO:0006807,GO:0008150,GO:0008152,GO:0009056,GO:0009058,GO:0009108,GO:0009109,GO:0009111,GO:0009117,GO:0009150,GO:0009152,GO:0009165,GO:0009259,GO:0009260,GO:0009987,GO:0010181,GO:0015936,GO:0015937,GO:…
GYA98_RS06900	0.531038	8.01935	0.642065	PRIA_BACSU	Primosomal protein N' {ECO:0000255|HAMAP-Rule:MF_00983};	primosomal protein N'	GO:0000166,GO:0003674,GO:0003676,GO:0003677,GO:0003678,GO:0003824,GO:0004003,GO:0004386,GO:0005488,GO:0005524,GO:0005575,GO:0006139,GO:0006259,GO:0006268,GO:0006269,GO:0006270,GO:0006281,GO:0006302,GO:0006310,GO:0006725,GO:0006807,GO:0006950,GO:0006974,GO:0006996,GO:0008026,GO:0008094,GO:0008150,GO:0008152,GO:0008270,GO:0009058,GO:0009059,GO:0009987,GO:0016043,GO:0016070,GO:0016462,GO:0016787,GO:…
GYA98_RS06905	0.199799	5.92522	0.99977	DEF1_BACSU	Peptide deformylase 1;	peptide deformylase	GO:0003674,GO:0003824,GO:0005488,GO:0005506,GO:0006412,GO:0006464,GO:0006518,GO:0006807,GO:0008150,GO:0008152,GO:0009058,GO:0009059,GO:0009987,GO:0016787,GO:0016810,GO:0016811,GO:0019538,GO:0031365,GO:0034641,GO:0034645,GO:0036211,GO:0042586,GO:0043043,GO:0043167,GO:0043169,GO:0043170,GO:0043412,GO:0043603,GO:0043604,GO:0043686,GO:0044237,GO:0044238,GO:0044249,GO:0044260,GO:0044267,GO:0044271,GO:…
GYA98_RS06910	0.310179	7.96437	0.99977	FMT_BACVZ	.	methionyl-tRNA formyltransferase	No GO terms assigned
GYA98_RS06915	0.0251273	8.79009	0.99977	RSMB_BACSU	Ribosomal RNA small subunit methyltransferase B;	16S rRNA (cytosine(967)-C(5))-methyltransferase RsmB	GO:0003674,GO:0003676,GO:0003723,GO:0003824,GO:0005488,GO:0005575,GO:0005737,GO:0006355,GO:0008150,GO:0008168,GO:0008173,GO:0008649,GO:0008757,GO:0009889,GO:0010468,GO:0010556,GO:0016740,GO:0016741,GO:0019219,GO:0019222,GO:0031323,GO:0031326,GO:0044424,GO:0044464,GO:0050789,GO:0050794,GO:0051171,GO:0051252,GO:0060255,GO:0065007,GO:0080090,GO:0097159,GO:1901363,GO:1903506,GO:2000112,GO:2001141
GYA98_RS06920	0.0464915	9.13724	0.99977	RLMN_BACVZ	.	23S rRNA (adenine(2503)-C(2))-methyltransferase RlmN	No GO terms assigned
GYA98_RS06925	0.0476538	8.23465	0.99977	PRPC_BACSU	Protein phosphatase PrpC;	Stp1/IreP family PP2C-type Ser/Thr phosphatase	GO:0003674,GO:0003824,GO:0004721,GO:0004722,GO:0005488,GO:0008150,GO:0009987,GO:0016787,GO:0016788,GO:0016791,GO:0030154,GO:0030435,GO:0032502,GO:0042578,GO:0043167,GO:0043169,GO:0043934,GO:0044699,GO:0044763,GO:0044767,GO:0046872,GO:0048646,GO:0048869
GYA98_RS06930	-0.00760182	7.84394	0.99977	PRKC_BACSU	Serine/threonine-protein kinase PrkC;	Stk1 family PASTA domain-containing Ser/Thr kinase	GO:0000166,GO:0002237,GO:0003674,GO:0003824,GO:0004672,GO:0004674,GO:0005488,GO:0005524,GO:0005539,GO:0005575,GO:0005886,GO:0006464,GO:0006468,GO:0006793,GO:0006796,GO:0006807,GO:0007165,GO:0008150,GO:0008152,GO:0009605,GO:0009607,GO:0009719,GO:0009847,GO:0009987,GO:0010033,GO:0010243,GO:0016020,GO:0016021,GO:0016301,GO:0016310,GO:0016740,GO:0016772,GO:0016773,GO:0017076,GO:0019538,GO:0030554,GO:…
GYA98_RS06935	-0.224424	7.3867	0.99977	RSGA_BACVZ	.	ribosome small subunit-dependent GTPase A	No GO terms assigned
GYA98_RS06940	-0.069636	7.38297	0.99977	RPE_BACSU	Ribulose-phosphate 3-epimerase;	ribulose-phosphate 3-epimerase	GO:0003674,GO:0003824,GO:0004750,GO:0005488,GO:0005575,GO:0005829,GO:0005975,GO:0005996,GO:0006081,GO:0006793,GO:0006796,GO:0008150,GO:0008152,GO:0009052,GO:0009056,GO:0009987,GO:0016052,GO:0016853,GO:0016854,GO:0016857,GO:0019321,GO:0019323,GO:0019637,GO:0019682,GO:0019693,GO:0043167,GO:0043169,GO:0044237,GO:0044238,GO:0044262,GO:0044281,GO:0044282,GO:0044424,GO:0044444,GO:0044464,GO:0044699,GO:…
GYA98_RS06945	0.430935	3.22376	0.764233	THIN_BACSU	Thiamine pyrophosphokinase;	thiamine diphosphokinase	GO:0000166,GO:0003674,GO:0003824,GO:0004788,GO:0005488,GO:0005524,GO:0006725,GO:0006732,GO:0006766,GO:0006767,GO:0006772,GO:0006790,GO:0006793,GO:0006796,GO:0006807,GO:0008150,GO:0008152,GO:0009058,GO:0009108,GO:0009229,GO:0009987,GO:0016301,GO:0016740,GO:0016772,GO:0016778,GO:0017076,GO:0018130,GO:0019438,GO:0019637,GO:0019842,GO:0030554,GO:0030975,GO:0032553,GO:0032555,GO:0032559,GO:0034641,GO:…
GYA98_RS06955	-0.147957	5.04832	0.99977	RL28_BACVZ	.	50S ribosomal protein L28	No GO terms assigned
GYA98_RS06960	-0.0367008	4.27972	0.99977	YLOU_BACSU	Uncharacterized protein YloU;	Asp23/Gls24 family envelope stress response protein	No GO terms assigned
GYA98_RS06965	-0.217999	7.89595	0.99977	YLOV_BACSU	Uncharacterized protein YloV;	DAK2 domain-containing protein	GO:0003674,GO:0003824,GO:0004371,GO:0005975,GO:0006066,GO:0006071,GO:0008150,GO:0008152,GO:0009987,GO:0016301,GO:0016740,GO:0016772,GO:0016773,GO:0019400,GO:0019751,GO:0044237,GO:0044238,GO:0044262,GO:0044281,GO:0044699,GO:0044710,GO:0044723,GO:0044763,GO:0071704,GO:1901615
GYA98_RS06970	-0.0707431	5.73878	0.99977	SDHAB_BACSU	Probable L-serine dehydratase, beta chain;	L-serine ammonia-lyase%2C iron-sulfur-dependent%2C subunit beta	GO:0003674,GO:0003824,GO:0003941,GO:0005488,GO:0005975,GO:0005996,GO:0006006,GO:0006094,GO:0008150,GO:0008152,GO:0009058,GO:0016051,GO:0016597,GO:0016829,GO:0016840,GO:0016841,GO:0019318,GO:0019319,GO:0031406,GO:0036094,GO:0043167,GO:0043168,GO:0043169,GO:0043177,GO:0044238,GO:0044281,GO:0044283,GO:0044699,GO:0044710,GO:0044711,GO:0044723,GO:0046364,GO:0046872,GO:0051536,GO:0051539,GO:0051540,GO:…
GYA98_RS06975	0.170422	7.1632	0.99977	SDHAA_BACSU	Probable L-serine dehydratase, alpha chain;	L-serine ammonia-lyase%2C iron-sulfur-dependent%2C subunit alpha	GO:0003674,GO:0003824,GO:0003941,GO:0005488,GO:0005975,GO:0005996,GO:0006006,GO:0006094,GO:0008150,GO:0008152,GO:0009058,GO:0016051,GO:0016829,GO:0016840,GO:0016841,GO:0019318,GO:0019319,GO:0043167,GO:0043169,GO:0044238,GO:0044281,GO:0044283,GO:0044699,GO:0044710,GO:0044711,GO:0044723,GO:0046364,GO:0046872,GO:0051536,GO:0051539,GO:0051540,GO:0071704,GO:1901576
GYA98_RS06980	0.619303	8.56072	0.370475	RECG_BACSU	ATP-dependent DNA helicase RecG;	ATP-dependent DNA helicase RecG	GO:0000166,GO:0003674,GO:0003676,GO:0003677,GO:0003678,GO:0003724,GO:0003824,GO:0004003,GO:0004004,GO:0004386,GO:0005488,GO:0005524,GO:0006139,GO:0006259,GO:0006281,GO:0006310,GO:0006725,GO:0006807,GO:0006950,GO:0006974,GO:0008026,GO:0008094,GO:0008150,GO:0008152,GO:0008186,GO:0009987,GO:0010501,GO:0016070,GO:0016462,GO:0016787,GO:0016817,GO:0016818,GO:0016887,GO:0017076,GO:0017111,GO:0030554,GO:…
GYA98_RS06985	0.271776	6.20804	0.99977	FAPR_BACVZ	.	transcription factor FapR	No GO terms assigned
GYA98_RS06990	-0.0737614	7.62845	0.99977	PLSX_BACVZ	.	phosphate acyltransferase PlsX	No GO terms assigned
[truncated: 2,260 more rows]
