# Supplementary material for: Comparative transcriptome analysis reveals the biocontrol mechanism of Bacillus velezensis E68 against Fusarium graminearum DAOMC 180378, the causal agent of Fusarium head blight
Source: PLoS One. 2023 Jan 26;18(1):e0277983. doi: 10.1371/journal.pone.0277983 (PMC9879434; doi:10.1371/journal.pone.0277983)
Supplement: S2 Table — (XLSX) [file pone.0277983.s002.xlsx]

## Sheet: S2 Subsets of B. velezensis
S2 Table: Subsets of S1 Table according to biological function
Bacillus velezensis
Locus ID	log2 Fold change	log2 counts per million	False discovery rate	UniprotKB ID	UniprotKB product name	Description from .GFF file	GO terms assigned from UniprotKB	Note
Selected sporulation genes
GYA98_RS10380	-0.767073	7.42841	0.0764606	SP0A_BACSU	Stage 0 sporulation protein A;	sporulation transcription factor Spo0A	GO:0000160,GO:0000917,GO:0001071,GO:0003674,GO:0003676,GO:0003677,GO:0003700,GO:0005488,GO:0005509,GO:0005575,GO:0005737,GO:0006139,GO:0006351,GO:0006725,GO:0006807,GO:0007165,GO:0008150,GO:0008152,GO:0008356,GO:0009058,GO:0009059,GO:0009987,GO:0016043,GO:0016070,GO:0018130,GO:0019438,GO:0022402,GO:0022603,GO:0022607,GO:0030154,GO:0030435,GO:0032022,GO:0032502,GO:0032506,GO:0032774,GO:0034641,GO:…
GYA98_RS11640	-0.026522	6.25074	0.99977	SP0B_BACSU	Sporulation initiation phosphotransferase B;	sporulation protein	GO:0000155,GO:0003674,GO:0003824,GO:0004672,GO:0004673,GO:0004871,GO:0004872,GO:0005575,GO:0005737,GO:0008150,GO:0009987,GO:0016301,GO:0016740,GO:0016772,GO:0016773,GO:0016775,GO:0030154,GO:0030435,GO:0032502,GO:0038023,GO:0043934,GO:0044424,GO:0044464,GO:0044699,GO:0044763,GO:0044767,GO:0048646,GO:0048869,GO:0060089
GYA98_RS16270	-1.0344	5.30389	0.00637553	SP0F_BACSU	Sporulation initiation phosphotransferase F;	sporulation initiation phosphotransferase Spo0F	GO:0000160,GO:0003674,GO:0003824,GO:0005488,GO:0005575,GO:0005737,GO:0007165,GO:0008150,GO:0009987,GO:0016301,GO:0016740,GO:0016772,GO:0030154,GO:0030435,GO:0032502,GO:0035556,GO:0043167,GO:0043169,GO:0043934,GO:0044424,GO:0044464,GO:0044699,GO:0044763,GO:0044767,GO:0046872,GO:0048646,GO:0048869,GO:0050789,GO:0050794,GO:0065007
GYA98_RS09850	-0.198832	9.16559	0.99977	RPSF_BACSU	RNA polymerase sigma-F factor;	RNA polymerase sporulation sigma factor SigF	GO:0000988,GO:0000990,GO:0000996,GO:0001071,GO:0003674,GO:0003676,GO:0003677,GO:0003700,GO:0005488,GO:0006139,GO:0006352,GO:0006725,GO:0006807,GO:0008150,GO:0008152,GO:0009058,GO:0009059,GO:0009987,GO:0016070,GO:0016987,GO:0018130,GO:0019438,GO:0030154,GO:0030435,GO:0032502,GO:0032774,GO:0034641,GO:0034654,GO:0043170,GO:0043934,GO:0044237,GO:0044238,GO:0044249,GO:0044260,GO:0044271,GO:0044699,GO:…
GYA98_RS18470	1.71982	7.0852	2.8e-05	SP2E_BACSU	Stage II sporulation protein E;	stage II sporulation protein E	GO:0003674,GO:0003824,GO:0004721,GO:0005575,GO:0005886,GO:0008150,GO:0009987,GO:0016020,GO:0016021,GO:0016787,GO:0016788,GO:0016791,GO:0030154,GO:0030435,GO:0031224,GO:0032502,GO:0042578,GO:0042601,GO:0042763,GO:0043934,GO:0044425,GO:0044464,GO:0044699,GO:0044763,GO:0044767,GO:0048646,GO:0048869
GYA98_RS06700	1.68513	4.68389	0.000232349	SP2G_BACSU	Sporulation sigma-E factor-processing peptidase;	sigma-E processing peptidase SpoIIGA	GO:0000003,GO:0003674,GO:0003824,GO:0004175,GO:0004190,GO:0005488,GO:0005515,GO:0005575,GO:0005886,GO:0005887,GO:0006508,GO:0006807,GO:0008150,GO:0008152,GO:0008233,GO:0009987,GO:0016020,GO:0016021,GO:0016787,GO:0019538,GO:0019954,GO:0030154,GO:0030435,GO:0030436,GO:0031224,GO:0031226,GO:0032502,GO:0043170,GO:0043621,GO:0043934,GO:0044238,GO:0044425,GO:0044459,GO:0044464,GO:0044699,GO:0044763,GO:…
GYA98_RS16190	1.8284	7.3884	0.000848311	SP2R_BACSU	Stage II sporulation protein R;	stage II sporulation protein R	GO:0008150,GO:0009987,GO:0030154,GO:0030435,GO:0032502,GO:0043934,GO:0044699,GO:0044763,GO:0044767,GO:0048646,GO:0048869
GYA98_RS06705	1.52512	5.0223	0.000788348	RPSE_BACSU	RNA polymerase sigma-E factor;	RNA polymerase sporulation sigma factor SigE	GO:0000988,GO:0000990,GO:0000996,GO:0001071,GO:0003674,GO:0003676,GO:0003677,GO:0003700,GO:0005488,GO:0005575,GO:0005829,GO:0005886,GO:0006139,GO:0006352,GO:0006355,GO:0006725,GO:0006807,GO:0008150,GO:0008152,GO:0009058,GO:0009059,GO:0009889,GO:0009987,GO:0010468,GO:0010556,GO:0016020,GO:0016070,GO:0016987,GO:0018130,GO:0019219,GO:0019222,GO:0019438,GO:0030154,GO:0030435,GO:0031323,GO:0031326,GO:…
GYA98_RS16080	1.46519	5.3811	0.000510553	SP2D_BACAM	Stage II sporulation protein D;	stage II sporulation protein D	GO:0008150,GO:0009987,GO:0030154,GO:0030435,GO:0032502,GO:0043934,GO:0044699,GO:0044763,GO:0044767,GO:0048646,GO:0048869
GYA98_RS11015	2.83308	4.96352	1.46e-06	SP2P_BACSU	Stage II sporulation protein P;	stage II sporulation protein P	GO:0008150,GO:0009987,GO:0030154,GO:0030435,GO:0032502,GO:0043934,GO:0044699,GO:0044763,GO:0044767,GO:0048646,GO:0048869
GYA98_RS15980	2.95176	8.77422	1.41e-06	SP2Q_BACSU	Stage II sporulation protein Q;	M23 family metallopeptidase	GO:0005575,GO:0008150,GO:0009987,GO:0016021,GO:0030154,GO:0030435,GO:0031224,GO:0032502,GO:0042601,GO:0042763,GO:0043934,GO:0044425,GO:0044464,GO:0044699,GO:0044763,GO:0044767,GO:0048646,GO:0048869
GYA98_RS10450	4.12196	5.13474	4.95e-07	SP3AH_BACSU	Stage III sporulation protein AH;	SpoIIIAH-like family protein	GO:0005575,GO:0005886,GO:0008150,GO:0009987,GO:0016020,GO:0016021,GO:0030154,GO:0030435,GO:0031224,GO:0032502,GO:0043934,GO:0044425,GO:0044464,GO:0044699,GO:0044763,GO:0044767,GO:0048646,GO:0048869
GYA98_RS13855	1.90481	3.74394	0.000652803	YUNB_BACSU	Sporulation protein YunB;	sporulation protein YunB	GO:0005575,GO:0005886,GO:0008150,GO:0009987,GO:0016020,GO:0016021,GO:0030154,GO:0030435,GO:0031224,GO:0032502,GO:0043934,GO:0044425,GO:0044464,GO:0044699,GO:0044763,GO:0044767,GO:0048646,GO:0048869	Also known as FisB
GYA98_RS06710	2.07927	6.22433	1.46e-05	RPSG_BACSU	RNA polymerase sigma-G factor;	RNA polymerase sporulation sigma factor SigG	GO:0000988,GO:0000990,GO:0000996,GO:0001071,GO:0003674,GO:0003676,GO:0003677,GO:0003700,GO:0005488,GO:0006139,GO:0006352,GO:0006725,GO:0006807,GO:0008150,GO:0008152,GO:0009058,GO:0009059,GO:0009987,GO:0016070,GO:0016987,GO:0018130,GO:0019438,GO:0030154,GO:0030435,GO:0032502,GO:0032774,GO:0034641,GO:0034654,GO:0043170,GO:0043934,GO:0044237,GO:0044238,GO:0044249,GO:0044260,GO:0044271,GO:0044699,GO:…
GYA98_RS11135	1.8795	4.21922	0.000334069	RPSK_BACSU	RNA polymerase sigma-K factor;	RNA polymerase sporulation sigma factor SigK	GO:0000988,GO:0000990,GO:0000996,GO:0001071,GO:0003674,GO:0003676,GO:0003677,GO:0003700,GO:0005488,GO:0006139,GO:0006352,GO:0006725,GO:0006807,GO:0008150,GO:0008152,GO:0009058,GO:0009059,GO:0009987,GO:0016070,GO:0016987,GO:0018130,GO:0019438,GO:0030154,GO:0030435,GO:0032502,GO:0032774,GO:0034641,GO:0034654,GO:0043170,GO:0043934,GO:0044237,GO:0044238,GO:0044249,GO:0044260,GO:0044271,GO:0044699,GO:…
GYA98_RS10385	2.52816	5.82295	1.12e-05	SP4B_BACSU	SpoIVB peptidase;	SpoIVB peptidase	GO:0003674,GO:0003824,GO:0008150,GO:0008233,GO:0008236,GO:0009987,GO:0016787,GO:0017171,GO:0030154,GO:0030435,GO:0032502,GO:0043934,GO:0044699,GO:0044763,GO:0044767,GO:0048646,GO:0048869,GO:0070011
GYA98_RS15345	1.78393	3.39789	0.00336725	CTPB_BACSU	Carboxy-terminal processing protease CtpB;	S41 family peptidase	GO:0003674,GO:0003824,GO:0005488,GO:0005515,GO:0006508,GO:0006518,GO:0006807,GO:0007165,GO:0008150,GO:0008152,GO:0008233,GO:0008236,GO:0009987,GO:0016787,GO:0017171,GO:0019538,GO:0030154,GO:0030435,GO:0032502,GO:0033218,GO:0034641,GO:0042277,GO:0042802,GO:0042803,GO:0043170,GO:0043603,GO:0043934,GO:0044237,GO:0044238,GO:0044699,GO:0044763,GO:0044767,GO:0046983,GO:0048646,GO:0048869,GO:0050789,GO:…
GYA98_RS09545	3.63289	7.84771	7.16e-06	SP4A_BACSU	Stage IV sporulation protein A;	stage IV sporulation protein A	GO:0000166,GO:0000270,GO:0003674,GO:0003824,GO:0005488,GO:0005524,GO:0005575,GO:0005618,GO:0005737,GO:0006022,GO:0006461,GO:0006807,GO:0008150,GO:0008152,GO:0009847,GO:0009987,GO:0010927,GO:0016043,GO:0016462,GO:0016787,GO:0016817,GO:0016818,GO:0016887,GO:0017076,GO:0017111,GO:0022607,GO:0030154,GO:0030203,GO:0030312,GO:0030435,GO:0030554,GO:0031160,GO:0032502,GO:0032553,GO:0032555,GO:0032559,GO:…
GYA98_RS09610	2.53027	2.43455	0.00124122	SLEB_BACSU	Spore cortex-lytic enzyme;	spore cortex-lytic enzyme	GO:0003674,GO:0003824,GO:0005575,GO:0008150,GO:0009847,GO:0009987,GO:0016043,GO:0016787,GO:0030154,GO:0030435,GO:0032502,GO:0042763,GO:0043934,GO:0044464,GO:0044699,GO:0044763,GO:0044767,GO:0045229,GO:0048646,GO:0048869,GO:0071554,GO:0071555,GO:0071840
GYA98_RS00425	2.15462	4.57851	0.000230498	CWLJ_BACSU	Cell wall hydrolase CwlJ;	cell wall hydrolase	GO:0003674,GO:0003824,GO:0005575,GO:0005576,GO:0008150,GO:0009987,GO:0016043,GO:0016787,GO:0030154,GO:0030435,GO:0032502,GO:0043934,GO:0044699,GO:0044763,GO:0044767,GO:0045229,GO:0048646,GO:0048869,GO:0071554,GO:0071555,GO:0071840
Spore coat-related or spore coat proteins
GYA98_RS01900	-0.0991848	3.54118	0.99977	YRAD_BACSU	Spore coat protein F-like protein YraD;	spore coat protein	GO:0005575,GO:0005618,GO:0008150,GO:0009987,GO:0030154,GO:0030312,GO:0030435,GO:0031160,GO:0032502,GO:0043934,GO:0044464,GO:0044699,GO:0044763,GO:0044767,GO:0048646,GO:0048869
GYA98_RS02310	0.917321	5.13805	0.137365	COTA_BACSU	Spore coat protein A;	multicopper oxidase family protein	GO:0003674,GO:0003824,GO:0005488,GO:0005507,GO:0005575,GO:0008150,GO:0009987,GO:0016491,GO:0016679,GO:0016682,GO:0016722,GO:0030154,GO:0030288,GO:0030435,GO:0032502,GO:0042597,GO:0043167,GO:0043169,GO:0043934,GO:0044464,GO:0044699,GO:0044763,GO:0044767,GO:0046872,GO:0046914,GO:0048646,GO:0048869,GO:0052716
GYA98_RS02600	3.50189	4.05651	4.5e-06	COTJA_BACSU	Protein CotJA;	spore coat associated protein CotJA	No GO terms assigned
GYA98_RS02605	3.81743	3.27033	4.73e-05	COTJB_BACSU	Protein CotJB;	spore coat protein CotJB	No GO terms assigned
GYA98_RS02610	4.56685	5.88487	9.83e-07	COTJC_BACSU	Protein CotJC;	spore coat protein CotJC	No GO terms assigned
GYA98_RS02930	0.475524	4.81394	0.731755	COTP_BACSU	Spore coat protein P;	Hsp20/alpha crystallin family protein	GO:0008150,GO:0009987,GO:0030154,GO:0030435,GO:0032502,GO:0043934,GO:0044699,GO:0044763,GO:0044767,GO:0048646,GO:0048869
GYA98_RS03690	3.18295	2.3073	0.00099687	YHCQ_BACSU	Spore coat protein F-like protein YhcQ;	spore coat protein	GO:0005575,GO:0005618,GO:0008150,GO:0009987,GO:0030154,GO:0030312,GO:0030435,GO:0031160,GO:0032502,GO:0043934,GO:0044464,GO:0044699,GO:0044763,GO:0044767,GO:0048646,GO:0048869
GYA98_RS03965	2.67947	6.01598	4.1e-05	YHED_BACSU	Endospore coat-associated protein YheD;	YheC/YheD family protein	GO:0005575,GO:0005618,GO:0008150,GO:0009987,GO:0016020,GO:0030154,GO:0030312,GO:0030435,GO:0031160,GO:0032502,GO:0042601,GO:0042763,GO:0043934,GO:0044464,GO:0044699,GO:0044763,GO:0044767,GO:0048646,GO:0048869
GYA98_RS03970	3.28535	5.62218	5.43e-06	YHEC_BACSU	Endospore coat-associated protein YheC;	YheC/YheD family protein	GO:0000166,GO:0003674,GO:0003824,GO:0005488,GO:0005524,GO:0005575,GO:0005618,GO:0008150,GO:0009987,GO:0016020,GO:0017076,GO:0030154,GO:0030312,GO:0030435,GO:0030554,GO:0031160,GO:0032502,GO:0032553,GO:0032555,GO:0032559,GO:0035639,GO:0036094,GO:0043167,GO:0043168,GO:0043934,GO:0044464,GO:0044699,GO:0044763,GO:0044767,GO:0048646,GO:0048869,GO:0097159,GO:0097367,GO:1901265,GO:1901363
GYA98_RS04875	3.82966	5.46143	1.93e-05	COTO_BACSU	Spore coat protein O;	spore coat protein	GO:0005575,GO:0005618,GO:0008150,GO:0009987,GO:0030154,GO:0030312,GO:0030435,GO:0031160,GO:0032502,GO:0043934,GO:0044464,GO:0044699,GO:0044763,GO:0044767,GO:0048646,GO:0048869
GYA98_RS04880	6.81279	5.51835	8.02e-06	COTZ_BACSU	Spore coat protein Z;	spore coat protein	GO:0005575,GO:0005618,GO:0008150,GO:0009987,GO:0030154,GO:0030312,GO:0030435,GO:0031160,GO:0032502,GO:0043934,GO:0044464,GO:0044699,GO:0044763,GO:0044767,GO:0048646,GO:0048869
GYA98_RS04885	6.08425	6.54533	6.42e-06	COTY_BACSU	Spore coat protein Y;	spore coat protein	GO:0005575,GO:0005618,GO:0008150,GO:0009987,GO:0030154,GO:0030312,GO:0030435,GO:0031160,GO:0032502,GO:0043934,GO:0044464,GO:0044699,GO:0044763,GO:0044767,GO:0048646,GO:0048869
GYA98_RS04890	7.5312	7.89907	1.45e-06	COTX_BACSU	Spore coat protein X;	spore coat protein	GO:0005575,GO:0005618,GO:0008150,GO:0009987,GO:0030154,GO:0030312,GO:0030435,GO:0031160,GO:0032502,GO:0043934,GO:0044464,GO:0044699,GO:0044763,GO:0044767,GO:0048646,GO:0048869
GYA98_RS04895	7.43728	5.63669	1.76e-06	COTW_BACSU	Spore coat protein W;	hypothetical protein	GO:0008150,GO:0009987,GO:0030154,GO:0030435,GO:0032502,GO:0043934,GO:0044699,GO:0044763,GO:0044767,GO:0048646,GO:0048869
GYA98_RS04900	7.94715	6.44445	3.21e-06	COTV_BACSU	Spore coat protein V;	spore coat protein	GO:0005575,GO:0005618,GO:0008150,GO:0009987,GO:0030154,GO:0030312,GO:0030435,GO:0031160,GO:0032502,GO:0043934,GO:0044464,GO:0044699,GO:0044763,GO:0044767,GO:0048646,GO:0048869
GYA98_RS07565	5.85002	5.75074	5.43e-06	COTE_BACSU	Spore coat protein E;	outer spore coat protein CotE	GO:0003674,GO:0005488,GO:0005515,GO:0005575,GO:0005618,GO:0008150,GO:0009987,GO:0030154,GO:0030312,GO:0030435,GO:0031160,GO:0032502,GO:0042802,GO:0043934,GO:0044464,GO:0044699,GO:0044763,GO:0044767,GO:0048646,GO:0048869
GYA98_RS08015	4.68903	2.04499	0.000260369	COTM_BACSU	Spore coat protein M;	Hsp20/alpha crystallin family protein	GO:0008150,GO:0009987,GO:0030154,GO:0030435,GO:0032502,GO:0043934,GO:0044699,GO:0044763,GO:0044767,GO:0048646,GO:0048869
GYA98_RS09235	0.755471	6.58978	0.18254	COTD_BACSU	Spore coat protein D;	spore coat protein	GO:0008150,GO:0009987,GO:0030154,GO:0030435,GO:0032502,GO:0043934,GO:0044699,GO:0044763,GO:0044767,GO:0048646,GO:0048869
GYA98_RS11595	0.999994	8.23631	0.139213	SAFA_BACSU	SpoIVD-associated factor A;	SafA/ExsA family spore coat assembly protein	GO:0003674,GO:0005488,GO:0005515,GO:0005575,GO:0008150,GO:0009987,GO:0019899,GO:0030154,GO:0030435,GO:0032502,GO:0043595,GO:0043934,GO:0044426,GO:0044462,GO:0044464,GO:0044699,GO:0044763,GO:0044767,GO:0048646,GO:0048869,GO:0051117
GYA98_RS11730	1.81235	7.49385	0.000404898	YSXE_BACSU	Uncharacterized protein YsxE;	spore coat protein YsxE	No GO terms assigned
GYA98_RS13820	0.169779	5.80121	0.99977	YUTH_BACSU	Endospore coat-associated protein YutH;	spore coat protein YutH	GO:0005575,GO:0005618,GO:0008150,GO:0009987,GO:0016020,GO:0030154,GO:0030312,GO:0030435,GO:0031160,GO:0032502,GO:0042601,GO:0042763,GO:0043934,GO:0044464,GO:0044699,GO:0044763,GO:0044767,GO:0048646,GO:0048869
GYA98_RS14125	0.581744	2.73285	0.518898	YUSN_BACSU	Uncharacterized protein YusN;	spore coat protein	No GO terms assigned
GYA98_RS14730	-0.679868	7.74664	0.279885	SPSC_BACSU	Spore coat polysaccharide biosynthesis protein SpsC;	DegT/DnrJ/EryC1/StrS family aminotransferase	GO:0003674,GO:0003824
GYA98_RS15760	2.69424	5.53038	2.41e-05	COTB_BACSU	Spore coat protein B;	hypothetical protein	GO:0008150,GO:0009987,GO:0030154,GO:0030435,GO:0032502,GO:0043934,GO:0044699,GO:0044763,GO:0044767,GO:0048646,GO:0048869
GYA98_RS15765	2.35576	4.86355	0.000114024	COTH_BACSU	Inner spore coat protein H;	spore coat protein	GO:0005575,GO:0005618,GO:0008150,GO:0009987,GO:0030154,GO:0030312,GO:0030435,GO:0031160,GO:0032502,GO:0043934,GO:0044464,GO:0044699,GO:0044763,GO:0044767,GO:0048646,GO:0048869
GYA98_RS15770	5.66535	7.27645	8.36e-06	COTG_BACSU	Spore coat protein G;	hypothetical protein	GO:0008150,GO:0009987,GO:0030154,GO:0030435,GO:0032502,GO:0043934,GO:0044699,GO:0044763,GO:0044767,GO:0048646,GO:0048869
GYA98_RS16635	1.44916	4.11479	0.012894	SPSL_BACSU	Spore coat polysaccharide biosynthesis protein SpsL;	spore coat protein	GO:0003674,GO:0003824,GO:0008830,GO:0016491,GO:0016853,GO:0016854,GO:0016857
GYA98_RS16640	2.0409	5.12813	0.00255311	SPSK_BACSU	Spore coat polysaccharide biosynthesis protein SpsK;	dTDP-4-dehydrorhamnose reductase	GO:0003674,GO:0003824,GO:0016491
GYA98_RS16655	3.76496	4.71125	4.68e-05	SPSG_BACSU	Spore coat polysaccharide biosynthesis protein SpsG;	spore coat protein	GO:0003674,GO:0003824,GO:0005575,GO:0005886,GO:0016020,GO:0016021,GO:0016740,GO:0016757,GO:0016758,GO:0031224,GO:0044425,GO:0044464
GYA98_RS16660	2.90851	3.70111	0.00215137	SPSF_BACSU	Spore coat polysaccharide biosynthesis protein SpsF;	spore coat protein	GO:0005575,GO:0005829,GO:0044424,GO:0044444,GO:0044464
GYA98_RS16665	3.67314	4.92785	0.000138307	SPSE_BACSU	Spore coat polysaccharide biosynthesis protein SpsE;	spore coat protein	GO:0003674,GO:0003824,GO:0005975,GO:0008150,GO:0008152,GO:0009058,GO:0016051,GO:0044238,GO:0044699,GO:0044710,GO:0044711,GO:0044723,GO:0071704,GO:1901576
GYA98_RS16670	4.18859	5.00974	2.85e-05	SPSD_BACSU	Spore coat polysaccharide biosynthesis protein SpsD;	GNAT family N-acetyltransferase	GO:0003674,GO:0003824,GO:0004596,GO:0005575,GO:0006464,GO:0006473,GO:0006474,GO:0006807,GO:0008080,GO:0008150,GO:0008152,GO:0009987,GO:0016407,GO:0016410,GO:0016740,GO:0016746,GO:0016747,GO:0019538,GO:0031248,GO:0031365,GO:0032991,GO:0034212,GO:0036211,GO:0043170,GO:0043412,GO:0043543,GO:0044237,GO:0044238,GO:0044260,GO:0044267,GO:0044424,GO:0044464,GO:0071704,GO:1901564,GO:1902493,GO:1902494,GO:…
GYA98_RS16675	4.50943	4.81486	3.93e-05	SPSC_BACSU	Spore coat polysaccharide biosynthesis protein SpsC;	DegT/DnrJ/EryC1/StrS family aminotransferase	GO:0003674,GO:0003824
GYA98_RS16680	4.89812	5.12665	1.49e-05	SPSB_BACSU	Spore coat polysaccharide biosynthesis protein SpsB;	CDP-glycerol glycerophosphotransferase family protein	GO:0003674,GO:0003824,GO:0005575,GO:0016020,GO:0016740,GO:0016772,GO:0016780,GO:0047355
GYA98_RS16685	5.08047	5.25838	6.44e-06	SPSA_BACSU	Spore coat polysaccharide biosynthesis protein SpsA;	glycosyltransferase family 2 protein	GO:0003674,GO:0003824,GO:0016740,GO:0016757
GYA98_RS16690	4.16632	5.78814	7.19e-06	GERQ_BACSU	Spore coat protein GerQ;	spore coat protein GerQ	GO:0005575,GO:0005618,GO:0006464,GO:0006807,GO:0008150,GO:0008152,GO:0009987,GO:0018149,GO:0018153,GO:0018193,GO:0018199,GO:0018205,GO:0018262,GO:0019538,GO:0030154,GO:0030312,GO:0030435,GO:0031160,GO:0032502,GO:0036211,GO:0043170,GO:0043412,GO:0043934,GO:0044237,GO:0044238,GO:0044260,GO:0044267,GO:0044464,GO:0044699,GO:0044763,GO:0044767,GO:0048646,GO:0048869,GO:0071704,GO:1901564
GYA98_RS17845	4.27023	2.72131	0.00026405	COTF_BACSU	Spore coat protein F;	spore coat protein	GO:0005575,GO:0005618,GO:0008150,GO:0009987,GO:0030154,GO:0030312,GO:0030435,GO:0031160,GO:0032502,GO:0043934,GO:0044464,GO:0044699,GO:0044763,GO:0044767,GO:0048646,GO:0048869
Biofilm formation genes
GYA98_RS14870	-2.31978	8.39362	1.21e-06	EPSO_BACSU	Putative pyruvyl transferase EpsO;	pyruvyl transferase	GO:0000271,GO:0003674,GO:0003824,GO:0005975,GO:0005976,GO:0008150,GO:0008152,GO:0009058,GO:0009059,GO:0016051,GO:0016740,GO:0043170,GO:0044238,GO:0044699,GO:0044710,GO:0044711,GO:0044723,GO:0071704,GO:1901576
GYA98_RS14875	-2.38923	9.37784	3.3e-06	EPSN_BACSU	Putative pyridoxal phosphate-dependent aminotransferase EpsN;	aminotransferase class I/II-fold pyridoxal phosphate-dependent enzyme	GO:0000271,GO:0003674,GO:0003824,GO:0005975,GO:0005976,GO:0008150,GO:0008152,GO:0008483,GO:0009058,GO:0009059,GO:0016051,GO:0016740,GO:0016769,GO:0043170,GO:0044238,GO:0044699,GO:0044710,GO:0044711,GO:0044723,GO:0071704,GO:1901576
GYA98_RS14880	-2.38747	8.48636	4.73e-05	EPSM_BACSU	Putative acetyltransferase EpsM;	acetyltransferase	GO:0000271,GO:0003674,GO:0003824,GO:0005975,GO:0005976,GO:0008150,GO:0008152,GO:0009058,GO:0009059,GO:0016051,GO:0016740,GO:0016746,GO:0043170,GO:0044238,GO:0044699,GO:0044710,GO:0044711,GO:0044723,GO:0071704,GO:1901576
GYA98_RS14885	-2.31368	7.82014	1.21e-06	EPSL_BACSU	Uncharacterized sugar transferase EpsL;	sugar transferase	GO:0000271,GO:0003674,GO:0003824,GO:0005575,GO:0005886,GO:0005975,GO:0005976,GO:0008150,GO:0008152,GO:0009058,GO:0009059,GO:0016020,GO:0016021,GO:0016051,GO:0016740,GO:0031224,GO:0043170,GO:0044238,GO:0044425,GO:0044464,GO:0044699,GO:0044710,GO:0044711,GO:0044723,GO:0071704,GO:1901576
GYA98_RS14890	-2.42682	9.27441	6.95e-06	EPSK_BACSU	Uncharacterized membrane protein EpsK;	MATE family efflux transporter	GO:0000271,GO:0005575,GO:0005886,GO:0005975,GO:0005976,GO:0006810,GO:0008150,GO:0008152,GO:0009058,GO:0009059,GO:0016020,GO:0016021,GO:0016051,GO:0031224,GO:0043170,GO:0044238,GO:0044425,GO:0044464,GO:0044699,GO:0044710,GO:0044711,GO:0044723,GO:0051179,GO:0051234,GO:0071704,GO:1901576
GYA98_RS14895	-2.3315	8.67951	2.4e-06	EPSJ_BACSU	Uncharacterized glycosyltransferase EpsJ;	glycosyltransferase	GO:0000271,GO:0003674,GO:0003824,GO:0005975,GO:0005976,GO:0008150,GO:0008152,GO:0009058,GO:0009059,GO:0016051,GO:0016740,GO:0016757,GO:0043170,GO:0044238,GO:0044699,GO:0044710,GO:0044711,GO:0044723,GO:0071704,GO:1901576
GYA98_RS14900	-1.97264	8.5173	2.72e-06	EPSI_BACSU	Putative pyruvyl transferase EpsI;	pyruvyl transferase	GO:0000271,GO:0003674,GO:0003824,GO:0005975,GO:0005976,GO:0008150,GO:0008152,GO:0009058,GO:0009059,GO:0016051,GO:0016740,GO:0043170,GO:0044238,GO:0044699,GO:0044710,GO:0044711,GO:0044723,GO:0071704,GO:1901576
GYA98_RS14905	-2.19665	8.16176	4.5e-06	EPSH_BACSU	Putative glycosyltransferase EpsH;	glycosyltransferase family 2 protein	GO:0000271,GO:0003674,GO:0003824,GO:0005975,GO:0005976,GO:0008150,GO:0008152,GO:0009058,GO:0009059,GO:0016051,GO:0016740,GO:0016757,GO:0043170,GO:0044238,GO:0044699,GO:0044710,GO:0044711,GO:0044723,GO:0071704,GO:1901576
GYA98_RS14910	-1.96759	8.21691	4.29e-05	EPSG_BACSU	Transmembrane protein EpsG;	EpsG family protein	GO:0000271,GO:0005575,GO:0005886,GO:0005975,GO:0005976,GO:0008150,GO:0008152,GO:0009058,GO:0009059,GO:0016020,GO:0016021,GO:0016051,GO:0031224,GO:0043170,GO:0044238,GO:0044425,GO:0044464,GO:0044699,GO:0044710,GO:0044711,GO:0044723,GO:0071704,GO:1901576
GYA98_RS14915	-2.25545	8.37586	6.95e-06	EPSF_BACSU	Putative glycosyltransferase EpsF;	glycosyltransferase family 1 protein	GO:0000271,GO:0003674,GO:0003824,GO:0005975,GO:0005976,GO:0008150,GO:0008152,GO:0009058,GO:0009059,GO:0016051,GO:0016740,GO:0016757,GO:0043170,GO:0044238,GO:0044699,GO:0044710,GO:0044711,GO:0044723,GO:0071704,GO:1901576
GYA98_RS14920	-1.71463	8.15908	1.43e-05	EPSE_BACSU	Putative glycosyltransferase EpsE;	glycosyltransferase family 2 protein	GO:0000271,GO:0003674,GO:0003824,GO:0005975,GO:0005976,GO:0008150,GO:0008152,GO:0009058,GO:0009059,GO:0016051,GO:0016740,GO:0016757,GO:0043170,GO:0044238,GO:0044699,GO:0044710,GO:0044711,GO:0044723,GO:0071704,GO:1901576
GYA98_RS14925	-1.45817	8.33545	0.000169453	EPSD_BACSU	Putative glycosyltransferase EpsD;	glycosyltransferase family 4 protein	GO:0000271,GO:0003674,GO:0003824,GO:0005975,GO:0005976,GO:0008150,GO:0008152,GO:0009058,GO:0009059,GO:0016051,GO:0016740,GO:0016757,GO:0043170,GO:0044238,GO:0044699,GO:0044710,GO:0044711,GO:0044723,GO:0071704,GO:1901576
GYA98_RS14930	-1.15953	8.23732	0.00307259	EPSC_BACSU	Probable polysaccharide biosynthesis protein EpsC;	polysaccharide biosynthesis protein	GO:0000271,GO:0005575,GO:0005886,GO:0005975,GO:0005976,GO:0008150,GO:0008152,GO:0009058,GO:0009059,GO:0016020,GO:0016021,GO:0016051,GO:0031224,GO:0043170,GO:0043900,GO:0043902,GO:0044238,GO:0044425,GO:0044464,GO:0044699,GO:0044710,GO:0044711,GO:0044723,GO:0048518,GO:0048522,GO:0050789,GO:0050794,GO:0065007,GO:0071704,GO:1900190,GO:1900192,GO:1901576
GYA98_RS14935	-0.878646	7.67927	0.0171699	YVEL_BACSU	Putative tyrosine-protein kinase YveL;	CpsD/CapB family tyrosine-protein kinase	GO:0000166,GO:0000271,GO:0003674,GO:0003824,GO:0004672,GO:0004713,GO:0004715,GO:0005488,GO:0005524,GO:0005975,GO:0005976,GO:0008150,GO:0008152,GO:0009058,GO:0009059,GO:0009987,GO:0016051,GO:0016301,GO:0016740,GO:0016772,GO:0016773,GO:0017076,GO:0030554,GO:0032553,GO:0032555,GO:0032559,GO:0033692,GO:0034637,GO:0034645,GO:0035639,GO:0036094,GO:0043167,GO:0043168,GO:0043170,GO:0044237,GO:0044238,GO:…	epsB homolog
GYA98_RS14940	-0.384416	6.99785	0.857656	YVEK_BACSU	Uncharacterized protein YveK;	hypothetical protein	GO:0000271,GO:0005575,GO:0005886,GO:0005975,GO:0005976,GO:0006629,GO:0008150,GO:0008152,GO:0008610,GO:0008653,GO:0009058,GO:0009059,GO:0009103,GO:0009987,GO:0016020,GO:0016021,GO:0016051,GO:0031224,GO:0033692,GO:0034637,GO:0034645,GO:0043170,GO:0044237,GO:0044238,GO:0044249,GO:0044255,GO:0044260,GO:0044262,GO:0044264,GO:0044425,GO:0044464,GO:0044699,GO:0044710,GO:0044711,GO:0044723,GO:0044763,GO:…	epsA homolog
GYA98_RS10575	-1.837	12.7101	0.000154381	TASA_BACSU	.	spore coat protein	No GO terms assigned
Tricarboxylic cycle genes
GYA98_RS03820	-2.04729	7.75744	6.35e-06	CISY_BACSU	Citrate synthase 1;	citrate synthase/methylcitrate synthase	GO:0003674,GO:0003824,GO:0006082,GO:0006099,GO:0006101,GO:0008150,GO:0008152,GO:0009987,GO:0016740,GO:0016746,GO:0019752,GO:0043436,GO:0044237,GO:0044238,GO:0044281,GO:0044699,GO:0044710,GO:0044763,GO:0046912,GO:0071704,GO:0072350
GYA98_RS07090	-0.837179	10.7216	0.0358973	SUCC_BACVZ	.	ADP-forming succinate--CoA ligase subunit beta	No GO terms assigned
GYA98_RS07095	-1.17784	10.7186	0.00101554	SUCD_BACSU	Succinyl-CoA ligase [ADP-forming] subunit alpha;	succinate--CoA ligase subunit alpha	GO:0000166,GO:0003674,GO:0003824,GO:0004774,GO:0004775,GO:0005488,GO:0005524,GO:0005575,GO:0005829,GO:0006082,GO:0006099,GO:0006101,GO:0006104,GO:0006105,GO:0006139,GO:0006637,GO:0006725,GO:0006732,GO:0006753,GO:0006790,GO:0006793,GO:0006796,GO:0006807,GO:0008150,GO:0008152,GO:0009058,GO:0009141,GO:0009142,GO:0009361,GO:0009987,GO:0016405,GO:0016874,GO:0016877,GO:0016878,GO:0017076,GO:0018130,GO:…
GYA98_RS08030	-3.07715	12.4676	2.85e-05	ACNA_BACSU	Aconitate hydratase A {ECO:0000303|PubMed:3110133};	aconitate hydratase AcnA	GO:0003674,GO:0003676,GO:0003723,GO:0003729,GO:0003730,GO:0003824,GO:0003994,GO:0005488,GO:0006082,GO:0006099,GO:0006101,GO:0006629,GO:0006631,GO:0008150,GO:0008152,GO:0009987,GO:0016829,GO:0016835,GO:0016836,GO:0019541,GO:0019679,GO:0019752,GO:0032787,GO:0043167,GO:0043169,GO:0043436,GO:0043937,GO:0044237,GO:0044238,GO:0044255,GO:0044281,GO:0044699,GO:0044710,GO:0044763,GO:0046459,GO:0046872,GO:…
GYA98_RS08685	-1.17536	11.1575	0.000250529	ODO2_BACSU	Dihydrolipoyllysine-residue succinyltransferase component of 2-oxoglutarate dehydrogenase complex;	2-oxoglutarate dehydrogenase complex dihydrolipoyllysine-residue succinyltransferase	GO:0003674,GO:0003824,GO:0004149,GO:0005575,GO:0006082,GO:0006084,GO:0006099,GO:0006101,GO:0006520,GO:0006553,GO:0006554,GO:0006637,GO:0006732,GO:0006790,GO:0006793,GO:0006807,GO:0008150,GO:0008152,GO:0009056,GO:0009063,GO:0009066,GO:0009068,GO:0009987,GO:0016054,GO:0016417,GO:0016740,GO:0016746,GO:0016747,GO:0016748,GO:0016751,GO:0019474,GO:0019477,GO:0019752,GO:0032991,GO:0033512,GO:0035383,GO:…
GYA98_RS08690	-1.05799	12.0767	0.00141873	ODO1_BACVZ	.	2-oxoglutarate dehydrogenase E1 component	No GO terms assigned
GYA98_RS11900	-1.61314	10.8262	0.000827468	SDHB_BACSU	Succinate dehydrogenase iron-sulfur subunit;	succinate dehydrogenase iron-sulfur subunit	GO:0000104,GO:0003674,GO:0003824,GO:0005488,GO:0006082,GO:0006099,GO:0006101,GO:0008150,GO:0008152,GO:0008177,GO:0009055,GO:0009987,GO:0016491,GO:0016627,GO:0016635,GO:0019752,GO:0043167,GO:0043169,GO:0043436,GO:0044237,GO:0044238,GO:0044281,GO:0044699,GO:0044710,GO:0044763,GO:0046872,GO:0051536,GO:0051537,GO:0051538,GO:0051539,GO:0051540,GO:0071704,GO:0072350
GYA98_RS11905	-0.987588	11.1878	0.00549167	SDHA_BACSU	Succinate dehydrogenase flavoprotein subunit;	succinate dehydrogenase flavoprotein subunit	GO:0000104,GO:0003674,GO:0003824,GO:0005575,GO:0005886,GO:0006082,GO:0006099,GO:0006101,GO:0008150,GO:0008152,GO:0008177,GO:0009987,GO:0016020,GO:0016491,GO:0016627,GO:0016635,GO:0019752,GO:0043436,GO:0044237,GO:0044238,GO:0044281,GO:0044464,GO:0044699,GO:0044710,GO:0044763,GO:0071704,GO:0072350
GYA98_RS12230	-1.66428	11.1806	1.52e-05	MDH_BACVZ	.	malate dehydrogenase	No GO terms assigned
GYA98_RS12235	-1.6876	11.1039	7.16e-06	IDH_BACSU	Isocitrate dehydrogenase [NADP];	NADP-dependent isocitrate dehydrogenase	GO:0000166,GO:0000287,GO:0003674,GO:0003824,GO:0004448,GO:0004450,GO:0005488,GO:0005975,GO:0006081,GO:0006082,GO:0006097,GO:0006099,GO:0006101,GO:0008150,GO:0008152,GO:0009987,GO:0016491,GO:0016614,GO:0016616,GO:0019752,GO:0032787,GO:0036094,GO:0043167,GO:0043169,GO:0043436,GO:0044237,GO:0044238,GO:0044262,GO:0044281,GO:0044699,GO:0044710,GO:0044723,GO:0044763,GO:0046487,GO:0046872,GO:0048037,GO:…
GYA98_RS12240	-2.17546	10.351	2.96e-06	CISY2_BACSU	Citrate synthase 2;	citrate synthase	GO:0003674,GO:0003824,GO:0005575,GO:0005737,GO:0006082,GO:0006099,GO:0006101,GO:0008150,GO:0008152,GO:0009987,GO:0016740,GO:0016746,GO:0019752,GO:0043436,GO:0044237,GO:0044238,GO:0044281,GO:0044424,GO:0044464,GO:0044699,GO:0044710,GO:0044763,GO:0046912,GO:0071704,GO:0072350
GYA98_RS14210	-1.07732	9.46638	0.00593021	FUMC_BACSU	Fumarate hydratase class II {ECO:0000255|HAMAP-Rule:MF_00743};	class II fumarate hydratase	GO:0003674,GO:0003824,GO:0004333,GO:0005575,GO:0005829,GO:0006082,GO:0006099,GO:0006101,GO:0006106,GO:0006108,GO:0006461,GO:0008150,GO:0008152,GO:0009987,GO:0016043,GO:0016829,GO:0016835,GO:0016836,GO:0019752,GO:0022607,GO:0032991,GO:0043234,GO:0043436,GO:0043648,GO:0043933,GO:0044237,GO:0044238,GO:0044281,GO:0044424,GO:0044444,GO:0044464,GO:0044699,GO:0044710,GO:0044763,GO:0045239,GO:0051259,GO:…
GYA98_RS17095	-1.96564	9.22931	4.39e-05	CIMH_BACSU	Citrate/malate transporter;	L-malate permease	GO:0003674,GO:0005215,GO:0005575,GO:0005886,GO:0006082,GO:0006101,GO:0008150,GO:0008152,GO:0008509,GO:0008514,GO:0009987,GO:0015075,GO:0015291,GO:0015293,GO:0016020,GO:0016021,GO:0019752,GO:0022804,GO:0022857,GO:0022891,GO:0022892,GO:0031224,GO:0043436,GO:0044237,GO:0044281,GO:0044425,GO:0044464,GO:0044699,GO:0044710,GO:0044763,GO:0071704,GO:0072350
Phosphate stress genes
GYA98_RS12220	-0.667678	8.65281	0.223829	PHOR_BACSU	Alkaline phosphatase synthesis sensor protein PhoR;	PAS domain-containing protein	GO:0000155,GO:0000166,GO:0003674,GO:0003824,GO:0004672,GO:0004673,GO:0004871,GO:0004872,GO:0005488,GO:0005524,GO:0005575,GO:0005622,GO:0005886,GO:0006355,GO:0006810,GO:0006811,GO:0006817,GO:0006820,GO:0008150,GO:0009889,GO:0010468,GO:0010556,GO:0015698,GO:0016020,GO:0016021,GO:0016301,GO:0016740,GO:0016772,GO:0016773,GO:0016775,GO:0017076,GO:0019219,GO:0019222,GO:0030554,GO:0031224,GO:0031323,GO:…
GYA98_RS12225	-0.541387	6.55625	0.634857	PHOP_BACSU	Alkaline phosphatase synthesis transcriptional regulatory protein PhoP;	response regulator transcription factor	GO:0000160,GO:0003674,GO:0003676,GO:0003677,GO:0005488,GO:0005575,GO:0005737,GO:0006139,GO:0006351,GO:0006355,GO:0006725,GO:0006807,GO:0006810,GO:0006811,GO:0006817,GO:0006820,GO:0007165,GO:0008150,GO:0008152,GO:0009058,GO:0009059,GO:0009889,GO:0009987,GO:0010468,GO:0010556,GO:0015698,GO:0016070,GO:0018130,GO:0019219,GO:0019222,GO:0019438,GO:0031323,GO:0031326,GO:0032774,GO:0034641,GO:0034645,GO:…
GYA98_RS15500	2.88267	7.96535	5.43e-06	TUAH_BACSU	Putative teichuronic acid biosynthesis glycosyltransferase TuaH;	glycosyltransferase	GO:0003674,GO:0003824,GO:0006082,GO:0008150,GO:0008152,GO:0009058,GO:0009059,GO:0009987,GO:0016043,GO:0016053,GO:0016740,GO:0016757,GO:0034645,GO:0043170,GO:0044036,GO:0044038,GO:0044237,GO:0044249,GO:0044260,GO:0044281,GO:0044283,GO:0044699,GO:0044710,GO:0044711,GO:0044763,GO:0045229,GO:0050845,GO:0050846,GO:0070589,GO:0071554,GO:0071555,GO:0071704,GO:0071840,GO:1901576
GYA98_RS15505	2.82275	6.97619	9.09e-07	TUAG_BACSU	Putative teichuronic acid biosynthesis glycosyltransferase TuaG;	glycosyltransferase family 2 protein	GO:0003674,GO:0003824,GO:0006082,GO:0008150,GO:0008152,GO:0009058,GO:0009059,GO:0009987,GO:0016043,GO:0016053,GO:0016740,GO:0016757,GO:0034645,GO:0043170,GO:0044036,GO:0044038,GO:0044237,GO:0044249,GO:0044260,GO:0044281,GO:0044283,GO:0044699,GO:0044710,GO:0044711,GO:0044763,GO:0045229,GO:0050845,GO:0050846,GO:0070589,GO:0071554,GO:0071555,GO:0071704,GO:0071840,GO:1901576
GYA98_RS15510	2.52822	6.40512	8.89e-07	TUAF_BACSU	Teichuronic acid biosynthesis protein TuaF;	Teichuronic acid biosynthesis protein TuaF	GO:0000271,GO:0005575,GO:0005886,GO:0005975,GO:0005976,GO:0006082,GO:0006629,GO:0008150,GO:0008152,GO:0008610,GO:0008653,GO:0009058,GO:0009059,GO:0009103,GO:0009987,GO:0016020,GO:0016021,GO:0016043,GO:0016051,GO:0016053,GO:0031224,GO:0033692,GO:0034637,GO:0034645,GO:0043170,GO:0044036,GO:0044038,GO:0044237,GO:0044238,GO:0044249,GO:0044255,GO:0044260,GO:0044262,GO:0044264,GO:0044281,GO:0044283,GO:…
GYA98_RS15515	2.53369	8.75443	2.15e-05	TUAE_BACSU	Teichuronic acid biosynthesis protein TuaE;	O-antigen ligase family protein	GO:0005575,GO:0005886,GO:0006082,GO:0008150,GO:0008152,GO:0009058,GO:0009059,GO:0009987,GO:0016020,GO:0016021,GO:0016043,GO:0016053,GO:0031224,GO:0034645,GO:0043170,GO:0044036,GO:0044038,GO:0044237,GO:0044249,GO:0044260,GO:0044281,GO:0044283,GO:0044425,GO:0044464,GO:0044699,GO:0044710,GO:0044711,GO:0044763,GO:0045229,GO:0050845,GO:0050846,GO:0070589,GO:0071554,GO:0071555,GO:0071704,GO:0071840,GO:…
GYA98_RS15520	2.37691	9.42818	1.64e-05	TUAD_BACSU	UDP-glucose 6-dehydrogenase TuaD;	UDP-glucose/GDP-mannose dehydrogenase family protein	GO:0000166,GO:0000271,GO:0003674,GO:0003824,GO:0003979,GO:0005488,GO:0005575,GO:0005737,GO:0005975,GO:0005976,GO:0006065,GO:0006082,GO:0006139,GO:0006725,GO:0006793,GO:0006807,GO:0008150,GO:0008152,GO:0009058,GO:0009059,GO:0009225,GO:0009226,GO:0009987,GO:0016043,GO:0016051,GO:0016053,GO:0016491,GO:0016614,GO:0016616,GO:0018130,GO:0019438,GO:0019752,GO:0034641,GO:0034654,GO:0036094,GO:0043170,GO:…
GYA98_RS15525	2.11039	8.57308	2.21e-05	TUAC_BACSU	Putative teichuronic acid biosynthesis glycosyltransferase TuaC;	glycosyltransferase family 4 protein	GO:0003674,GO:0003824,GO:0006082,GO:0008150,GO:0008152,GO:0009058,GO:0009059,GO:0009987,GO:0016043,GO:0016053,GO:0016740,GO:0016757,GO:0034645,GO:0043170,GO:0044036,GO:0044038,GO:0044237,GO:0044249,GO:0044260,GO:0044281,GO:0044283,GO:0044699,GO:0044710,GO:0044711,GO:0044763,GO:0045229,GO:0050845,GO:0050846,GO:0070589,GO:0071554,GO:0071555,GO:0071704,GO:0071840,GO:1901576
GYA98_RS15530	2.06224	9.25107	6.38e-05	TUAB_BACSU	Teichuronic acid biosynthesis protein TuaB;	MOP flippase family protein	GO:0000271,GO:0005575,GO:0005886,GO:0005975,GO:0005976,GO:0006082,GO:0006810,GO:0008150,GO:0008152,GO:0009058,GO:0009059,GO:0009987,GO:0016020,GO:0016021,GO:0016043,GO:0016051,GO:0016053,GO:0031224,GO:0034645,GO:0043170,GO:0044036,GO:0044038,GO:0044237,GO:0044238,GO:0044249,GO:0044260,GO:0044281,GO:0044283,GO:0044425,GO:0044464,GO:0044699,GO:0044710,GO:0044711,GO:0044723,GO:0044763,GO:0045229,GO:…
GYA98_RS15535	1.88311	9.04476	0.000182554	TUAA_BACSU	Putative undecaprenyl-phosphate N-acetylgalactosaminyl 1-phosphate transferase;	exopolysaccharide biosynthesis polyprenyl glycosylphosphotransferase	GO:0003674,GO:0003824,GO:0005575,GO:0005886,GO:0006082,GO:0008150,GO:0008152,GO:0009058,GO:0009059,GO:0009987,GO:0016020,GO:0016021,GO:0016043,GO:0016053,GO:0016740,GO:0016757,GO:0031224,GO:0034645,GO:0043170,GO:0044036,GO:0044038,GO:0044237,GO:0044249,GO:0044260,GO:0044281,GO:0044283,GO:0044425,GO:0044464,GO:0044699,GO:0044710,GO:0044711,GO:0044763,GO:0045229,GO:0050845,GO:0050846,GO:0070589,GO:…
GYA98_RS10730	1.53131	9.93862	0.00146195	PSTB1_BACSU	Phosphate import ATP-binding protein PstB 1 {ECO:0000255|HAMAP-Rule:MF_01702};	phosphate ABC transporter ATP-binding protein	GO:0000166,GO:0003674,GO:0003824,GO:0005215,GO:0005315,GO:0005488,GO:0005524,GO:0005575,GO:0008509,GO:0015075,GO:0015103,GO:0015114,GO:0015291,GO:0015399,GO:0015405,GO:0015415,GO:0016462,GO:0016787,GO:0016817,GO:0016818,GO:0016820,GO:0016887,GO:0017076,GO:0017111,GO:0022804,GO:0022853,GO:0022857,GO:0022891,GO:0022892,GO:0030554,GO:0032553,GO:0032555,GO:0032559,GO:0032991,GO:0035639,GO:0036094,GO:…
GYA98_RS10735	1.72214	10.0844	0.00121894	PSTB2_BACSU	Phosphate import ATP-binding protein PstB 2 {ECO:0000255|HAMAP-Rule:MF_01702};	phosphate ABC transporter ATP-binding protein	GO:0000166,GO:0003674,GO:0003824,GO:0005215,GO:0005315,GO:0005488,GO:0005524,GO:0005575,GO:0008509,GO:0015075,GO:0015103,GO:0015114,GO:0015291,GO:0015399,GO:0015405,GO:0015415,GO:0016462,GO:0016787,GO:0016817,GO:0016818,GO:0016820,GO:0016887,GO:0017076,GO:0017111,GO:0022804,GO:0022853,GO:0022857,GO:0022891,GO:0022892,GO:0030554,GO:0032553,GO:0032555,GO:0032559,GO:0032991,GO:0035639,GO:0036094,GO:…
GYA98_RS10740	1.19462	8.79771	0.00133142	YQGI_BACSU	Probable ABC transporter permease protein YqgI;	phosphate ABC transporter permease PstA	GO:0003674,GO:0003824,GO:0005215,GO:0005315,GO:0005575,GO:0005887,GO:0008509,GO:0015075,GO:0015103,GO:0015114,GO:0015291,GO:0015399,GO:0015405,GO:0015415,GO:0016021,GO:0016462,GO:0016787,GO:0016817,GO:0016818,GO:0016820,GO:0016887,GO:0017111,GO:0022804,GO:0022853,GO:0022857,GO:0022891,GO:0022892,GO:0031224,GO:0031226,GO:0042623,GO:0042625,GO:0042626,GO:0043225,GO:0043492,GO:0044425,GO:0044459,GO:…
GYA98_RS10745	1.30623	9.38719	0.00127529	YQGH_BACSU	Probable ABC transporter permease protein YqgH;	phosphate ABC transporter permease subunit PstC	GO:0003674,GO:0003824,GO:0005215,GO:0005315,GO:0005575,GO:0005887,GO:0006810,GO:0006811,GO:0006817,GO:0006820,GO:0008150,GO:0008509,GO:0015075,GO:0015103,GO:0015114,GO:0015291,GO:0015399,GO:0015405,GO:0015415,GO:0015698,GO:0016021,GO:0016462,GO:0016787,GO:0016817,GO:0016818,GO:0016820,GO:0016887,GO:0017111,GO:0022804,GO:0022853,GO:0022857,GO:0022891,GO:0022892,GO:0031224,GO:0031226,GO:0034220,GO:…
GYA98_RS10750	1.50532	10.2095	0.000232483	PSTS_BACSU	Phosphate-binding protein PstS;	phosphate ABC transporter substrate-binding protein	GO:0003674,GO:0003824,GO:0005215,GO:0005488,GO:0005575,GO:0005886,GO:0006810,GO:0006811,GO:0006817,GO:0006820,GO:0006950,GO:0007154,GO:0008150,GO:0008509,GO:0009267,GO:0009605,GO:0009987,GO:0009991,GO:0015075,GO:0015103,GO:0015114,GO:0015399,GO:0015405,GO:0015415,GO:0015698,GO:0016020,GO:0016036,GO:0016462,GO:0016787,GO:0016817,GO:0016818,GO:0016820,GO:0016887,GO:0017111,GO:0022804,GO:0022853,GO:…
GYA98_RS00270	1.98427	6.89924	5.02e-06	GLPQ_BACSU	Glycerophosphoryl diester phosphodiesterase;	glycerophosphodiester phosphodiesterase	GO:0003674,GO:0003824,GO:0005488,GO:0005975,GO:0006066,GO:0006071,GO:0006629,GO:0008081,GO:0008150,GO:0008152,GO:0008889,GO:0009987,GO:0016787,GO:0016788,GO:0019400,GO:0019751,GO:0042578,GO:0043167,GO:0043169,GO:0044237,GO:0044238,GO:0044262,GO:0044281,GO:0044699,GO:0044710,GO:0044723,GO:0044763,GO:0046872,GO:0071704,GO:1901615
