# Supplementary material for: Comparative transcriptome analysis reveals the biocontrol mechanism of Bacillus velezensis E68 against Fusarium graminearum DAOMC 180378, the causal agent of Fusarium head blight
Source: PLoS One. 2023 Jan 26;18(1):e0277983. doi: 10.1371/journal.pone.0277983 (PMC9879434; doi:10.1371/journal.pone.0277983)
Supplement: S3 Table — (XLSX) [file pone.0277983.s003.xlsx]

## Sheet: S3 F. graminearum diff gene exp
S3 Table: Differential gene expression data for expressed genes of Fusarium graminearum DAOMC 180378.
Locus ID	log2 Fold change	log2 counts per million	False discovery rate	UniprotKB ID	UniprotKB product name	Description from .GFF file	GO terms assigned from UniprotKB
FGRAMPH1_01G00009	1.81693	6.08644	0.0165494	NOR1_FUSLI	Cytochrome P450 55A2;	cytochrome P450 55A1	GO:0003674,GO:0003824,GO:0004497,GO:0005488,GO:0005506,GO:0016491,GO:0016705,GO:0020037,GO:0043167,GO:0043169,GO:0046872,GO:0046906,GO:0046914,GO:0097159,GO:1901363
FGRAMPH1_01G00017	-0.345722	1.61304	1	MIS13_SCHPO	Kinetochore protein mis13;	kinetochore partial	GO:0000070,GO:0000444,GO:0000775,GO:0000779,GO:0000819,GO:0000939,GO:0000941,GO:0005575,GO:0005634,GO:0006996,GO:0007049,GO:0007059,GO:0008150,GO:0009987,GO:0016043,GO:0022402,GO:0022414,GO:0031617,GO:0032991,GO:0043226,GO:0043227,GO:0043229,GO:0043231,GO:0043234,GO:0044422,GO:0044424,GO:0044427,GO:0044428,GO:0044446,GO:0044454,GO:0044464,GO:0044699,GO:0044702,GO:0044763,GO:0051276,GO:0051301,GO:…
FGRAMPH1_01G00019	0.126228	2.3456	1	.	NA	hypothetical protein	No GO terms assigned
FGRAMPH1_01G00027	0.989222	1.53516	0.240798	.	NA	hypothetical protein	No GO terms assigned
FGRAMPH1_01G00031	-1.8557	2.17215	0.00619333	.	NA	alpha beta hydrolase fold family	No GO terms assigned
FGRAMPH1_01G00039	-0.741859	0.281957	0.497078	ANK2_HUMAN	Ankyrin-2;	hypothetical protein	GO:0001508,GO:0002027,GO:0003008,GO:0003012,GO:0003279,GO:0003283,GO:0003674,GO:0005198,GO:0005200,GO:0005488,GO:0005515,GO:0005575,GO:0005622,GO:0005829,GO:0005856,GO:0005886,GO:0005887,GO:0005911,GO:0006605,GO:0006612,GO:0006810,GO:0006811,GO:0006812,GO:0006816,GO:0006873,GO:0006874,GO:0006875,GO:0006886,GO:0006928,GO:0006936,GO:0006937,GO:0006941,GO:0006942,GO:0007009,GO:0007043,GO:0007154,GO:…
FGRAMPH1_01G00051	0.207416	3.93155	1	.	NA	hypothetical protein	No GO terms assigned
FGRAMPH1_01G00053	1.38471	2.38283	0.0744778	CLM2_GIBZE	.	O-methylsterigmatocystin oxidoreductase	No GO terms assigned
FGRAMPH1_01G00065	0.533157	2.69443	0.764139	.	NA	Transcription regulatory SNF2	No GO terms assigned
FGRAMPH1_01G00071	-1.84418	2.63133	0.00450898	.	NA	unnamed protein product	No GO terms assigned
FGRAMPH1_01G00075	-1.7685	0.582382	0.0786881	GT2_ZYMTI	.	polysaccharide synthase	No GO terms assigned
FGRAMPH1_01G00077	-0.373005	2.22165	1	LACP_KLULA	Lactose permease;	mfs sugar transporter	GO:0003674,GO:0005215,GO:0005575,GO:0006810,GO:0008150,GO:0008643,GO:0015291,GO:0015293,GO:0016021,GO:0022804,GO:0022857,GO:0022891,GO:0022892,GO:0031224,GO:0044425,GO:0044699,GO:0044765,GO:0051179,GO:0051234,GO:0071702,GO:1902578
FGRAMPH1_01G00081	-1.77708	2.73384	0.00240608	.	NA	ribonucleoside-diphosphate reductase large subunit	No GO terms assigned
FGRAMPH1_01G00085	0.968906	6.02195	0.0156057	.	NA	alkanal monooxygenase	No GO terms assigned
FGRAMPH1_01G00087	-0.986018	1.09644	0.266622	RASH_MSVMO	GTPase HRas;	hypothetical protein	GO:0000166,GO:0001882,GO:0001883,GO:0003674,GO:0005488,GO:0005525,GO:0005575,GO:0007165,GO:0007264,GO:0008150,GO:0009987,GO:0016020,GO:0017076,GO:0019001,GO:0020002,GO:0032549,GO:0032550,GO:0032553,GO:0032555,GO:0032561,GO:0033643,GO:0033644,GO:0035556,GO:0035639,GO:0036094,GO:0043167,GO:0043168,GO:0044217,GO:0044218,GO:0044279,GO:0050789,GO:0050794,GO:0065007,GO:0097159,GO:0097367,GO:1901265,GO:…
FGRAMPH1_01G00091	0.848755	2.49087	0.20795	.	NA	hypothetical protein FPSE_07849	No GO terms assigned
FGRAMPH1_01G00093	1.11308	3.27546	0.0157047	.	NA	unnamed protein product	No GO terms assigned
FGRAMPH1_01G00095	0.0478732	3.34413	1	SR1A_PHYPO	Spherulin-1A;	spherulin 1A precursor	GO:0003674,GO:0005488,GO:0005575,GO:0005576,GO:0005618,GO:0030145,GO:0030312,GO:0043167,GO:0043169,GO:0044464,GO:0045735,GO:0046872,GO:0046914
FGRAMPH1_01G00097	-1.81503	5.37239	1.29717e-06	LACT2_CAEEL	Beta-lactamase domain-containing protein 2;	Beta-lactamase domain-containing 2	GO:0005575,GO:0016021,GO:0031224,GO:0044425
FGRAMPH1_01G00099	0.0378836	1.16548	1	.	NA	hypothetical protein	No GO terms assigned
FGRAMPH1_01G00105	-0.800259	0.905484	0.524423	MEP1_COLGM	Extracellular metalloprotease GLRG_06286;	probable metalloprotease MEP1	GO:0003674,GO:0003824,GO:0005488,GO:0005575,GO:0005576,GO:0008233,GO:0008237,GO:0016787,GO:0043167,GO:0043169,GO:0046872,GO:0070011
FGRAMPH1_01G00117	-0.167441	3.68296	1	YDJP_BACSU	AB hydrolase superfamily protein YdjP;	ab hydrolase superfamily	GO:0003674,GO:0003824,GO:0016787
FGRAMPH1_01G00119	-0.940183	3.48269	0.0856874	.	NA	hypothetical protein	No GO terms assigned
FGRAMPH1_01G00123	0.820068	1.54444	0.344849	GLCSF_BACTN	.	unnamed protein product	No GO terms assigned
FGRAMPH1_01G00127	1.4651	4.3445	0.00147375	GRA9_GIBZE	.	fatty acid synthase alpha partial	No GO terms assigned
FGRAMPH1_01G00129	0.00654176	4.23536	1	GRA8_GIBZE	.	Cytochrome E- group I	No GO terms assigned
FGRAMPH1_01G00131	-1.06369	1.91324	0.265059	GRA7_GIBZE	.	fatty acid synthase beta subunit	No GO terms assigned
FGRAMPH1_01G00133	1.30289	2.56357	0.034204	GRA6_GIBZE	.	unnamed protein product	No GO terms assigned
FGRAMPH1_01G00135	-0.388888	5.21681	1	GRA5_GIBZE	.	hypothetical protein	No GO terms assigned
FGRAMPH1_01G00137	0.373931	3.95354	1	GRA4_GIBZE	.	unc-45 like B	No GO terms assigned
FGRAMPH1_01G00141	0.590491	2.86412	0.650568	GRA2_GIBZE	.	Myc-type basic helix-loop-helix bHLH domain	No GO terms assigned
FGRAMPH1_01G00143	1.63734	4.33715	0.00110215	GRA1_GIBZE	.	nonribosomal peptide synthetase	No GO terms assigned
FGRAMPH1_01G00145	0.607875	5.42535	0.634931	GRA10_GIBZE	.	thioredoxin reductase	No GO terms assigned
FGRAMPH1_01G00147	0.769524	4.57899	0.332714	GRA11_GIBZE	.	hydrolase or acyltransferase of alpha beta superfamily	No GO terms assigned
FGRAMPH1_01G00149	0.482556	5.90831	0.989594	GRA12_GIBZE	.	Alpha beta hydrolase fold-1	No GO terms assigned
FGRAMPH1_01G00151	1.05682	4.88147	0.021818	GRA13_GIBZE	.	hypothetical protein	No GO terms assigned
FGRAMPH1_01G00153	-0.390518	3.90657	0.978063	GRA14_GIBZE	.	hypothetical protein	No GO terms assigned
FGRAMPH1_01G00155	0.954992	5.26597	0.264279	GRA15_GIBZE	.	Oxoglutarate iron-dependent oxygenase	No GO terms assigned
FGRAMPH1_01G00157	2.0332	4.30942	0.00104185	GRA16_GIBZE	.	branched-chain-amino-acid aminotransferase	No GO terms assigned
FGRAMPH1_01G00161	-0.341655	6.21145	1	IMCL2_ORYSJ	Probable isoprenylcysteine alpha-carbonyl methylesterase ICMEL2;	isoprenylcysteine alpha-carbonyl methylesterase ICMEL1	GO:0000139,GO:0003674,GO:0003824,GO:0005575,GO:0005789,GO:0016020,GO:0016021,GO:0016787,GO:0016788,GO:0031090,GO:0031224,GO:0044422,GO:0044424,GO:0044425,GO:0044431,GO:0044432,GO:0044444,GO:0044446,GO:0044464,GO:0052689,GO:0098588
FGRAMPH1_01G00163	-0.960487	6.12825	0.0785826	NIT2_ASPKW	.	Aliphatic nitrilase	No GO terms assigned
FGRAMPH1_01G00167	2.09893	2.96852	0.00190209	AAD14_YEAST	Putative aryl-alcohol dehydrogenase AAD14;	aryl-alcohol dehydrogenase	GO:0003674,GO:0003824,GO:0006081,GO:0008150,GO:0008152,GO:0009987,GO:0016491,GO:0016614,GO:0016616,GO:0018456,GO:0044237,GO:0044699,GO:0044710,GO:0044763,GO:0071704
FGRAMPH1_01G00169	2.07472	1.37907	0.00294659	CLAN_PASFU	.	hypothetical protein	No GO terms assigned
FGRAMPH1_01G00171	0.0773132	3.88025	1	.	NA	hypothetical protein	No GO terms assigned
FGRAMPH1_01G00195	-0.108438	7.34263	1	.	NA	hypothetical protein FPSE_10645	No GO terms assigned
FGRAMPH1_01G00197	2.37189	3.92746	0.000719802	KP4T_UMV4	KP4 killer toxin;	Calcium Channel partial	GO:0005575,GO:0005576,GO:0008150,GO:0009405,GO:0044419,GO:0051704
FGRAMPH1_01G00199	4.03751	2.44062	0.0017158	KP4T_UMV4	KP4 killer toxin;	killer kp4	GO:0005575,GO:0005576,GO:0008150,GO:0009405,GO:0044419,GO:0051704
FGRAMPH1_01G00201	3.15469	5.06413	9.29077e-05	KP4T_UMV4	KP4 killer toxin;	Calcium Channel partial	GO:0005575,GO:0005576,GO:0008150,GO:0009405,GO:0044419,GO:0051704
FGRAMPH1_01G00205	-0.16327	2.40421	1	.	NA	unnamed protein product	No GO terms assigned
FGRAMPH1_01G00211	-0.662037	1.63297	0.57192	.	NA	unnamed protein product	No GO terms assigned
FGRAMPH1_01G00213	-1.61681	5.33259	0.000175935	UCSJ_ACRSP	.	hypothetical protein	No GO terms assigned
FGRAMPH1_01G00215	0.195789	0.696725	1	LACP_KLULA	Lactose permease;	Lactose permease	GO:0003674,GO:0005215,GO:0005575,GO:0006810,GO:0008150,GO:0008643,GO:0015291,GO:0015293,GO:0016021,GO:0022804,GO:0022857,GO:0022891,GO:0022892,GO:0031224,GO:0044425,GO:0044699,GO:0044765,GO:0051179,GO:0051234,GO:0071702,GO:1902578
FGRAMPH1_01G00217	-0.624717	3.53227	0.614725	AGALC_ASPOR	Probable alpha-galactosidase C;	alpha-galactosidase C precursor	GO:0000272,GO:0003674,GO:0003824,GO:0004553,GO:0004557,GO:0005575,GO:0005576,GO:0005975,GO:0005976,GO:0008150,GO:0008152,GO:0009056,GO:0009057,GO:0015925,GO:0016052,GO:0016787,GO:0016798,GO:0043170,GO:0044238,GO:0052692,GO:0071704,GO:1901575
FGRAMPH1_01G00219	-0.836902	4.14459	0.0982148	MAL13_YEAST	Maltose fermentation regulatory protein MAL13;	transcription activator amyR	GO:0000023,GO:0000981,GO:0001071,GO:0003674,GO:0003676,GO:0003677,GO:0003700,GO:0005488,GO:0005575,GO:0005634,GO:0005975,GO:0005984,GO:0006139,GO:0006351,GO:0006355,GO:0006725,GO:0006807,GO:0008150,GO:0008152,GO:0008270,GO:0009058,GO:0009059,GO:0009311,GO:0009889,GO:0009987,GO:0010468,GO:0010556,GO:0016070,GO:0018130,GO:0019219,GO:0019222,GO:0019438,GO:0031323,GO:0031326,GO:0032774,GO:0034641,GO:…
FGRAMPH1_01G00223	1.06495	4.71134	0.0142694	TRI1_FUSSP	.	Calonectrin oxygenase	No GO terms assigned
FGRAMPH1_01G00225	-0.538622	3.78705	0.761185	.	NA	hypothetical protein	No GO terms assigned
FGRAMPH1_01G00235	-1.54387	0.152918	0.0334279	MTR_NEUCR	N amino acid transport system protein;	n amino acid transport system	GO:0003333,GO:0003674,GO:0005215,GO:0005302,GO:0005342,GO:0005575,GO:0005774,GO:0006810,GO:0006811,GO:0006812,GO:0006820,GO:0006865,GO:0006868,GO:0008150,GO:0008324,GO:0008509,GO:0008514,GO:0015075,GO:0015171,GO:0015173,GO:0015175,GO:0015179,GO:0015186,GO:0015188,GO:0015658,GO:0015711,GO:0015801,GO:0015803,GO:0015804,GO:0015807,GO:0015828,GO:0015849,GO:0016020,GO:0016021,GO:0022857,GO:0022891,GO:…
FGRAMPH1_01G00239	-0.980524	1.69227	0.25364	YAKC_SCHPO	Aldo-keto reductase yakc [NADP(+)];	alcohol dehydrogenase	GO:0003674,GO:0003824,GO:0005575,GO:0005634,GO:0005829,GO:0016491,GO:0016614,GO:0043226,GO:0043227,GO:0043229,GO:0043231,GO:0044424,GO:0044444,GO:0044464
FGRAMPH1_01G00243	1.56193	1.42862	0.0454763	NAT_MYCTU	Arylamine N-acetyltransferase {ECO:0000303|PubMed:9973365};	arylamine N-acetyltransferase	GO:0003674,GO:0003824,GO:0004060,GO:0005575,GO:0005886,GO:0008080,GO:0008150,GO:0016020,GO:0016407,GO:0016410,GO:0016740,GO:0016746,GO:0016747,GO:0042221,GO:0044464,GO:0046677,GO:0050896
FGRAMPH1_01G00245	0.4418	0.518865	0.979525	ATRR_ASPFU	.	transcription factor	No GO terms assigned
FGRAMPH1_01G00247	-1.45822	5.05193	0.0026605	YC7C_SCHPO	Uncharacterized esterase/lipase C417.12;	triacylglycerol lipase v precursor	GO:0003674,GO:0003824,GO:0005575,GO:0005615,GO:0005634,GO:0005829,GO:0016787,GO:0016788,GO:0043226,GO:0043227,GO:0043229,GO:0043231,GO:0044421,GO:0044424,GO:0044444,GO:0044464,GO:0052689
FGRAMPH1_01G00249	-1.8792	0.259495	0.0341347	YP55_SCHPO	Uncharacterized transporter C460.05;	allantoate permease	GO:0003674,GO:0005215,GO:0005575,GO:0005783,GO:0006810,GO:0006811,GO:0006820,GO:0008150,GO:0016021,GO:0022857,GO:0031224,GO:0043226,GO:0043227,GO:0043229,GO:0043231,GO:0044424,GO:0044425,GO:0044444,GO:0044464,GO:0051179,GO:0051234,GO:0055085
FGRAMPH1_01G00271	-2.55808	0.307389	0.00418995	YP23_SCHPO	Putative amidase PB8B6.03;	general amidase	GO:0003674,GO:0003824,GO:0004040,GO:0005575,GO:0005829,GO:0006082,GO:0006629,GO:0006631,GO:0008150,GO:0008152,GO:0009056,GO:0009062,GO:0009987,GO:0016042,GO:0016054,GO:0016787,GO:0016810,GO:0016811,GO:0016874,GO:0016879,GO:0016884,GO:0017064,GO:0019752,GO:0032787,GO:0043436,GO:0044237,GO:0044238,GO:0044242,GO:0044248,GO:0044255,GO:0044281,GO:0044282,GO:0044424,GO:0044444,GO:0044464,GO:0044699,GO:…
FGRAMPH1_01G00279	1.48442	1.01361	0.0369185	CEX1_YARLI	.	major facilitator superfamily transporter	No GO terms assigned
FGRAMPH1_01G00283	0.0525598	1.68995	1	.	NA	hypothetical protein	No GO terms assigned
FGRAMPH1_01G00287	-0.625799	2.76131	0.56765	.	NA	hypothetical protein	No GO terms assigned
FGRAMPH1_01G00291	-0.348683	3.60879	1	PRX3_PENRO	.	6-hydroxy-D-nicotine oxidase	No GO terms assigned
FGRAMPH1_01G00295	-0.812623	1.59975	0.34307	PTAR3_PESFW	.	hypothetical protein	No GO terms assigned
FGRAMPH1_01G00309	-0.736564	0.681669	0.493336	QAY_NEUTR	Quinate permease;	quinate permease	GO:0003674,GO:0005215,GO:0005575,GO:0006082,GO:0008150,GO:0008152,GO:0009987,GO:0016021,GO:0019630,GO:0019752,GO:0022857,GO:0022891,GO:0022892,GO:0031224,GO:0032787,GO:0043436,GO:0044237,GO:0044281,GO:0044425,GO:0044699,GO:0044710,GO:0044763,GO:0071704,GO:1901360,GO:1901615
FGRAMPH1_01G00315	-0.698052	1.30865	0.553841	RAI14_RAT	Ankycorbin;	unnamed protein product	GO:0005575,GO:0005654,GO:0005737,GO:0005739,GO:0005856,GO:0005938,GO:0015629,GO:0043226,GO:0043227,GO:0043228,GO:0043229,GO:0043231,GO:0043232,GO:0044422,GO:0044424,GO:0044428,GO:0044444,GO:0044446,GO:0044464,GO:0099568
FGRAMPH1_01G00323	-1.1886	2.79188	0.113258	.	NA	hypothetical protein	No GO terms assigned
FGRAMPH1_01G00327	-0.429009	4.7574	1	YFZ1_SCHPO	Uncharacterized amino-acid permease C1039.01;	amino-acid permease partial	GO:0003333,GO:0003674,GO:0005215,GO:0005342,GO:0005575,GO:0005737,GO:0006810,GO:0006811,GO:0006820,GO:0006865,GO:0008150,GO:0008509,GO:0008514,GO:0015075,GO:0015171,GO:0015179,GO:0015291,GO:0015297,GO:0015711,GO:0015807,GO:0015849,GO:0016021,GO:0022804,GO:0022857,GO:0022891,GO:0022892,GO:0031224,GO:0034220,GO:0044424,GO:0044425,GO:0044464,GO:0044699,GO:0044765,GO:0046942,GO:0046943,GO:0051179,GO:…
FGRAMPH1_01G00345	0.560648	0.914779	0.80372	.	NA	hypothetical protein	No GO terms assigned
FGRAMPH1_01G00347	0.0475657	2.38178	1	.	NA	unnamed protein product	No GO terms assigned
FGRAMPH1_01G00359	0.697959	1.35686	0.530703	.	NA	Heterokaryon incompatibility OR partial	No GO terms assigned
FGRAMPH1_01G00365	0.0747021	1.31277	1	ANK3_HUMAN	Ankyrin-3;	unnamed protein product	GO:0000281,GO:0000323,GO:0000910,GO:0001508,GO:0002028,GO:0003254,GO:0003674,GO:0005198,GO:0005200,GO:0005488,GO:0005515,GO:0005575,GO:0005764,GO:0005773,GO:0005783,GO:0005794,GO:0005856,GO:0005886,GO:0005911,GO:0006605,GO:0006612,GO:0006810,GO:0006886,GO:0006892,GO:0006893,GO:0006928,GO:0006996,GO:0007009,GO:0007010,GO:0007016,GO:0007165,GO:0007409,GO:0007411,GO:0008092,GO:0008104,GO:0008150,GO:…
FGRAMPH1_01G00373	-0.137639	5.51548	1	MTR_NEUCR	N amino acid transport system protein;	neutral amino acid permease	GO:0003333,GO:0003674,GO:0005215,GO:0005302,GO:0005342,GO:0005575,GO:0005774,GO:0006810,GO:0006811,GO:0006812,GO:0006820,GO:0006865,GO:0006868,GO:0008150,GO:0008324,GO:0008509,GO:0008514,GO:0015075,GO:0015171,GO:0015173,GO:0015175,GO:0015179,GO:0015186,GO:0015188,GO:0015658,GO:0015711,GO:0015801,GO:0015803,GO:0015804,GO:0015807,GO:0015828,GO:0015849,GO:0016020,GO:0016021,GO:0022857,GO:0022891,GO:…
FGRAMPH1_01G00377	-1.06934	5.26656	0.010907	UCSJ_ACRSP	.	nad dependent epimerase dehydratase family	No GO terms assigned
FGRAMPH1_01G00379	-1.79295	6.01944	1.50229e-05	YLX7_SCHPO	Putative aldehyde dehydrogenase-like protein C922.07c;	aldehyde dehydrogenase	GO:0003674,GO:0003824,GO:0004028,GO:0004029,GO:0005575,GO:0005634,GO:0005737,GO:0005829,GO:0006081,GO:0006082,GO:0006520,GO:0006576,GO:0006595,GO:0006598,GO:0006807,GO:0008150,GO:0008152,GO:0008652,GO:0009056,GO:0009058,GO:0009308,GO:0009310,GO:0009987,GO:0016053,GO:0016491,GO:0016620,GO:0016903,GO:0019482,GO:0019483,GO:0019752,GO:0034641,GO:0042402,GO:0043226,GO:0043227,GO:0043229,GO:0043231,GO:…
FGRAMPH1_01G00381	0.333608	0.997768	1	ANK3_MOUSE	Ankyrin-3;	Ankyrin repeat domain-containing 50	GO:0000281,GO:0000323,GO:0000910,GO:0001508,GO:0003674,GO:0005198,GO:0005200,GO:0005488,GO:0005515,GO:0005575,GO:0005764,GO:0005773,GO:0005856,GO:0005886,GO:0005911,GO:0005923,GO:0006605,GO:0006612,GO:0006810,GO:0006886,GO:0006892,GO:0006893,GO:0006928,GO:0007009,GO:0007165,GO:0007409,GO:0007411,GO:0008104,GO:0008150,GO:0009653,GO:0009925,GO:0009987,GO:0010035,GO:0010038,GO:0010959,GO:0010960,GO:…
FGRAMPH1_01G00397	0.208755	1.77342	1	SERA_METJA	D-3-phosphoglycerate dehydrogenase;	D-3-phosphoglycerate dehydrogenase	GO:0000166,GO:0003674,GO:0003824,GO:0004617,GO:0005488,GO:0005575,GO:0005829,GO:0006082,GO:0006520,GO:0006563,GO:0006564,GO:0006807,GO:0008150,GO:0008152,GO:0008652,GO:0009058,GO:0009069,GO:0009070,GO:0009987,GO:0016053,GO:0016491,GO:0016597,GO:0016614,GO:0016616,GO:0016618,GO:0019752,GO:0030267,GO:0031406,GO:0036094,GO:0043167,GO:0043168,GO:0043177,GO:0043436,GO:0044237,GO:0044238,GO:0044249,GO:…
FGRAMPH1_01G00399	-1.61882	0.720888	0.0115627	.	NA	Pyrimidine pathway regulatory 1	No GO terms assigned
FGRAMPH1_01G00403	-0.476987	1.91734	0.881049	UPC2_CANAL	Sterol uptake control protein 2;	hypothetical protein	GO:0000981,GO:0000982,GO:0001071,GO:0003674,GO:0003676,GO:0003677,GO:0003700,GO:0005488,GO:0005575,GO:0005634,GO:0006066,GO:0006139,GO:0006351,GO:0006355,GO:0006357,GO:0006629,GO:0006725,GO:0006807,GO:0008150,GO:0008152,GO:0008202,GO:0008204,GO:0008270,GO:0009058,GO:0009059,GO:0009405,GO:0009889,GO:0009890,GO:0009891,GO:0009892,GO:0009893,GO:0009987,GO:0010468,GO:0010556,GO:0010557,GO:0010558,GO:…
FGRAMPH1_01G00405	-1.5124	3.48135	0.000385424	RED1_COCH4	.	Zinc-type alcohol dehydrogenase	No GO terms assigned
FGRAMPH1_01G00413	-0.576638	5.1975	0.686235	YCR3_YEAST	Uncharacterized membrane protein YCR023C;	tetracycline resistance (probable transport )	GO:0000329,GO:0003674,GO:0005215,GO:0005575,GO:0005774,GO:0006810,GO:0008150,GO:0016020,GO:0016021,GO:0031090,GO:0031224,GO:0044422,GO:0044424,GO:0044425,GO:0044437,GO:0044444,GO:0044446,GO:0044464,GO:0051179,GO:0051234,GO:0055085,GO:0098588,GO:0098805,GO:0098852
FGRAMPH1_01G00415	-0.678336	2.65962	0.506871	YF54_SCHPO	Uncharacterized transcriptional regulatory protein C3C7.04;	transcription factor	GO:0000975,GO:0000976,GO:0000977,GO:0000978,GO:0000981,GO:0000982,GO:0000987,GO:0001012,GO:0001067,GO:0001071,GO:0001159,GO:0003674,GO:0003676,GO:0003677,GO:0003690,GO:0003700,GO:0005488,GO:0005575,GO:0005634,GO:0005737,GO:0006139,GO:0006351,GO:0006355,GO:0006357,GO:0006725,GO:0006807,GO:0008150,GO:0008152,GO:0008270,GO:0009058,GO:0009059,GO:0009889,GO:0009987,GO:0010468,GO:0010556,GO:0016070,GO:…
FGRAMPH1_01G00431	-0.522656	3.70041	0.807731	.	NA	hypothetical protein	No GO terms assigned
FGRAMPH1_01G00443	0.517588	2.56895	0.797018	SAT17_STACB	.	related to family oxidoreductase	No GO terms assigned
FGRAMPH1_01G00445	-0.377221	2.57346	1	.	NA	unnamed protein product	No GO terms assigned
FGRAMPH1_01G00447	0.650642	3.39568	0.480151	RL40_TRYCR	Ubiquitin-60S ribosomal protein L40;	ubiquitin family	GO:0003674,GO:0003735,GO:0005198,GO:0005575,GO:0005634,GO:0005840,GO:0006412,GO:0006518,GO:0006807,GO:0008150,GO:0008152,GO:0009058,GO:0009059,GO:0009987,GO:0019538,GO:0030529,GO:0032991,GO:0034641,GO:0034645,GO:0043043,GO:0043170,GO:0043226,GO:0043227,GO:0043228,GO:0043229,GO:0043231,GO:0043232,GO:0043603,GO:0043604,GO:0044237,GO:0044238,GO:0044249,GO:0044260,GO:0044267,GO:0044271,GO:0044424,GO:…
FGRAMPH1_01G00455	-2.56666	5.05015	1.29717e-06	URHG1_BACSU	Unsaturated rhamnogalacturonyl hydrolase YesR;	glycosyl hydrolase family 88	GO:0003674,GO:0003824,GO:0005575,GO:0005737,GO:0016787,GO:0016798,GO:0044424,GO:0044464
FGRAMPH1_01G00457	-0.666195	5.61759	0.357484	BGLE_ASPFU	Probable beta-glucosidase E;	beta-glucosidase	GO:0000272,GO:0003674,GO:0003824,GO:0004553,GO:0005575,GO:0005886,GO:0005975,GO:0005976,GO:0006073,GO:0008150,GO:0008152,GO:0008422,GO:0009056,GO:0009057,GO:0009251,GO:0009987,GO:0015926,GO:0016020,GO:0016021,GO:0016052,GO:0016787,GO:0016798,GO:0030243,GO:0030245,GO:0031224,GO:0043170,GO:0044042,GO:0044237,GO:0044238,GO:0044247,GO:0044248,GO:0044260,GO:0044262,GO:0044264,GO:0044275,GO:0044425,GO:…
FGRAMPH1_01G00459	0.990051	1.62555	0.323848	HETE1_PODAS	Vegetative incompatibility protein HET-E-1;	unnamed protein product	GO:0000166,GO:0001882,GO:0001883,GO:0003674,GO:0005488,GO:0005525,GO:0017076,GO:0019001,GO:0032549,GO:0032550,GO:0032553,GO:0032555,GO:0032561,GO:0035639,GO:0036094,GO:0043167,GO:0043168,GO:0097159,GO:0097367,GO:1901265,GO:1901363
FGRAMPH1_01G00461	0.16068	6.31534	1	RT02_YEAST	37S ribosomal protein MRP2, mitochondrial;	40S ribosomal protein MRP2	GO:0000314,GO:0003674,GO:0003735,GO:0005198,GO:0005575,GO:0005763,GO:0006412,GO:0006518,GO:0006807,GO:0008150,GO:0008152,GO:0009058,GO:0009059,GO:0009987,GO:0015935,GO:0019538,GO:0030529,GO:0032543,GO:0032991,GO:0034641,GO:0034645,GO:0043043,GO:0043170,GO:0043603,GO:0043604,GO:0044237,GO:0044238,GO:0044249,GO:0044260,GO:0044267,GO:0044271,GO:0044391,GO:0044422,GO:0044424,GO:0044429,GO:0044444,GO:…
FGRAMPH1_01G00463	0.904958	4.97905	0.0382579	CWC25_GIBZE	Pre-mRNA-splicing factor CWC25;	pre-mRNA splicing factor CWC25	GO:0000375,GO:0000377,GO:0000398,GO:0005575,GO:0005681,GO:0005684,GO:0005737,GO:0006139,GO:0006396,GO:0006397,GO:0006725,GO:0006807,GO:0008150,GO:0008152,GO:0008380,GO:0009987,GO:0016070,GO:0016071,GO:0030529,GO:0032991,GO:0034641,GO:0043170,GO:0044237,GO:0044238,GO:0044260,GO:0044422,GO:0044424,GO:0044428,GO:0044446,GO:0044464,GO:0046483,GO:0071704,GO:0090304,GO:1901360,GO:1990904
FGRAMPH1_01G00465	-0.424451	6.86504	1	RHO3_ASHGO	GTP-binding protein RHO3;	GTP-binding RHO3	GO:0000166,GO:0000226,GO:0001882,GO:0001883,GO:0003674,GO:0003824,GO:0003924,GO:0005488,GO:0005525,GO:0005575,GO:0005634,GO:0005829,GO:0005886,GO:0006996,GO:0007010,GO:0007017,GO:0007163,GO:0007165,GO:0007264,GO:0008150,GO:0008360,GO:0009987,GO:0010590,GO:0016020,GO:0016043,GO:0016462,GO:0016787,GO:0016817,GO:0016818,GO:0017076,GO:0017111,GO:0019001,GO:0022603,GO:0022604,GO:0030029,GO:0030036,GO:…
FGRAMPH1_01G00467	0.0856419	0.398953	1	.	NA	GTP-binding RHO3	No GO terms assigned
FGRAMPH1_01G00471	-0.693269	6.93678	0.282447	GSTXC_TOBAC	Probable glutathione S-transferase parC;	glutathione s-transferase	GO:0003674,GO:0003824,GO:0004364,GO:0007165,GO:0008150,GO:0009734,GO:0009755,GO:0009987,GO:0016740,GO:0016765,GO:0050789,GO:0050794,GO:0065007
FGRAMPH1_01G00473	-0.853063	6.80878	0.0359688	CRH12_ARTBC	Probable extracellular glycosidase ARB_03382 {ECO:0000305};	glycosyl hydrolase family 16	GO:0003674,GO:0003824,GO:0004553,GO:0005575,GO:0005975,GO:0008150,GO:0008152,GO:0016021,GO:0016787,GO:0016798,GO:0031224,GO:0044238,GO:0044425,GO:0071704
FGRAMPH1_01G00475	0.0779357	4.78464	1	.	NA	murein transglycosylase	No GO terms assigned
FGRAMPH1_01G00477	0.251885	9.02467	1	PRPC_GIBMO	2-methylcitrate synthase, mitochondrial {ECO:0000305};	2-methylcitrate synthase	GO:0003674,GO:0003824,GO:0004108,GO:0005575,GO:0005759,GO:0006082,GO:0006099,GO:0006101,GO:0008150,GO:0008152,GO:0009987,GO:0016740,GO:0016746,GO:0019752,GO:0031974,GO:0036440,GO:0043233,GO:0043436,GO:0044237,GO:0044238,GO:0044281,GO:0044422,GO:0044424,GO:0044429,GO:0044444,GO:0044446,GO:0044464,GO:0044699,GO:0044710,GO:0044763,GO:0046912,GO:0050440,GO:0070013,GO:0071704,GO:0072350
FGRAMPH1_01G00479	-0.226087	8.37253	1	ACEB_HYPAI	2-methylisocitrate lyase, mitochondrial {ECO:0000250|UniProtKB:C8V9Y5};	isocitrate lyase	GO:0003674,GO:0003824,GO:0004451,GO:0005575,GO:0005759,GO:0006082,GO:0008150,GO:0008152,GO:0009987,GO:0016829,GO:0016830,GO:0016833,GO:0019752,GO:0031974,GO:0043233,GO:0043436,GO:0044237,GO:0044281,GO:0044422,GO:0044424,GO:0044429,GO:0044444,GO:0044446,GO:0044464,GO:0044699,GO:0044710,GO:0044763,GO:0046421,GO:0070013,GO:0071704
FGRAMPH1_01G00481	0.0994019	5.73334	1	YXBG_BACSU	Uncharacterized oxidoreductase YxbG;	glucose 1-dehydrogenase	GO:0003674,GO:0003824,GO:0016491
FGRAMPH1_01G00483	-0.791045	4.6442	0.267499	GLNA2_DICDI	Type-1 glutamine synthetase 2;	glutamine synthetase	GO:0000166,GO:0003674,GO:0003824,GO:0004356,GO:0005488,GO:0005524,GO:0006082,GO:0006520,GO:0006541,GO:0006542,GO:0006807,GO:0008150,GO:0008152,GO:0008652,GO:0009058,GO:0009064,GO:0009084,GO:0009987,GO:0016053,GO:0016211,GO:0016874,GO:0016879,GO:0016880,GO:0017076,GO:0019752,GO:0030554,GO:0032553,GO:0032555,GO:0032559,GO:0035639,GO:0036094,GO:0043167,GO:0043168,GO:0043436,GO:0044237,GO:0044238,GO:…
FGRAMPH1_01G00485	0.350907	3.18073	1	ADPP_YEAST	ADP-ribose pyrophosphatase;	ADP-ribose pyrophosphatase	GO:0003674,GO:0003824,GO:0005488,GO:0005575,GO:0005739,GO:0006793,GO:0006796,GO:0008150,GO:0008152,GO:0009987,GO:0016462,GO:0016787,GO:0016817,GO:0016818,GO:0019637,GO:0019693,GO:0043167,GO:0043169,GO:0043226,GO:0043227,GO:0043229,GO:0043231,GO:0044237,GO:0044424,GO:0044444,GO:0044464,GO:0046872,GO:0047631,GO:0071704,GO:1901135
FGRAMPH1_01G00487	0.368356	3.55342	1	.	NA	unnamed protein product	No GO terms assigned
FGRAMPH1_01G00491	0.23597	2.64422	1	PYTC_ASPTE	.	trans-aconitate 2-methyltransferase	No GO terms assigned
FGRAMPH1_01G00495	-0.692536	4.0804	0.477	OTUB1_RAT	Ubiquitin thioesterase OTUB1 {ECO:0000250|UniProtKB:Q7TQI3};	ubiquitin thioesterase otubain	GO:0002250,GO:0002376,GO:0003674,GO:0003824,GO:0004843,GO:0005488,GO:0005515,GO:0005575,GO:0005634,GO:0005737,GO:0006139,GO:0006259,GO:0006281,GO:0006282,GO:0006464,GO:0006508,GO:0006725,GO:0006807,GO:0006950,GO:0006955,GO:0006974,GO:0008150,GO:0008152,GO:0008233,GO:0008234,GO:0009892,GO:0009987,GO:0010033,GO:0010605,GO:0010639,GO:0016579,GO:0016787,GO:0019219,GO:0019222,GO:0019538,GO:0019783,GO:…
FGRAMPH1_01G00499	-0.00597095	6.2235	1	CSN2_NEUCR	COP9 signalosome complex subunit 2;	COP9 signalosome complex subunit 2	GO:0005575,GO:0005829,GO:0006355,GO:0006950,GO:0006974,GO:0008150,GO:0008180,GO:0009889,GO:0009987,GO:0010468,GO:0010556,GO:0019219,GO:0019222,GO:0031323,GO:0031326,GO:0031935,GO:0032991,GO:0033043,GO:0033044,GO:0033554,GO:0043234,GO:0044422,GO:0044424,GO:0044428,GO:0044444,GO:0044446,GO:0044464,GO:0050789,GO:0050794,GO:0050896,GO:0051128,GO:0051171,GO:0051252,GO:0051716,GO:0060255,GO:0060968,GO:…
FGRAMPH1_01G00501	0.160812	5.44869	1	USTT_ASPFN	.	hypothetical protein	No GO terms assigned
FGRAMPH1_01G00503	-0.802677	5.90101	0.115443	.	NA	xylanase 1	No GO terms assigned
FGRAMPH1_01G00505	-0.872913	5.77191	0.0887981	.	NA	hypothetical protein	No GO terms assigned
FGRAMPH1_01G00507	0.384181	5.8426	1	SST_EMENI	.	homoserine o-acetyltransferase	No GO terms assigned
FGRAMPH1_01G00509	-0.639014	4.59463	0.523752	.	NA	unnamed protein product	No GO terms assigned
FGRAMPH1_01G00511	-0.68327	5.91269	0.391617	ISY1_MAGO7	Pre-mRNA-splicing factor ISY1;	pre-mRNA-splicing factor isy-1	GO:0000350,GO:0000389,GO:0000974,GO:0005575,GO:0005681,GO:0005684,GO:0005829,GO:0006376,GO:0008150,GO:0009987,GO:0016043,GO:0022607,GO:0022618,GO:0030529,GO:0032991,GO:0034622,GO:0043234,GO:0043933,GO:0044422,GO:0044424,GO:0044428,GO:0044444,GO:0044446,GO:0044464,GO:0065003,GO:0071006,GO:0071007,GO:0071012,GO:0071013,GO:0071014,GO:0071020,GO:0071826,GO:0071840,GO:1902494,GO:1990904
FGRAMPH1_01G00513	0.345213	6.14672	1	OST48_ORYSJ	Dolichyl-diphosphooligosaccharide--protein glycosyltransferase 48 kDa subunit;	oligosaccharyl transferase complex subunit ost4	GO:0000271,GO:0000902,GO:0001510,GO:0003674,GO:0003824,GO:0005575,GO:0005618,GO:0005730,GO:0005774,GO:0005794,GO:0005911,GO:0005975,GO:0005976,GO:0006073,GO:0006139,GO:0006464,GO:0006486,GO:0006487,GO:0006725,GO:0006807,GO:0006810,GO:0008150,GO:0008152,GO:0008250,GO:0009058,GO:0009059,GO:0009250,GO:0009451,GO:0009505,GO:0009506,GO:0009653,GO:0009664,GO:0009826,GO:0009987,GO:0016020,GO:0016021,GO:…
FGRAMPH1_01G00515	1.09839	5.90161	0.00761382	NDUA3_NEUCR	NADH-ubiquinone oxidoreductase 9.5 kDa subunit;	nadh dehydrogenase	GO:0005575,GO:0005743,GO:0008150,GO:0008152,GO:0016020,GO:0016021,GO:0019866,GO:0031090,GO:0031224,GO:0031966,GO:0044422,GO:0044424,GO:0044425,GO:0044429,GO:0044444,GO:0044446,GO:0044464,GO:0044699,GO:0044710,GO:0055114,GO:0070469
FGRAMPH1_01G00517	0.775368	5.51463	0.0976441	BPH1_SCHPO	Beige protein homolog 1;	beige 1	GO:0003674,GO:0005488,GO:0005543,GO:0005575,GO:0005737,GO:0005829,GO:0008289,GO:0016020,GO:0032991,GO:0035091,GO:0043167,GO:0043168,GO:0043169,GO:0043234,GO:0044424,GO:0044444,GO:0044464,GO:0046872
FGRAMPH1_01G00521	-0.789557	10.0069	0.138096	SPM1_MAGO7	Subtilisin-like proteinase Spm1;	cerevisin precursor	GO:0003674,GO:0003824,GO:0004175,GO:0004252,GO:0005575,GO:0005773,GO:0006508,GO:0006807,GO:0008150,GO:0008152,GO:0008233,GO:0008236,GO:0016485,GO:0016787,GO:0017171,GO:0019538,GO:0043170,GO:0043226,GO:0043227,GO:0043229,GO:0043231,GO:0043581,GO:0044238,GO:0044424,GO:0044444,GO:0044464,GO:0051604,GO:0070011,GO:0071704,GO:0090472,GO:1901564
FGRAMPH1_01G00525	-0.193295	4.74003	1	PAFA_CAEEL	Platelet-activating factor acetylhydrolase homolog 2;	platelet-activating factor acetylhydrolase	GO:0002009,GO:0003674,GO:0003824,GO:0003847,GO:0005575,GO:0005789,GO:0005829,GO:0006629,GO:0008150,GO:0008152,GO:0009056,GO:0009653,GO:0016020,GO:0016042,GO:0016331,GO:0016787,GO:0016788,GO:0032502,GO:0044238,GO:0044422,GO:0044424,GO:0044425,GO:0044432,GO:0044444,GO:0044446,GO:0044464,GO:0044699,GO:0044710,GO:0044712,GO:0044767,GO:0048598,GO:0048729,GO:0052689,GO:0071704,GO:1901575
FGRAMPH1_01G00527	-0.122442	2.21264	1	PYTF_ASPTN	.	monocarboxylate transporter 2	No GO terms assigned
FGRAMPH1_01G00529	-0.418759	0.425822	0.946319	.	NA	unnamed protein product	No GO terms assigned
FGRAMPH1_01G00531	0.0818917	3.5624	1	ACR2_NEUCR	Acriflavine sensitivity control protein acr-2;	transcription factor	GO:0000981,GO:0001071,GO:0003674,GO:0003676,GO:0003677,GO:0003700,GO:0005488,GO:0005575,GO:0005634,GO:0006139,GO:0006351,GO:0006725,GO:0006807,GO:0008150,GO:0008152,GO:0008270,GO:0009058,GO:0009059,GO:0009987,GO:0016070,GO:0018130,GO:0019438,GO:0032774,GO:0034641,GO:0034645,GO:0034654,GO:0043167,GO:0043169,GO:0043170,GO:0043226,GO:0043227,GO:0043229,GO:0043231,GO:0044237,GO:0044238,GO:0044249,GO:…
FGRAMPH1_01G00533	0.76311	2.45063	0.345823	BUT84_GIBZE	.	riboflavin transporter mch5	No GO terms assigned
FGRAMPH1_01G00535	-1.75319	4.81636	0.000122263	.	NA	hypothetical protein	No GO terms assigned
FGRAMPH1_01G00537	-0.977302	6.72065	0.0185737	.	NA	hypothetical protein	No GO terms assigned
FGRAMPH1_01G00539	-0.595042	7.19362	0.611285	AFLK_ASPPU	.	choline dehydrogenase	No GO terms assigned
FGRAMPH1_01G00541	-0.597417	7.1074	0.611456	.	NA	related to integral membrane PTH11	No GO terms assigned
FGRAMPH1_01G00543	0.775986	4.09394	0.209877	MX1_ICTPU	Interferon-induced GTP-binding protein Mx1;	interferon-regulated resistance GTP-binding	GO:0000166,GO:0001882,GO:0001883,GO:0003674,GO:0003824,GO:0003924,GO:0005488,GO:0005525,GO:0005575,GO:0005737,GO:0016462,GO:0016787,GO:0016817,GO:0016818,GO:0017076,GO:0017111,GO:0019001,GO:0032549,GO:0032550,GO:0032553,GO:0032555,GO:0032561,GO:0035639,GO:0036094,GO:0043167,GO:0043168,GO:0044424,GO:0044464,GO:0097159,GO:0097367,GO:1901265,GO:1901363
FGRAMPH1_01G00545	-0.521971	6.02279	0.847323	.	NA	hypothetical protein	No GO terms assigned
FGRAMPH1_01G00549	-0.861175	1.43176	0.331362	HETE1_PODAS	Vegetative incompatibility protein HET-E-1;	HET domain-containing	GO:0000166,GO:0001882,GO:0001883,GO:0003674,GO:0005488,GO:0005525,GO:0017076,GO:0019001,GO:0032549,GO:0032550,GO:0032553,GO:0032555,GO:0032561,GO:0035639,GO:0036094,GO:0043167,GO:0043168,GO:0097159,GO:0097367,GO:1901265,GO:1901363
FGRAMPH1_01G00551	-0.343119	1.61801	1	NPHP3_XENTR	Nephrocystin-3;	transcriptional regulatory	GO:0005575,GO:0005929,GO:0006996,GO:0007165,GO:0007166,GO:0008150,GO:0009966,GO:0009968,GO:0009987,GO:0010646,GO:0010648,GO:0016043,GO:0016055,GO:0022603,GO:0022607,GO:0023051,GO:0023057,GO:0030030,GO:0030031,GO:0030111,GO:0030178,GO:0042995,GO:0043226,GO:0044464,GO:0044699,GO:0044763,GO:0044782,GO:0048519,GO:0048523,GO:0048583,GO:0048585,GO:0050789,GO:0050793,GO:0050794,GO:0051239,GO:0060271,GO:…
FGRAMPH1_01G00555	-0.185678	4.31321	1	.	NA	hypothetical protein	No GO terms assigned
FGRAMPH1_01G00559	0.00745894	4.64265	1	.	NA	hypothetical protein	No GO terms assigned
FGRAMPH1_01G00567	-0.277599	5.4217	1	.	NA	hypothetical protein	No GO terms assigned
FGRAMPH1_01G00569	-0.937418	0.794614	0.229973	.	NA	unnamed protein product	No GO terms assigned
FGRAMPH1_01G00577	-0.117132	2.56287	1	.	NA	type VI secretion system Vgr family	No GO terms assigned
FGRAMPH1_01G00579	-0.505526	0.933767	0.841597	DHKK_DICDI	Hybrid signal transduction histidine kinase K;	Hybrid signal transduction histidine kinase K	GO:0000155,GO:0000166,GO:0003674,GO:0003824,GO:0004672,GO:0004673,GO:0004871,GO:0004872,GO:0005488,GO:0005524,GO:0005575,GO:0005635,GO:0007165,GO:0008150,GO:0009987,GO:0016020,GO:0016021,GO:0016301,GO:0016740,GO:0016772,GO:0016773,GO:0016775,GO:0017076,GO:0019932,GO:0019933,GO:0019935,GO:0030554,GO:0031090,GO:0031154,GO:0031224,GO:0031965,GO:0031967,GO:0031975,GO:0032502,GO:0032553,GO:0032555,GO:…
FGRAMPH1_01G00583	-0.782587	6.40831	0.175562	TRF1_MAGO7	.	hypothetical protein	No GO terms assigned
FGRAMPH1_01G00585	-2.42397	4.28551	0.00015318	DPEP2_COCPS	Putative dipeptidase CPSG_01350;	membrane dipeptidase	GO:0003674,GO:0003824,GO:0004177,GO:0005488,GO:0005575,GO:0008233,GO:0008235,GO:0008237,GO:0008238,GO:0008239,GO:0016021,GO:0016787,GO:0016805,GO:0031224,GO:0043167,GO:0043169,GO:0044425,GO:0046872,GO:0070011
FGRAMPH1_01G00587	-1.74373	4.49898	0.000112812	YC7A_SCHPO	Uncharacterized transporter C417.10;	DAL5-Allantoate and ureidosuccinate permease	GO:0003674,GO:0005215,GO:0005575,GO:0005783,GO:0005794,GO:0006810,GO:0006811,GO:0006820,GO:0006857,GO:0008150,GO:0015197,GO:0015198,GO:0015833,GO:0016021,GO:0022857,GO:0022891,GO:0022892,GO:0031224,GO:0032153,GO:0035442,GO:0035672,GO:0035673,GO:0042886,GO:0042887,GO:0042936,GO:0042938,GO:0043226,GO:0043227,GO:0043229,GO:0043231,GO:0044424,GO:0044425,GO:0044444,GO:0044464,GO:0051179,GO:0051234,GO:…
FGRAMPH1_01G00591	-1.6245	0.64388	0.0493676	.	NA	unnamed protein product	No GO terms assigned
FGRAMPH1_01G00595	0.276416	0.383944	1	.	NA	hypothetical protein FPSE_06967	No GO terms assigned
FGRAMPH1_01G00599	0.236825	3.25572	1	YEC3_YEAST	Uncharacterized protein YEL023C;	hypothetical protein	No GO terms assigned
FGRAMPH1_01G00601	0.632601	0.866609	0.621232	YAI5_SCHPO	Uncharacterized protein C24B11.05;	pyrimidine 5 -nucleotidase	GO:0003674,GO:0003824,GO:0005575,GO:0005634,GO:0005737,GO:0005829,GO:0006139,GO:0006206,GO:0006725,GO:0006793,GO:0006796,GO:0006807,GO:0008150,GO:0008152,GO:0008252,GO:0009112,GO:0009987,GO:0016311,GO:0016787,GO:0016788,GO:0016791,GO:0016798,GO:0016799,GO:0034641,GO:0042578,GO:0043226,GO:0043227,GO:0043229,GO:0043231,GO:0044237,GO:0044238,GO:0044281,GO:0044424,GO:0044444,GO:0044464,GO:0044699,GO:…
FGRAMPH1_01G00603	-0.16592	3.21082	1	ATB_ASPTN	.	drug proton antiporter yhk8	No GO terms assigned
FGRAMPH1_01G00605	0.134559	2.56379	1	CTF1A_FUSVN	.	hypothetical protein FPSE_06972	No GO terms assigned
FGRAMPH1_01G00609	-0.220767	5.19085	1	SOMA_ASPFU	Transcriptional activator somA {ECO:0000305};	aaa family atpase	GO:0003674,GO:0003824,GO:0016301,GO:0016740,GO:0016772
FGRAMPH1_01G00611	1.25904	1.90052	0.156736	.	NA	hypothetical protein	No GO terms assigned
FGRAMPH1_01G00621	1.08187	1.22928	0.264279	.	NA	hypothetical protein	No GO terms assigned
FGRAMPH1_01G00625	-1.18719	0.60377	0.355945	.	NA	unnamed protein product	No GO terms assigned
FGRAMPH1_01G00629	0.32792	0.978259	1	.	NA	hypothetical protein	No GO terms assigned
FGRAMPH1_01G00633	-0.733446	1.5185	0.453825	BOA11_BOTFB	.	bahd acyltransferase dcr	No GO terms assigned
FGRAMPH1_01G00635	-0.122321	1.32379	1	.	NA	c6 zinc finger	No GO terms assigned
FGRAMPH1_01G00637	-0.843715	3.4045	0.161019	ARGI_BACCD	Arginase;	arginase family	GO:0000050,GO:0003674,GO:0003824,GO:0004053,GO:0005488,GO:0006082,GO:0006520,GO:0006525,GO:0006807,GO:0008150,GO:0008152,GO:0009058,GO:0009064,GO:0009987,GO:0016787,GO:0016810,GO:0016813,GO:0019627,GO:0019752,GO:0034641,GO:0043167,GO:0043169,GO:0043436,GO:0043603,GO:0043604,GO:0044237,GO:0044238,GO:0044249,GO:0044271,GO:0044281,GO:0044699,GO:0044710,GO:0044711,GO:0044763,GO:0046872,GO:0071704,GO:…
FGRAMPH1_01G00641	0.646399	0.981144	0.642998	.	NA	hypothetical protein	No GO terms assigned
FGRAMPH1_01G00643	0.59898	3.43944	0.625638	ANK1_HUMAN	Ankyrin-1;	unnamed protein product	GO:0003674,GO:0005198,GO:0005200,GO:0005488,GO:0005515,GO:0005575,GO:0005634,GO:0005783,GO:0005829,GO:0005856,GO:0005886,GO:0006605,GO:0006612,GO:0006810,GO:0006886,GO:0006887,GO:0006888,GO:0006928,GO:0006996,GO:0007009,GO:0007010,GO:0007163,GO:0007165,GO:0007411,GO:0008092,GO:0008093,GO:0008104,GO:0008150,GO:0009987,GO:0010638,GO:0014731,GO:0015031,GO:0015833,GO:0016020,GO:0016043,GO:0016192,GO:…
FGRAMPH1_01G00645	-0.578141	4.44257	0.678481	CF60_DICDI	Counting factor 60;	counting factor 60	GO:0005575,GO:0005576,GO:0008150,GO:0010646,GO:0031156,GO:0031157,GO:0031158,GO:0032101,GO:0032104,GO:0032107,GO:0043900,GO:0048583,GO:0050789,GO:0050793,GO:0050794,GO:0060176,GO:0065007,GO:0065008,GO:0080134,GO:0080135
FGRAMPH1_01G00647	-1.13338	5.02605	0.0258064	ZN460_HUMAN	Zinc finger protein 460;	transcription factor	GO:0000975,GO:0000976,GO:0000977,GO:0000978,GO:0000987,GO:0001012,GO:0001067,GO:0001159,GO:0003674,GO:0003676,GO:0003677,GO:0003690,GO:0005488,GO:0005575,GO:0005634,GO:0006139,GO:0006351,GO:0006355,GO:0006725,GO:0006807,GO:0008150,GO:0008152,GO:0009058,GO:0009059,GO:0009889,GO:0009987,GO:0010468,GO:0010556,GO:0016070,GO:0018130,GO:0019219,GO:0019222,GO:0019438,GO:0031323,GO:0031326,GO:0032774,GO:…
FGRAMPH1_01G00655	0.811972	1.02857	0.377344	.	NA	hypothetical protein	No GO terms assigned
FGRAMPH1_01G00657	-0.323659	6.28991	1	.	NA	hypothetical protein	No GO terms assigned
FGRAMPH1_01G00659	-2.24819	8.12569	0.00162317	COMT2_SCHPO	Probable catechol O-methyltransferase 2;	catechol o-methyltransferase	GO:0000322,GO:0000323,GO:0000324,GO:0003674,GO:0003824,GO:0005488,GO:0005575,GO:0005773,GO:0006584,GO:0006725,GO:0006807,GO:0008150,GO:0008152,GO:0008168,GO:0008171,GO:0008757,GO:0009712,GO:0009987,GO:0016206,GO:0016740,GO:0016741,GO:0018958,GO:0043167,GO:0043169,GO:0043226,GO:0043227,GO:0043229,GO:0043231,GO:0044237,GO:0044424,GO:0044444,GO:0044464,GO:0046872,GO:0071704,GO:1901360,GO:1901564,GO:…
FGRAMPH1_01G00667	-0.944103	3.95377	0.0570195	.	NA	tsa antioxidant enzyme	No GO terms assigned
FGRAMPH1_01G00669	0.487052	0.574127	0.848471	.	NA	hypothetical protein	No GO terms assigned
FGRAMPH1_01G00671	0.0156871	5.86968	1	CID13_SCHPO	Poly(A) RNA polymerase cid13;	poly rna polymerase cid13	GO:0000166,GO:0003674,GO:0003676,GO:0003723,GO:0003729,GO:0003730,GO:0003824,GO:0004652,GO:0005488,GO:0005524,GO:0005575,GO:0005634,GO:0005737,GO:0005829,GO:0006139,GO:0006378,GO:0006396,GO:0006397,GO:0006725,GO:0006807,GO:0008150,GO:0008152,GO:0009987,GO:0016070,GO:0016071,GO:0016740,GO:0016772,GO:0016779,GO:0017076,GO:0030554,GO:0031123,GO:0031124,GO:0032553,GO:0032555,GO:0032559,GO:0034641,GO:…
FGRAMPH1_01G00675	-0.555606	7.35372	0.745705	TDIC_EMENI	.	hypothetical protein	No GO terms assigned
FGRAMPH1_01G00677	-0.138514	3.17652	1	.	NA	hypothetical protein	No GO terms assigned
FGRAMPH1_01G00693	0.301407	4.55085	1	YCN8_SCHPO	Uncharacterized solute carrier family 35 member C320.08;	solute carrier family 35 member f1	GO:0000139,GO:0003674,GO:0005215,GO:0005575,GO:0005794,GO:0006810,GO:0008150,GO:0016020,GO:0016021,GO:0022857,GO:0031090,GO:0031224,GO:0043226,GO:0043227,GO:0043229,GO:0043231,GO:0044422,GO:0044424,GO:0044425,GO:0044431,GO:0044444,GO:0044446,GO:0044464,GO:0051179,GO:0051234,GO:0055085,GO:0098588
FGRAMPH1_01G00695	0.627769	1.78499	0.605783	.	NA	hypothetical protein FPSE_04334	No GO terms assigned
FGRAMPH1_01G00697	-0.0398793	6.3022	1	YFZ2_SCHPO	Uncharacterized protein C1039.02;	5^ nucleotidase	GO:0003674,GO:0003824,GO:0005575,GO:0005737,GO:0005783,GO:0006139,GO:0006725,GO:0006753,GO:0006793,GO:0006796,GO:0006807,GO:0008150,GO:0008152,GO:0009056,GO:0009117,GO:0009166,GO:0009987,GO:0016020,GO:0016787,GO:0019439,GO:0019637,GO:0034641,GO:0034655,GO:0043226,GO:0043227,GO:0043229,GO:0043231,GO:0044237,GO:0044238,GO:0044248,GO:0044270,GO:0044281,GO:0044424,GO:0044444,GO:0044464,GO:0044699,GO:…
FGRAMPH1_01G00699	2.9076	8.08192	1.7059e-05	.	NA	hypothetical protein	No GO terms assigned
FGRAMPH1_01G00701	0.248356	7.14075	1	EMC1_YEAST	ER membrane protein complex subunit 1;	er membrane complex subunit	GO:0005575,GO:0006457,GO:0008150,GO:0009987,GO:0032991,GO:0034975,GO:0043234,GO:0044422,GO:0044424,GO:0044425,GO:0044432,GO:0044444,GO:0044446,GO:0044464,GO:0072546,GO:0098796
FGRAMPH1_01G00703	-0.186508	1.17007	1	.	NA	unnamed protein product	No GO terms assigned
FGRAMPH1_01G00705	0.317752	4.49375	1	.	NA	lyr family	No GO terms assigned
FGRAMPH1_01G00707	0.723175	4.97173	0.288298	LYRM4_HUMAN	LYR motif-containing protein 4;	LYR motif-containing 4	GO:0005575,GO:0005634,GO:0005759,GO:0008150,GO:0008152,GO:0031974,GO:0043226,GO:0043227,GO:0043229,GO:0043231,GO:0043233,GO:0044281,GO:0044422,GO:0044424,GO:0044429,GO:0044444,GO:0044446,GO:0044464,GO:0044699,GO:0044710,GO:0070013
FGRAMPH1_01G00709	-0.851195	4.13263	0.14651	RID3_ARATH	Protein ROOT INITIATION DEFECTIVE 3;	WD-repeat CRB3	GO:0000151,GO:0005575,GO:0008150,GO:0031461,GO:0032991,GO:0044424,GO:0044464,GO:0048509,GO:0048519,GO:0050789,GO:0050793,GO:0051093,GO:0065007,GO:0080008,GO:1902183,GO:1902184,GO:1902494,GO:1990234
FGRAMPH1_01G00711	0.22129	1.87367	1	.	NA	hypothetical protein	No GO terms assigned
FGRAMPH1_01G00715	0.031973	3.742	1	BTN1_GIBZE	Protein BTN1;	golgi integral membrane	GO:0005575,GO:0005774,GO:0006810,GO:0006811,GO:0006820,GO:0006865,GO:0008150,GO:0015711,GO:0015849,GO:0016020,GO:0016021,GO:0031090,GO:0031224,GO:0044422,GO:0044424,GO:0044425,GO:0044437,GO:0044444,GO:0044446,GO:0044464,GO:0044699,GO:0044765,GO:0046942,GO:0051179,GO:0051234,GO:0071702,GO:0071705,GO:0098588,GO:0098805,GO:1902578
FGRAMPH1_01G00717	0.245447	3.15271	1	.	NA	C6 transcription factor	No GO terms assigned
FGRAMPH1_01G00719	-0.221264	6.24432	1	NPT1_SCHPO	Probable nicotinate phosphoribosyltransferase;	nicotinate phosphoribosyltransferase	GO:0003674,GO:0003824,GO:0004514,GO:0004516,GO:0005575,GO:0005634,GO:0005739,GO:0006139,GO:0006725,GO:0006732,GO:0006733,GO:0006753,GO:0006793,GO:0006796,GO:0006807,GO:0008150,GO:0008152,GO:0009058,GO:0009108,GO:0009117,GO:0009165,GO:0009435,GO:0009987,GO:0016740,GO:0016757,GO:0016763,GO:0016874,GO:0018130,GO:0019357,GO:0019358,GO:0019359,GO:0019362,GO:0019363,GO:0019365,GO:0019438,GO:0019637,GO:…
FGRAMPH1_01G00721	0.187093	5.16434	1	UTP4_SCHPO	U3 small nucleolar RNA-associated protein 4;	u3 small nucleolar rna-associated 4	GO:0003674,GO:0003676,GO:0003723,GO:0005488,GO:0005575,GO:0005634,GO:0005819,GO:0006139,GO:0006351,GO:0006364,GO:0006396,GO:0006725,GO:0006807,GO:0008150,GO:0008152,GO:0009058,GO:0009059,GO:0009987,GO:0016070,GO:0016072,GO:0018130,GO:0019438,GO:0030490,GO:0030515,GO:0030529,GO:0030684,GO:0032040,GO:0032774,GO:0032991,GO:0034455,GO:0034470,GO:0034641,GO:0034645,GO:0034654,GO:0034660,GO:0043170,GO:…
FGRAMPH1_01G00723	0.579343	0.881958	0.841089	.	NA	unnamed protein product	No GO terms assigned
FGRAMPH1_01G00729	0.680147	6.46933	0.280625	PNG1_GIBZE	Protein PNG1;	PNG1 protein	GO:0000224,GO:0003674,GO:0003824,GO:0005488,GO:0005575,GO:0005829,GO:0006464,GO:0006508,GO:0006515,GO:0006517,GO:0006807,GO:0008150,GO:0008152,GO:0009100,GO:0009987,GO:0016787,GO:0016810,GO:0016811,GO:0019538,GO:0036211,GO:0043167,GO:0043169,GO:0043170,GO:0043412,GO:0044237,GO:0044238,GO:0044260,GO:0044267,GO:0044424,GO:0044444,GO:0044464,GO:0046872,GO:0051603,GO:0071704,GO:1901135,GO:1901564
FGRAMPH1_01G00731	-0.230713	1.91194	1	ZSWM2_MOUSE	E3 ubiquitin-protein ligase Zswim2;	e3 ubiquitin- ligase zswim2	GO:0000209,GO:0003674,GO:0003824,GO:0004842,GO:0005488,GO:0005515,GO:0006464,GO:0006807,GO:0006915,GO:0008150,GO:0008152,GO:0008219,GO:0008270,GO:0009966,GO:0009967,GO:0009987,GO:0010646,GO:0010647,GO:0010941,GO:0010942,GO:0012501,GO:0016567,GO:0016740,GO:0016874,GO:0019538,GO:0019787,GO:0023051,GO:0023056,GO:0032446,GO:0036211,GO:0042981,GO:0043065,GO:0043067,GO:0043068,GO:0043167,GO:0043169,GO:…
FGRAMPH1_01G00739	0.388596	0.812934	1	.	NA	hypothetical protein	No GO terms assigned
FGRAMPH1_01G00741	-0.1086	4.70175	1	.	NA	unnamed protein product	No GO terms assigned
FGRAMPH1_01G00743	-0.903288	5.72864	0.0207876	MPU1_HUMAN	Mannose-P-dolichol utilization defect 1 protein;	mannose-P-dolichol utilization defect 1	GO:0005575,GO:0005739,GO:0005783,GO:0005789,GO:0005975,GO:0006457,GO:0006488,GO:0006490,GO:0006629,GO:0006810,GO:0008150,GO:0008152,GO:0009058,GO:0009311,GO:0009312,GO:0009987,GO:0016020,GO:0016021,GO:0016051,GO:0031224,GO:0031982,GO:0043226,GO:0043227,GO:0043229,GO:0043230,GO:0043231,GO:0044237,GO:0044238,GO:0044255,GO:0044421,GO:0044422,GO:0044424,GO:0044425,GO:0044432,GO:0044444,GO:0044446,GO:…
FGRAMPH1_01G00745	-0.091385	5.78246	1	.	NA	hypothetical protein FPSE_04354	No GO terms assigned
FGRAMPH1_01G00747	-0.852092	8.18836	0.0173776	BIOB_EMENI	.	biotin synthase	No GO terms assigned
FGRAMPH1_01G00749	-0.143977	3.24542	1	.	NA	hypothetical protein	No GO terms assigned
FGRAMPH1_01G00751	1.03782	6.06355	0.00418005	.	NA	hypothetical protein	No GO terms assigned
FGRAMPH1_01G00753	-0.852675	5.70047	0.0641231	GCN5_YARLI	Histone acetyltransferase GCN5;	histone acetyltransferase GCN5	GO:0000122,GO:0000123,GO:0000124,GO:0000785,GO:0000790,GO:0003674,GO:0003824,GO:0004402,GO:0005575,GO:0006139,GO:0006259,GO:0006310,GO:0006325,GO:0006338,GO:0006351,GO:0006355,GO:0006357,GO:0006725,GO:0006807,GO:0007131,GO:0008080,GO:0008150,GO:0008152,GO:0009058,GO:0009059,GO:0009889,GO:0009890,GO:0009892,GO:0009987,GO:0010468,GO:0010484,GO:0010556,GO:0010558,GO:0010605,GO:0010629,GO:0010958,GO:…
FGRAMPH1_01G00755	-0.337985	6.58041	1	RAD1_SCHPO	DNA damage checkpoint control protein rad1;	cell cycle checkpoint	GO:0000075,GO:0000076,GO:0000077,GO:0003674,GO:0003676,GO:0003677,GO:0003684,GO:0003824,GO:0004518,GO:0005488,GO:0005575,GO:0005634,GO:0005737,GO:0005829,GO:0006139,GO:0006259,GO:0006281,GO:0006725,GO:0006807,GO:0006950,GO:0006974,GO:0007088,GO:0007093,GO:0007095,GO:0007346,GO:0008150,GO:0008152,GO:0009987,GO:0010389,GO:0010564,GO:0010948,GO:0010972,GO:0016787,GO:0016788,GO:0022402,GO:0030896,GO:…
FGRAMPH1_01G00759	-0.251363	1.83768	1	.	NA	unnamed protein product	No GO terms assigned
FGRAMPH1_01G00761	-0.356802	5.11237	1	.	NA	unspecified product	No GO terms assigned
FGRAMPH1_01G00763	0.0832901	4.58332	1	YKIC_SCHPO	Uncharacterized protein C630.12;	cell division control 1	GO:0003674,GO:0003824,GO:0005575,GO:0005783,GO:0005789,GO:0006996,GO:0007010,GO:0008150,GO:0009987,GO:0016020,GO:0016021,GO:0016043,GO:0016787,GO:0030029,GO:0030036,GO:0031224,GO:0043226,GO:0043227,GO:0043229,GO:0043231,GO:0044422,GO:0044424,GO:0044425,GO:0044432,GO:0044444,GO:0044446,GO:0044464,GO:0044699,GO:0044763,GO:0071840,GO:1902589
FGRAMPH1_01G00765	-0.234946	4.22744	1	YG5L_YEAST	Uncharacterized protein YGR266W;	hypothetical protein	GO:0005575,GO:0005886,GO:0016020,GO:0044464
FGRAMPH1_01G00769	0.217838	6.18029	1	.	NA	hypothetical protein	No GO terms assigned
FGRAMPH1_01G00771	0.414515	7.39382	1	IF4E1_SCHPO	Eukaryotic translation initiation factor 4E-1;	eukaryotic translation initiation factor 4E-2	GO:0000184,GO:0000339,GO:0000956,GO:0002183,GO:0003674,GO:0003676,GO:0003723,GO:0003743,GO:0005488,GO:0005575,GO:0005634,GO:0005829,GO:0006139,GO:0006401,GO:0006402,GO:0006413,GO:0006417,GO:0006725,GO:0006807,GO:0008135,GO:0008150,GO:0008152,GO:0009056,GO:0009057,GO:0009889,GO:0009892,GO:0009987,GO:0010468,GO:0010556,GO:0010605,GO:0010608,GO:0010629,GO:0016070,GO:0016071,GO:0016281,GO:0019222,GO:…
FGRAMPH1_01G00773	-0.450276	2.39408	0.920439	ACSF3_MOUSE	Acyl-CoA synthetase family member 3, mitochondrial;	malonyl synthetase	GO:0000166,GO:0003674,GO:0003824,GO:0005488,GO:0005524,GO:0005575,GO:0005739,GO:0006082,GO:0006629,GO:0006631,GO:0006633,GO:0008150,GO:0008152,GO:0008610,GO:0009056,GO:0009058,GO:0009987,GO:0016053,GO:0016054,GO:0016874,GO:0016877,GO:0016878,GO:0017076,GO:0019752,GO:0030554,GO:0032553,GO:0032555,GO:0032559,GO:0032787,GO:0035639,GO:0036094,GO:0043167,GO:0043168,GO:0043226,GO:0043227,GO:0043229,GO:…
FGRAMPH1_01G00775	0.590563	6.97789	0.636369	BOL1_YEAST	.	probable DNA repair	No GO terms assigned
FGRAMPH1_01G00779	0.352762	5.26689	1	FAB1_YEAST	1-phosphatidylinositol 3-phosphate 5-kinase FAB1;	1-phosphatidylinositol-3-phosphate 5-kinase	GO:0000166,GO:0000285,GO:0000329,GO:0003674,GO:0003824,GO:0005488,GO:0005524,GO:0005543,GO:0005575,GO:0005774,GO:0005942,GO:0006629,GO:0006644,GO:0006650,GO:0006793,GO:0006796,GO:0008150,GO:0008152,GO:0008289,GO:0009987,GO:0010008,GO:0016020,GO:0016301,GO:0016307,GO:0016310,GO:0016740,GO:0016772,GO:0016773,GO:0017076,GO:0019637,GO:0030258,GO:0030554,GO:0031090,GO:0032266,GO:0032553,GO:0032555,GO:…
FGRAMPH1_01G00781	-0.120179	4.89132	1	VPS28_YEAST	Vacuolar protein sorting-associated protein 28;	vacuolar sorting-associated vps28	GO:0000813,GO:0003674,GO:0005488,GO:0005515,GO:0005575,GO:0005768,GO:0006508,GO:0006511,GO:0006605,GO:0006612,GO:0006623,GO:0006807,GO:0006810,GO:0006886,GO:0007034,GO:0008104,GO:0008150,GO:0008152,GO:0009056,GO:0009057,GO:0009987,GO:0010008,GO:0015031,GO:0015833,GO:0016020,GO:0016197,GO:0019538,GO:0019941,GO:0031090,GO:0031410,GO:0031902,GO:0031982,GO:0032403,GO:0032509,GO:0032511,GO:0032991,GO:…
FGRAMPH1_01G00785	0.242116	5.49555	1	NOC2_YEAST	Nucleolar complex protein 2;	Nucleolar complex 2	GO:0005575,GO:0005634,GO:0005730,GO:0008150,GO:0022613,GO:0030529,GO:0030684,GO:0030687,GO:0030689,GO:0030690,GO:0030691,GO:0032991,GO:0042273,GO:0043226,GO:0043227,GO:0043228,GO:0043229,GO:0043231,GO:0043232,GO:0043234,GO:0044085,GO:0044422,GO:0044424,GO:0044428,GO:0044446,GO:0044464,GO:0071840,GO:1990904
FGRAMPH1_01G00787	-0.155684	5.24422	1	.	NA	rho coiled-coil associated kinase alpha	No GO terms assigned
FGRAMPH1_01G00789	0.724068	4.31518	0.275013	.	NA	glycosyl hydrolase	No GO terms assigned
FGRAMPH1_01G00791	-1.63694	3.0486	0.00103142	.	NA	hypothetical protein	No GO terms assigned
FGRAMPH1_01G00793	0.54003	5.27935	0.808492	THDH_BLAAD	Threonine dehydratase, mitochondrial;	threonine dehydratase	GO:0003674,GO:0003824,GO:0004794,GO:0005488,GO:0005575,GO:0005739,GO:0006082,GO:0006520,GO:0006549,GO:0006807,GO:0008150,GO:0008152,GO:0008652,GO:0009058,GO:0009081,GO:0009082,GO:0009097,GO:0009987,GO:0016053,GO:0016829,GO:0016840,GO:0016841,GO:0019752,GO:0019842,GO:0030170,GO:0036094,GO:0043167,GO:0043168,GO:0043226,GO:0043227,GO:0043229,GO:0043231,GO:0043436,GO:0044237,GO:0044238,GO:0044249,GO:…
FGRAMPH1_01G00795	0.299067	4.00333	1	PHO23_YEAST	Transcriptional regulatory protein PHO23;	hypothetical protein	GO:0000118,GO:0003674,GO:0005488,GO:0005515,GO:0005575,GO:0006139,GO:0006351,GO:0006355,GO:0006356,GO:0006357,GO:0006725,GO:0006807,GO:0006950,GO:0008150,GO:0008152,GO:0008270,GO:0009058,GO:0009059,GO:0009266,GO:0009408,GO:0009628,GO:0009889,GO:0009890,GO:0009891,GO:0009892,GO:0009893,GO:0009987,GO:0010468,GO:0010556,GO:0010557,GO:0010558,GO:0010570,GO:0010604,GO:0010605,GO:0010628,GO:0010629,GO:…
FGRAMPH1_01G00797	-0.280374	5.93913	1	YE54_SCHPO	Dehydrodolichyl diphosphate syntase complex subunit SPAC4D7.04c {ECO:0000305};	undecaprenyl diphosphate synthase	GO:0003674,GO:0003824,GO:0004659,GO:0005575,GO:0005783,GO:0005789,GO:0006066,GO:0006464,GO:0006486,GO:0006487,GO:0006629,GO:0006720,GO:0006807,GO:0008150,GO:0008152,GO:0008299,GO:0008610,GO:0009058,GO:0009987,GO:0016020,GO:0016093,GO:0016094,GO:0016740,GO:0016765,GO:0019348,GO:0019408,GO:0019538,GO:0036211,GO:0043170,GO:0043226,GO:0043227,GO:0043229,GO:0043231,GO:0043412,GO:0043413,GO:0044237,GO:…
FGRAMPH1_01G00801	-0.126891	8.09184	1	YM54_YEAST	Uncharacterized protein YMR196W;	glycoside hydrolase family 63	GO:0003674,GO:0003824,GO:0004553,GO:0004573,GO:0005975,GO:0006464,GO:0006486,GO:0006487,GO:0006807,GO:0008150,GO:0008152,GO:0009311,GO:0009987,GO:0015926,GO:0016787,GO:0016798,GO:0019538,GO:0036211,GO:0043170,GO:0043412,GO:0043413,GO:0044237,GO:0044238,GO:0044260,GO:0044267,GO:0044699,GO:0044710,GO:0044723,GO:0044763,GO:0070085,GO:0071704,GO:1901564
FGRAMPH1_01G00803	0.153306	8.31116	1	ATPO_NEUCR	ATP synthase subunit 5, mitochondrial;	ATP synthase subunit 5	GO:0003674,GO:0003824,GO:0005215,GO:0005575,GO:0005743,GO:0006139,GO:0006163,GO:0006164,GO:0006725,GO:0006753,GO:0006754,GO:0006793,GO:0006796,GO:0006807,GO:0006810,GO:0006811,GO:0006812,GO:0006818,GO:0008150,GO:0008152,GO:0008324,GO:0009058,GO:0009117,GO:0009123,GO:0009124,GO:0009126,GO:0009127,GO:0009141,GO:0009142,GO:0009144,GO:0009145,GO:0009150,GO:0009152,GO:0009156,GO:0009161,GO:0009165,GO:…
FGRAMPH1_01G00805	-0.13457	4.65736	1	MOB1_NEUCR	Probable maintenance of ploidy protein mob1;	maintenance-ploidy mob1	GO:0003674,GO:0005575,GO:0005634,GO:0005737,GO:0005815,GO:0005816,GO:0005829,GO:0005938,GO:0007088,GO:0007096,GO:0007346,GO:0008047,GO:0008104,GO:0008150,GO:0009966,GO:0009967,GO:0009987,GO:0010564,GO:0010646,GO:0010647,GO:0010973,GO:0019207,GO:0019209,GO:0019887,GO:0022402,GO:0023051,GO:0023056,GO:0030234,GO:0030295,GO:0031029,GO:0031031,GO:0031097,GO:0031991,GO:0032155,GO:0032465,GO:0032467,GO:…
FGRAMPH1_01G00807	0.593091	3.34448	0.642553	DBR1_SCHPO	Lariat debranching enzyme;	lariat debranching enzyme	GO:0000375,GO:0000377,GO:0000398,GO:0003674,GO:0003824,GO:0004518,GO:0004519,GO:0004521,GO:0004540,GO:0005575,GO:0005634,GO:0006139,GO:0006396,GO:0006397,GO:0006725,GO:0006807,GO:0008150,GO:0008152,GO:0008380,GO:0008419,GO:0009987,GO:0016070,GO:0016071,GO:0016074,GO:0016787,GO:0016788,GO:0016891,GO:0016893,GO:0031070,GO:0034470,GO:0034641,GO:0034660,GO:0043144,GO:0043170,GO:0043226,GO:0043227,GO:…
FGRAMPH1_01G00809	0.328449	6.31073	1	ELOC_SCHPO	Elongin-C;	transcription elongation factor polypeptide 1	GO:0005575,GO:0005634,GO:0005829,GO:0006355,GO:0006357,GO:0006464,GO:0006807,GO:0008023,GO:0008150,GO:0008152,GO:0009889,GO:0009891,GO:0009893,GO:0009987,GO:0010468,GO:0010556,GO:0010557,GO:0010604,GO:0010628,GO:0016567,GO:0019219,GO:0019222,GO:0019538,GO:0031323,GO:0031325,GO:0031326,GO:0031328,GO:0032446,GO:0032784,GO:0032786,GO:0032968,GO:0032991,GO:0034243,GO:0036211,GO:0042787,GO:0043170,GO:…
FGRAMPH1_01G00811	-0.364317	6.62739	1	RHOC_EMENI	GTP-binding protein rhoC;	cell division control protein 42	GO:0000166,GO:0000226,GO:0000912,GO:0000915,GO:0000935,GO:0001882,GO:0001883,GO:0003674,GO:0003824,GO:0003924,GO:0005488,GO:0005525,GO:0005575,GO:0005737,GO:0005886,GO:0005938,GO:0006996,GO:0007010,GO:0007017,GO:0007165,GO:0007264,GO:0007346,GO:0008104,GO:0008150,GO:0008360,GO:0009987,GO:0010564,GO:0016020,GO:0016043,GO:0016462,GO:0016787,GO:0016817,GO:0016818,GO:0017076,GO:0017111,GO:0019001,GO:…
FGRAMPH1_01G00813	0.736547	5.68452	0.222012	GRPE_NEUCR	GrpE protein homolog, mitochondrial;	molecular chaperone	GO:0000166,GO:0000774,GO:0003674,GO:0005488,GO:0005575,GO:0005759,GO:0006457,GO:0008150,GO:0009987,GO:0017076,GO:0030234,GO:0030554,GO:0031974,GO:0036094,GO:0043233,GO:0044422,GO:0044424,GO:0044429,GO:0044444,GO:0044446,GO:0044464,GO:0060589,GO:0060590,GO:0070013,GO:0097159,GO:0098772,GO:1901265,GO:1901363
FGRAMPH1_01G00815	-0.737611	6.63847	0.0940173	RPN6_SCHPO	Probable 26S proteasome regulatory subunit rpn6;	26S proteasome non-ATPase regulatory subunit 11	GO:0005575,GO:0005634,GO:0005829,GO:0007088,GO:0007346,GO:0008150,GO:0008541,GO:0010564,GO:0010638,GO:0010965,GO:0030071,GO:0032991,GO:0033043,GO:0033044,GO:0033045,GO:0033047,GO:0043226,GO:0043227,GO:0043229,GO:0043231,GO:0043234,GO:0044424,GO:0044444,GO:0044464,GO:0045787,GO:0045840,GO:0045842,GO:0045931,GO:0048518,GO:0048522,GO:0050789,GO:0050794,GO:0051128,GO:0051130,GO:0051726,GO:0051783,GO:…
FGRAMPH1_01G00817	-0.978665	0.679384	0.380993	.	NA	hypothetical protein	No GO terms assigned
FGRAMPH1_01G00819	1.04035	3.6338	0.041552	NAA35_DANRE	N-alpha-acetyltransferase 35, NatC auxiliary subunit;	n-alpha-acetyltransferase auxiliary subunit	GO:0001756,GO:0003002,GO:0005575,GO:0005737,GO:0007389,GO:0008150,GO:0008283,GO:0008284,GO:0009653,GO:0009952,GO:0009966,GO:0010646,GO:0010941,GO:0023051,GO:0031248,GO:0031414,GO:0031417,GO:0032006,GO:0032501,GO:0032502,GO:0032991,GO:0033002,GO:0035282,GO:0042127,GO:0042981,GO:0043066,GO:0043067,GO:0043069,GO:0044424,GO:0044444,GO:0044464,GO:0044699,GO:0044707,GO:0044767,GO:0048514,GO:0048518,GO:…
FGRAMPH1_01G00821	-0.175416	5.95022	1	PM47B_CANBO	Peroxisomal membrane protein PMP47B;	peroxisomal membrane pmp47b	GO:0005575,GO:0005778,GO:0006810,GO:0008150,GO:0016020,GO:0016021,GO:0031090,GO:0031224,GO:0031903,GO:0042579,GO:0043226,GO:0043227,GO:0043229,GO:0043231,GO:0044422,GO:0044424,GO:0044425,GO:0044438,GO:0044439,GO:0044444,GO:0044446,GO:0044464,GO:0051179,GO:0051234,GO:0098588,GO:0098805
FGRAMPH1_01G00823	0.822424	9.05629	0.0255584	ATP5E_PICAN	.	mitochondrial atp synthase epsilon chain domain-containing	No GO terms assigned
FGRAMPH1_01G00825	-0.468563	4.64252	1	.	NA	hypothetical protein	No GO terms assigned
FGRAMPH1_01G00827	-0.331829	0.706183	1	.	NA	hypothetical protein	No GO terms assigned
FGRAMPH1_01G00829	0.566135	3.98218	0.708763	UPC2_CANAL	Sterol uptake control protein 2;	Sterol uptake control 2	GO:0000981,GO:0000982,GO:0001071,GO:0003674,GO:0003676,GO:0003677,GO:0003700,GO:0005488,GO:0005575,GO:0005634,GO:0006066,GO:0006139,GO:0006351,GO:0006355,GO:0006357,GO:0006629,GO:0006725,GO:0006807,GO:0008150,GO:0008152,GO:0008202,GO:0008204,GO:0008270,GO:0009058,GO:0009059,GO:0009405,GO:0009889,GO:0009890,GO:0009891,GO:0009892,GO:0009893,GO:0009987,GO:0010468,GO:0010556,GO:0010557,GO:0010558,GO:…
FGRAMPH1_01G00833	0.845287	8.99973	0.119449	ASL1_SCHPO	Alkali-sensitive linkage protein 1;	glycoside hydrolase	GO:0003674,GO:0003824,GO:0004553,GO:0005575,GO:0005576,GO:0005618,GO:0005783,GO:0005794,GO:0005975,GO:0005976,GO:0008150,GO:0008152,GO:0009277,GO:0009987,GO:0010339,GO:0010383,GO:0016787,GO:0016798,GO:0030312,GO:0043170,GO:0043226,GO:0043227,GO:0043229,GO:0043231,GO:0044036,GO:0044237,GO:0044238,GO:0044260,GO:0044262,GO:0044264,GO:0044424,GO:0044426,GO:0044444,GO:0044462,GO:0044464,GO:0046379,GO:…
FGRAMPH1_01G00835	-1.23461	1.09452	0.114639	.	NA	hypothetical protein	No GO terms assigned
FGRAMPH1_01G00839	-0.0515783	6.3583	1	RN149_MOUSE	E3 ubiquitin-protein ligase RNF149;	E3 ubiquitin- ligase SDIR1	GO:0001932,GO:0001933,GO:0003674,GO:0003824,GO:0004842,GO:0005488,GO:0005575,GO:0008150,GO:0008270,GO:0009892,GO:0009966,GO:0009968,GO:0009987,GO:0010563,GO:0010605,GO:0010646,GO:0010648,GO:0016020,GO:0016021,GO:0016740,GO:0016874,GO:0019220,GO:0019222,GO:0019787,GO:0023051,GO:0023057,GO:0031224,GO:0031323,GO:0031324,GO:0031399,GO:0031400,GO:0031647,GO:0031982,GO:0032268,GO:0032269,GO:0035690,GO:…
FGRAMPH1_01G00841	-0.126195	7.93859	1	ALP11_SCHPO	Cell polarity protein alp11;	Alp11 ue of tubulin-folding cofactor B	GO:0000226,GO:0005575,GO:0005634,GO:0005737,GO:0005829,GO:0005874,GO:0006461,GO:0006996,GO:0007010,GO:0007017,GO:0007021,GO:0008150,GO:0009987,GO:0016043,GO:0022607,GO:0031122,GO:0034622,GO:0043226,GO:0043227,GO:0043229,GO:0043231,GO:0043623,GO:0043933,GO:0044422,GO:0044424,GO:0044430,GO:0044444,GO:0044446,GO:0044464,GO:0044699,GO:0044763,GO:0065003,GO:0071822,GO:0071840,GO:0097435,GO:0099080,GO:…
FGRAMPH1_01G00843	0.247314	6.00874	1	.	NA	myb dna--containing	No GO terms assigned
FGRAMPH1_01G00847	-0.43306	7.16321	1	XDH_HYPJR	.	related to dimeric dihydrodiol dehydrogenase	No GO terms assigned
FGRAMPH1_01G00849	-0.191677	7.74716	1	XYL1_SCHSH	NAD(P)H-dependent D-xylose reductase;	aldo-keto reductase	GO:0003674,GO:0003824,GO:0005975,GO:0005996,GO:0008150,GO:0008152,GO:0009056,GO:0016052,GO:0016491,GO:0019321,GO:0019323,GO:0042732,GO:0042843,GO:0044238,GO:0044281,GO:0044282,GO:0044699,GO:0044710,GO:0044712,GO:0044723,GO:0044724,GO:0046365,GO:0071704,GO:1901575
FGRAMPH1_01G00853	-0.0521006	5.8731	1	DHYS_NEUCR	Deoxyhypusine synthase;	deoxyhypusine synthase	GO:0003674,GO:0003824,GO:0005575,GO:0005634,GO:0005829,GO:0006464,GO:0006807,GO:0008150,GO:0008152,GO:0008612,GO:0009058,GO:0009987,GO:0016740,GO:0016765,GO:0018193,GO:0018205,GO:0019538,GO:0034038,GO:0036211,GO:0043170,GO:0043226,GO:0043227,GO:0043229,GO:0043231,GO:0043412,GO:0044237,GO:0044238,GO:0044260,GO:0044267,GO:0044424,GO:0044444,GO:0044464,GO:0050983,GO:0071704,GO:1901564
FGRAMPH1_01G00855	0.012356	5.51496	1	SNT1_YEAST	Probable DNA-binding protein SNT1;	Myb-like transcription factor 3	GO:0000118,GO:0001932,GO:0001934,GO:0003674,GO:0003676,GO:0003677,GO:0005488,GO:0005575,GO:0005634,GO:0005829,GO:0006325,GO:0006355,GO:0006464,GO:0006476,GO:0006807,GO:0008150,GO:0008152,GO:0009889,GO:0009893,GO:0009966,GO:0009967,GO:0009987,GO:0010468,GO:0010556,GO:0010562,GO:0010564,GO:0010604,GO:0010639,GO:0010646,GO:0010647,GO:0010948,GO:0016043,GO:0016569,GO:0016570,GO:0016575,GO:0019219,GO:…
FGRAMPH1_01G00857	-0.580467	4.69824	0.668415	DAD1_DEBHA	DASH complex subunit DAD1;	dash complex subunit dad1	GO:0000226,GO:0000940,GO:0000942,GO:0005575,GO:0005737,GO:0005819,GO:0005874,GO:0006996,GO:0007010,GO:0007017,GO:0007049,GO:0007051,GO:0007052,GO:0007059,GO:0007067,GO:0008150,GO:0009987,GO:0016043,GO:0022402,GO:0030472,GO:0032991,GO:0042729,GO:0043226,GO:0043228,GO:0043229,GO:0043232,GO:0043234,GO:0044422,GO:0044424,GO:0044427,GO:0044428,GO:0044430,GO:0044446,GO:0044454,GO:0044464,GO:0044699,GO:…
FGRAMPH1_01G00859	-4.57953	2.15702	1.43825e-06	.	NA	unnamed protein product	No GO terms assigned
FGRAMPH1_01G00861	0.164107	4.97448	1	RFC1_SCHPO	Replication factor C subunit 1;	replication factor C subunit 1	GO:0000166,GO:0000785,GO:0000790,GO:0003674,GO:0003676,GO:0003677,GO:0003689,GO:0003824,GO:0005488,GO:0005524,GO:0005575,GO:0005634,GO:0005657,GO:0005663,GO:0005730,GO:0006139,GO:0006259,GO:0006260,GO:0006261,GO:0006271,GO:0006272,GO:0006281,GO:0006725,GO:0006807,GO:0006950,GO:0006974,GO:0008094,GO:0008150,GO:0008152,GO:0009058,GO:0009059,GO:0009314,GO:0009411,GO:0009416,GO:0009628,GO:0009987,GO:…
FGRAMPH1_01G00863	0.913134	6.46717	0.0216416	RM16_YEAST	54S ribosomal protein L16, mitochondrial;	60S ribosomal protein L16	GO:0000315,GO:0003674,GO:0003676,GO:0003723,GO:0003735,GO:0005198,GO:0005488,GO:0005575,GO:0005762,GO:0006412,GO:0006518,GO:0006807,GO:0008150,GO:0008152,GO:0009058,GO:0009059,GO:0009987,GO:0015934,GO:0019538,GO:0019843,GO:0030529,GO:0032543,GO:0032991,GO:0034641,GO:0034645,GO:0043043,GO:0043170,GO:0043603,GO:0043604,GO:0044237,GO:0044238,GO:0044249,GO:0044260,GO:0044267,GO:0044271,GO:0044391,GO:…
FGRAMPH1_01G00865	-0.38668	5.33018	1	RFC5_NEUCR	Replication factor C subunit 5;	replication factor C subunit 5	GO:0000785,GO:0000790,GO:0003674,GO:0003676,GO:0003677,GO:0005488,GO:0005575,GO:0005657,GO:0005829,GO:0006139,GO:0006259,GO:0006260,GO:0006261,GO:0006271,GO:0006281,GO:0006725,GO:0006807,GO:0006950,GO:0006974,GO:0008150,GO:0008152,GO:0009058,GO:0009059,GO:0009314,GO:0009411,GO:0009416,GO:0009628,GO:0009987,GO:0022616,GO:0031389,GO:0031390,GO:0031391,GO:0032991,GO:0033554,GO:0034641,GO:0034644,GO:…
FGRAMPH1_01G00867	0.66991	8.97039	0.451749	ACSA_NEUCR	Acetyl-coenzyme A synthetase;	acetyl-coenzyme A synthetase	GO:0000166,GO:0003674,GO:0003824,GO:0003987,GO:0005488,GO:0005524,GO:0005575,GO:0005634,GO:0005737,GO:0006082,GO:0006083,GO:0006084,GO:0006085,GO:0006637,GO:0006732,GO:0006790,GO:0006793,GO:0008150,GO:0008152,GO:0009058,GO:0009108,GO:0009987,GO:0016208,GO:0016405,GO:0016874,GO:0016877,GO:0016878,GO:0017076,GO:0019427,GO:0019752,GO:0030554,GO:0032553,GO:0032555,GO:0032559,GO:0032787,GO:0035383,GO:…
FGRAMPH1_01G00869	-1.80309	0.433426	0.00750127	ADMB_ASPFU	Disintegrin and metalloproteinase domain-containing protein B;	adam protease adm-b	GO:0003674,GO:0003824,GO:0004175,GO:0004222,GO:0005488,GO:0005575,GO:0008233,GO:0008237,GO:0016021,GO:0016787,GO:0031224,GO:0043167,GO:0043169,GO:0044425,GO:0046872,GO:0070011
FGRAMPH1_01G00871	-0.756938	6.46247	0.0991162	.	NA	hypothetical protein	No GO terms assigned
FGRAMPH1_01G00873	0.568685	5.94053	0.720364	TBL1X_MOUSE	F-box-like/WD repeat-containing protein TBL1X;	related to nuclear receptor co-repressor HDAC3 complex subunit TBLR1	GO:0000118,GO:0000122,GO:0000975,GO:0000988,GO:0000989,GO:0001067,GO:0003008,GO:0003674,GO:0003676,GO:0003677,GO:0003682,GO:0003712,GO:0003714,GO:0005488,GO:0005515,GO:0005575,GO:0005634,GO:0005654,GO:0005667,GO:0005874,GO:0005876,GO:0006139,GO:0006325,GO:0006351,GO:0006355,GO:0006357,GO:0006464,GO:0006476,GO:0006508,GO:0006511,GO:0006725,GO:0006807,GO:0007165,GO:0007166,GO:0007600,GO:0007605,GO:…
FGRAMPH1_01G00875	0.0133479	4.5325	1	RBL19_ARATH	Rhomboid-like protein 19 {ECO:0000303|PubMed:16895613};	eukaryotic integral membrane	GO:0003674,GO:0003824,GO:0004175,GO:0004252,GO:0005575,GO:0005794,GO:0006810,GO:0006890,GO:0008150,GO:0008233,GO:0008236,GO:0016021,GO:0016192,GO:0016787,GO:0017171,GO:0031224,GO:0043226,GO:0043227,GO:0043229,GO:0043231,GO:0044424,GO:0044425,GO:0044444,GO:0044464,GO:0048193,GO:0051179,GO:0051234,GO:0070011
FGRAMPH1_01G00877	0.596328	2.60861	0.638308	FRP2_SCHPO	Ferric/cupric reductase transmembrane component 2 {ECO:0000305};	ferric reductase	GO:0000041,GO:0000166,GO:0000293,GO:0003674,GO:0003824,GO:0005488,GO:0005506,GO:0005575,GO:0005783,GO:0005789,GO:0005886,GO:0006810,GO:0006811,GO:0006812,GO:0006825,GO:0006826,GO:0006873,GO:0006875,GO:0006879,GO:0008150,GO:0009987,GO:0015677,GO:0015688,GO:0015891,GO:0016020,GO:0016021,GO:0016491,GO:0016722,GO:0016723,GO:0019725,GO:0030001,GO:0030003,GO:0031224,GO:0034220,GO:0034755,GO:0036094,GO:…
FGRAMPH1_01G00879	-0.044182	4.71759	1	YAS9_SCHPO	Uncharacterized RNA-binding protein C3H8.09c;	related to RNA-binding	GO:0000166,GO:0003674,GO:0003676,GO:0003723,GO:0003727,GO:0005488,GO:0005575,GO:0005634,GO:0006139,GO:0006353,GO:0006355,GO:0006357,GO:0006369,GO:0006396,GO:0006725,GO:0006807,GO:0008143,GO:0008150,GO:0008152,GO:0009058,GO:0009059,GO:0009889,GO:0009987,GO:0010468,GO:0010556,GO:0016070,GO:0018130,GO:0019219,GO:0019222,GO:0019438,GO:0030847,GO:0031123,GO:0031323,GO:0031326,GO:0032774,GO:0032991,GO:…
FGRAMPH1_01G00881	-0.182159	2.48109	1	YO114_YEAST	Putative uncharacterized protein YOL114C;	peptidyl-trna hydrolase	GO:0003674,GO:0003676,GO:0003723,GO:0003747,GO:0003824,GO:0004045,GO:0005488,GO:0005575,GO:0005739,GO:0006412,GO:0006414,GO:0006415,GO:0006417,GO:0006518,GO:0006807,GO:0008079,GO:0008135,GO:0008150,GO:0008152,GO:0009058,GO:0009059,GO:0009889,GO:0009987,GO:0010468,GO:0010556,GO:0010608,GO:0016043,GO:0016150,GO:0016787,GO:0016788,GO:0019222,GO:0019538,GO:0022411,GO:0031323,GO:0031326,GO:0032268,GO:…
FGRAMPH1_01G00883	0.522485	5.34492	0.847889	KCC1B_EMEND	.	calcium/calmodulin-dependent protein kinase type I	No GO terms assigned
FGRAMPH1_01G00885	-0.222689	6.71661	1	AUR1_SCHPO	Inositol phosphorylceramide synthase catalytic subunit aur1;	aureobasidin resistance aur1	GO:0000139,GO:0003674,GO:0003824,GO:0005575,GO:0005794,GO:0006629,GO:0006643,GO:0006644,GO:0006665,GO:0006673,GO:0006793,GO:0006796,GO:0006807,GO:0008150,GO:0008152,GO:0008610,GO:0009058,GO:0009987,GO:0016020,GO:0016021,GO:0016740,GO:0016757,GO:0016758,GO:0019637,GO:0030148,GO:0030173,GO:0031090,GO:0031224,GO:0031228,GO:0031300,GO:0031301,GO:0032580,GO:0032991,GO:0043226,GO:0043227,GO:0043229,GO:…
FGRAMPH1_01G00893	1.05499	4.38018	0.0169427	.	NA	DNA-directed RNA polymerase I subunit	No GO terms assigned
FGRAMPH1_01G00895	-0.0915664	2.37926	1	GRC3_GIBZE	Polynucleotide 5'-hydroxyl-kinase GRC3;	GRC3 protein	GO:0000166,GO:0000448,GO:0000469,GO:0000478,GO:0000479,GO:0000785,GO:0000790,GO:0000792,GO:0003674,GO:0003824,GO:0005488,GO:0005524,GO:0005575,GO:0005720,GO:0005721,GO:0005724,GO:0006139,GO:0006325,GO:0006342,GO:0006353,GO:0006355,GO:0006363,GO:0006364,GO:0006396,GO:0006725,GO:0006807,GO:0008150,GO:0008152,GO:0009058,GO:0009059,GO:0009889,GO:0009890,GO:0009892,GO:0009987,GO:0010468,GO:0010556,GO:…
FGRAMPH1_01G00899	0.985722	5.74873	0.022214	SOL4_ALTSO	.	unnamed protein product	No GO terms assigned
FGRAMPH1_01G00903	0.777556	2.71274	0.416595	.	NA	hypothetical protein	No GO terms assigned
FGRAMPH1_01G00909	0.56569	3.94438	0.698961	ZN566_HUMAN	Zinc finger protein 566;	transcription factor	GO:0003674,GO:0003676,GO:0003677,GO:0005488,GO:0005575,GO:0005634,GO:0006139,GO:0006351,GO:0006355,GO:0006725,GO:0006807,GO:0008150,GO:0008152,GO:0009058,GO:0009059,GO:0009889,GO:0009987,GO:0010468,GO:0010556,GO:0016070,GO:0018130,GO:0019219,GO:0019222,GO:0019438,GO:0031323,GO:0031326,GO:0032774,GO:0034641,GO:0034645,GO:0034654,GO:0043167,GO:0043169,GO:0043170,GO:0043226,GO:0043227,GO:0043229,GO:…
FGRAMPH1_01G00911	0.37098	6.05471	1	SRO77_YEAST	Lethal(2) giant larvae protein homolog SRO77;	lethal giant larvae sro77	GO:0000149,GO:0002791,GO:0003674,GO:0005096,GO:0005488,GO:0005515,GO:0005575,GO:0005737,GO:0005886,GO:0006810,GO:0006887,GO:0006892,GO:0006893,GO:0007163,GO:0008047,GO:0008150,GO:0009987,GO:0016020,GO:0016192,GO:0017016,GO:0017137,GO:0017157,GO:0019899,GO:0019905,GO:0030010,GO:0030234,GO:0030695,GO:0031267,GO:0032879,GO:0032880,GO:0032940,GO:0043085,GO:0043087,GO:0043547,GO:0044093,GO:0044424,GO:…
FGRAMPH1_01G00915	-0.0751868	2.42873	1	YJ7D_SCHPO	Uncharacterized transporter C757.13;	allantoate permease	GO:0003674,GO:0005215,GO:0005575,GO:0005783,GO:0006810,GO:0006811,GO:0006820,GO:0006857,GO:0008150,GO:0015197,GO:0015198,GO:0015833,GO:0016021,GO:0022857,GO:0022891,GO:0022892,GO:0031224,GO:0035442,GO:0035672,GO:0035673,GO:0042886,GO:0042887,GO:0042936,GO:0042938,GO:0043226,GO:0043227,GO:0043229,GO:0043231,GO:0044424,GO:0044425,GO:0044444,GO:0044464,GO:0051179,GO:0051234,GO:0055085,GO:0071702,GO:…
FGRAMPH1_01G00919	1.06932	6.46224	0.024818	LYS9_MAGO7	Saccharopine dehydrogenase [NADP(+), L-glutamate-forming];	saccharopine dehydrogenase	GO:0003674,GO:0003824,GO:0004753,GO:0004755,GO:0005575,GO:0005829,GO:0006082,GO:0006520,GO:0006553,GO:0006807,GO:0008150,GO:0008152,GO:0008652,GO:0009058,GO:0009066,GO:0009067,GO:0009085,GO:0009987,GO:0016053,GO:0016491,GO:0016645,GO:0016646,GO:0019752,GO:0019878,GO:0043436,GO:0044237,GO:0044238,GO:0044249,GO:0044281,GO:0044283,GO:0044424,GO:0044444,GO:0044464,GO:0044699,GO:0044710,GO:0044711,GO:…
FGRAMPH1_01G00921	0.0153766	2.848	1	.	NA	collagen alpha-5 chain	No GO terms assigned
FGRAMPH1_01G00923	-0.509137	0.802693	0.840788	AGO1_SCHPO	Protein argonaute;	hypothetical protein	GO:0000070,GO:0000122,GO:0000781,GO:0000785,GO:0000790,GO:0000792,GO:0000819,GO:0003674,GO:0003676,GO:0003723,GO:0003727,GO:0003824,GO:0004518,GO:0004519,GO:0004521,GO:0004540,GO:0005488,GO:0005575,GO:0005720,GO:0005721,GO:0005829,GO:0006139,GO:0006325,GO:0006333,GO:0006338,GO:0006342,GO:0006355,GO:0006357,GO:0006396,GO:0006725,GO:0006807,GO:0006996,GO:0007059,GO:0008150,GO:0008152,GO:0009889,GO:…
FGRAMPH1_01G00925	0.0913179	6.04313	1	RNA14_GIBZE	mRNA 3'-end-processing protein RNA14;	mRNA 3'-end processing protein RNA14	GO:0005575,GO:0005739,GO:0005829,GO:0005849,GO:0006139,GO:0006378,GO:0006379,GO:0006396,GO:0006397,GO:0006725,GO:0006807,GO:0008150,GO:0008152,GO:0009607,GO:0009719,GO:0009987,GO:0016070,GO:0016071,GO:0031123,GO:0031124,GO:0032991,GO:0034641,GO:0043170,GO:0043226,GO:0043227,GO:0043229,GO:0043231,GO:0043234,GO:0043631,GO:0044237,GO:0044238,GO:0044260,GO:0044422,GO:0044424,GO:0044428,GO:0044444,GO:…
FGRAMPH1_01G00927	0.0186152	7.64103	1	ASF1_GIBZE	Histone chaperone ASF1;	histone chaperone asf1	GO:0000781,GO:0005575,GO:0005634,GO:0005829,GO:0006139,GO:0006325,GO:0006333,GO:0006334,GO:0006335,GO:0006336,GO:0006337,GO:0006338,GO:0006342,GO:0006348,GO:0006351,GO:0006355,GO:0006357,GO:0006464,GO:0006473,GO:0006475,GO:0006725,GO:0006807,GO:0006950,GO:0008150,GO:0008152,GO:0009058,GO:0009059,GO:0009889,GO:0009890,GO:0009891,GO:0009892,GO:0009893,GO:0009987,GO:0010468,GO:0010556,GO:0010557,GO:…
FGRAMPH1_01G00929	1.27208	1.93876	0.0766411	.	NA	unnamed protein product	No GO terms assigned
FGRAMPH1_01G00931	-0.557225	3.35082	0.725851	HAP2_YEAST	Transcriptional activator HAP2;	nuclear transcription factor alpha	GO:0000429,GO:0000436,GO:0001071,GO:0003674,GO:0003676,GO:0003677,GO:0003700,GO:0005488,GO:0005575,GO:0005667,GO:0006139,GO:0006351,GO:0006355,GO:0006357,GO:0006366,GO:0006725,GO:0006807,GO:0008150,GO:0008152,GO:0009058,GO:0009059,GO:0009889,GO:0009891,GO:0009893,GO:0009987,GO:0010468,GO:0010556,GO:0010557,GO:0010604,GO:0010628,GO:0016070,GO:0016602,GO:0018130,GO:0019219,GO:0019222,GO:0019438,GO:…
FGRAMPH1_01G00933	0.0117272	7.45597	1	PMP20_SCHPO	Putative peroxiredoxin pmp20;	TSA family	GO:0003674,GO:0003824,GO:0004601,GO:0005488,GO:0005515,GO:0005575,GO:0005634,GO:0005737,GO:0005777,GO:0005829,GO:0006457,GO:0008150,GO:0009987,GO:0016209,GO:0016491,GO:0016684,GO:0042026,GO:0042579,GO:0043226,GO:0043227,GO:0043229,GO:0043231,GO:0044424,GO:0044444,GO:0044464,GO:0051082,GO:0051920
FGRAMPH1_01G00935	-1.61512	2.77657	0.00456276	.	NA	hypothetical protein	No GO terms assigned
FGRAMPH1_01G00939	-0.589582	6.85702	0.638822	GAP1_SCHPO	GTPase-activating protein;	iq containing gtpase activating	GO:0003674,GO:0005096,GO:0005575,GO:0005634,GO:0005829,GO:0007165,GO:0007264,GO:0007265,GO:0008047,GO:0008150,GO:0009966,GO:0009968,GO:0009987,GO:0010646,GO:0010648,GO:0022414,GO:0023051,GO:0023057,GO:0030234,GO:0030695,GO:0032005,GO:0035556,GO:0043085,GO:0043087,GO:0043226,GO:0043227,GO:0043229,GO:0043231,GO:0043547,GO:0044093,GO:0044424,GO:0044444,GO:0044464,GO:0046578,GO:0046580,GO:0048519,GO:…
FGRAMPH1_01G00941	-1.46144	6.6569	8.07895e-05	ACD10_HUMAN	Acyl-CoA dehydrogenase family member 10;	acyl- dehydrogenase family member 10	GO:0000062,GO:0000166,GO:0003674,GO:0003824,GO:0003995,GO:0005488,GO:0005575,GO:0005739,GO:0005759,GO:0006082,GO:0006629,GO:0006631,GO:0006635,GO:0008150,GO:0008152,GO:0009055,GO:0009056,GO:0009062,GO:0009987,GO:0016042,GO:0016054,GO:0016491,GO:0016627,GO:0016787,GO:0019395,GO:0019752,GO:0030258,GO:0031974,GO:0032787,GO:0033539,GO:0034440,GO:0036094,GO:0042592,GO:0043167,GO:0043168,GO:0043226,GO:…
FGRAMPH1_01G00943	0.327013	2.06862	1	.	NA	acyl- dehydrogenase family member 10	No GO terms assigned
FGRAMPH1_01G00945	-0.171674	6.67353	1	SMD1_SCHPO	Small nuclear ribonucleoprotein Sm D1;	small nuclear ribonucleoprotein Sm D1	GO:0000243,GO:0000245,GO:0000375,GO:0000377,GO:0000387,GO:0000395,GO:0000398,GO:0003674,GO:0003676,GO:0003723,GO:0003729,GO:0005488,GO:0005575,GO:0005634,GO:0005681,GO:0005682,GO:0005684,GO:0005685,GO:0005686,GO:0005687,GO:0005689,GO:0005829,GO:0006139,GO:0006376,GO:0006396,GO:0006397,GO:0006725,GO:0006807,GO:0008150,GO:0008152,GO:0008380,GO:0009987,GO:0016043,GO:0016070,GO:0016071,GO:0022607,GO:…
FGRAMPH1_01G00949	0.903462	5.39256	0.0234706	CUL3_RAT	Cullin-3;	cullin 3	GO:0000139,GO:0000151,GO:0000209,GO:0003674,GO:0005488,GO:0005515,GO:0005575,GO:0005634,GO:0006461,GO:0006464,GO:0006508,GO:0006511,GO:0006513,GO:0006807,GO:0006810,GO:0006888,GO:0006901,GO:0006996,GO:0007165,GO:0007166,GO:0007229,GO:0008150,GO:0008152,GO:0009056,GO:0009057,GO:0009987,GO:0010498,GO:0010564,GO:0016020,GO:0016043,GO:0016050,GO:0016192,GO:0016567,GO:0017145,GO:0019538,GO:0019899,GO:…
FGRAMPH1_01G00951	0.21943	6.04403	1	LSM2_SCHPO	U6 snRNA-associated Sm-like protein LSm2;	U6 snRNA-associated Sm LSm2	GO:0000375,GO:0000377,GO:0000398,GO:0000932,GO:0003674,GO:0003676,GO:0003723,GO:0005488,GO:0005575,GO:0005634,GO:0005681,GO:0005688,GO:0005730,GO:0005732,GO:0005829,GO:0006139,GO:0006364,GO:0006396,GO:0006397,GO:0006401,GO:0006402,GO:0006725,GO:0006807,GO:0008150,GO:0008152,GO:0008380,GO:0009056,GO:0009057,GO:0009892,GO:0009987,GO:0010468,GO:0010605,GO:0010629,GO:0016070,GO:0016071,GO:0016072,GO:…
FGRAMPH1_01G00953	0.0552573	4.33648	1	PSO2_SCHPO	DNA cross-link repair protein pso2/snm1;	dna cross-link repair pso2 snm1	GO:0000723,GO:0000726,GO:0000781,GO:0000784,GO:0003674,GO:0003676,GO:0003677,GO:0003684,GO:0003824,GO:0004518,GO:0004527,GO:0004529,GO:0004536,GO:0005488,GO:0005575,GO:0005634,GO:0006139,GO:0006259,GO:0006281,GO:0006302,GO:0006303,GO:0006725,GO:0006807,GO:0006950,GO:0006974,GO:0006996,GO:0008150,GO:0008152,GO:0008409,GO:0009987,GO:0016043,GO:0016787,GO:0016788,GO:0016796,GO:0016895,GO:0031848,GO:…
FGRAMPH1_01G00955	-1.3243	4.99008	0.000917187	.	NA	hypothetical protein	No GO terms assigned
FGRAMPH1_01G00957	0.464971	3.90882	0.966929	NAK1_SCHPO	Serine/threonine-protein kinase nak1;	ste ste20 ysk kinase	GO:0000166,GO:0001932,GO:0001934,GO:0003674,GO:0003824,GO:0004672,GO:0004674,GO:0005488,GO:0005524,GO:0005575,GO:0005737,GO:0005815,GO:0005816,GO:0005829,GO:0005938,GO:0006464,GO:0006468,GO:0006793,GO:0006796,GO:0006807,GO:0006950,GO:0006996,GO:0007010,GO:0007015,GO:0007163,GO:0007165,GO:0007346,GO:0008104,GO:0008150,GO:0008152,GO:0008360,GO:0009893,GO:0009987,GO:0010562,GO:0010590,GO:0010604,GO:…
FGRAMPH1_01G00959	0.281602	4.81867	1	TEL2_SCHPO	DNA replication checkpoint protein tel2;	dna replication checkpoint tel2	GO:0000723,GO:0000785,GO:0000790,GO:0001932,GO:0001934,GO:0005575,GO:0005829,GO:0006139,GO:0006259,GO:0006278,GO:0006725,GO:0006807,GO:0006996,GO:0007004,GO:0007165,GO:0008150,GO:0008152,GO:0009058,GO:0009059,GO:0009893,GO:0009987,GO:0010562,GO:0010604,GO:0010833,GO:0016043,GO:0018130,GO:0019220,GO:0019222,GO:0019438,GO:0022402,GO:0031323,GO:0031325,GO:0031399,GO:0031401,GO:0031929,GO:0031931,GO:…
FGRAMPH1_01G00961	0.631883	4.40076	0.488842	UBA3_HUMAN	NEDD8-activating enzyme E1 catalytic subunit;	NEDD8-activating enzyme E1 catalytic subunit	GO:0000166,GO:0000278,GO:0002218,GO:0002220,GO:0002223,GO:0002253,GO:0002376,GO:0002429,GO:0002682,GO:0002684,GO:0002757,GO:0002758,GO:0002764,GO:0002768,GO:0003674,GO:0003824,GO:0005488,GO:0005515,GO:0005524,GO:0005575,GO:0005634,GO:0005829,GO:0006355,GO:0006464,GO:0006508,GO:0006807,GO:0006950,GO:0006952,GO:0006955,GO:0007049,GO:0007113,GO:0007165,GO:0007166,GO:0008150,GO:0008152,GO:0008641,GO:…
FGRAMPH1_01G00963	-0.325741	5.24872	1	RPAC1_SCHPO	DNA-directed RNA polymerases I and III subunit RPAC1;	DNA-directed RNA polymerases I and III 40 kDa polypeptide	GO:0000428,GO:0003674,GO:0003676,GO:0003677,GO:0003824,GO:0003899,GO:0005488,GO:0005575,GO:0005634,GO:0005666,GO:0005730,GO:0005736,GO:0005829,GO:0006139,GO:0006351,GO:0006360,GO:0006383,GO:0006725,GO:0006807,GO:0008150,GO:0008152,GO:0009058,GO:0009059,GO:0009987,GO:0016070,GO:0016740,GO:0016772,GO:0016779,GO:0018130,GO:0019438,GO:0030880,GO:0032774,GO:0032991,GO:0034062,GO:0034641,GO:0034645,GO:…
FGRAMPH1_01G00965	0.434224	5.66784	0.924941	.	NA	hypothetical protein FPSE_00025	No GO terms assigned
FGRAMPH1_01G00967	-1.44747	1.33363	0.0334492	NU159_CHATD	Nucleoporin NUP159 {ECO:0000303|PubMed:21784248};	unnamed protein product	GO:0005575,GO:0005643,GO:0006810,GO:0008104,GO:0008150,GO:0015031,GO:0015833,GO:0015931,GO:0016020,GO:0031090,GO:0031965,GO:0032991,GO:0033036,GO:0042886,GO:0043234,GO:0044422,GO:0044424,GO:0044428,GO:0044446,GO:0044464,GO:0045184,GO:0050657,GO:0050658,GO:0051028,GO:0051179,GO:0051234,GO:0051236,GO:0071702,GO:0071705
FGRAMPH1_01G00969	0.577919	7.30118	0.678686	PSB2_YEAST	Proteasome subunit beta type-2;	proteasome component PUP1 precursor	GO:0000502,GO:0003674,GO:0003824,GO:0004175,GO:0004298,GO:0005575,GO:0005634,GO:0005789,GO:0006508,GO:0006511,GO:0006807,GO:0008150,GO:0008152,GO:0008233,GO:0009056,GO:0009057,GO:0009987,GO:0010498,GO:0010499,GO:0016020,GO:0016787,GO:0019538,GO:0019774,GO:0019941,GO:0030163,GO:0031597,GO:0032991,GO:0034515,GO:0043161,GO:0043170,GO:0043226,GO:0043227,GO:0043229,GO:0043231,GO:0043234,GO:0043632,GO:…
FGRAMPH1_01G00971	0.619541	4.27052	0.56618	DSF2_YEAST	Protein DSF2;	related to DSF2 Deletion Suppressor of mptFive pufFive mutation	No GO terms assigned
FGRAMPH1_01G00977	0.124884	7.02486	1	YAI8_SCHPO	Uncharacterized protein C24B11.08c;	copii-coated vesicle membrane	GO:0000139,GO:0005575,GO:0005783,GO:0005789,GO:0006810,GO:0006886,GO:0006888,GO:0008104,GO:0008150,GO:0015031,GO:0015833,GO:0016020,GO:0016021,GO:0016192,GO:0030133,GO:0030134,GO:0030135,GO:0031090,GO:0031224,GO:0031410,GO:0031982,GO:0033036,GO:0042886,GO:0043226,GO:0043227,GO:0043229,GO:0043231,GO:0044422,GO:0044424,GO:0044425,GO:0044431,GO:0044432,GO:0044444,GO:0044446,GO:0044464,GO:0045184,GO:…
FGRAMPH1_01G00979	0.645709	4.13498	0.468908	CSTF2_MOUSE	Cleavage stimulation factor subunit 2;	cleavage stimulation factor subunit 2	GO:0000166,GO:0003674,GO:0003676,GO:0003723,GO:0003729,GO:0005488,GO:0005575,GO:0005654,GO:0005847,GO:0005849,GO:0006139,GO:0006379,GO:0006725,GO:0006807,GO:0008150,GO:0008152,GO:0009719,GO:0009987,GO:0010033,GO:0016070,GO:0016071,GO:0016604,GO:0032991,GO:0034641,GO:0036094,GO:0042221,GO:0043170,GO:0043234,GO:0044237,GO:0044238,GO:0044260,GO:0044422,GO:0044424,GO:0044428,GO:0044446,GO:0044451,GO:…
FGRAMPH1_01G00981	-0.0723207	5.76972	1	YF2E_SCHPO	Putative metal ion transporter C17A12.14;	metal ion transporter	GO:0003674,GO:0005215,GO:0005575,GO:0005737,GO:0005887,GO:0006810,GO:0006811,GO:0006812,GO:0008150,GO:0008324,GO:0015075,GO:0015095,GO:0015693,GO:0016020,GO:0016021,GO:0022857,GO:0022890,GO:0022891,GO:0022892,GO:0030001,GO:0031224,GO:0031226,GO:0034220,GO:0044424,GO:0044425,GO:0044459,GO:0044464,GO:0046873,GO:0051179,GO:0051234,GO:0055085,GO:0070838,GO:0072509,GO:0072511,GO:0098655,GO:0098660,GO:…
FGRAMPH1_01G00983	0.412209	4.47177	1	YG06_SCHPO	Uncharacterized protein C1604.06c;	unspecified product	GO:0005575,GO:0005730,GO:0006139,GO:0006364,GO:0006396,GO:0006725,GO:0006807,GO:0008150,GO:0008152,GO:0009987,GO:0016021,GO:0016070,GO:0016072,GO:0030529,GO:0030684,GO:0030688,GO:0030689,GO:0030692,GO:0031224,GO:0032040,GO:0032991,GO:0034470,GO:0034641,GO:0034660,GO:0043170,GO:0043226,GO:0043228,GO:0043229,GO:0043232,GO:0043234,GO:0044237,GO:0044238,GO:0044260,GO:0044422,GO:0044424,GO:0044425,GO:…
FGRAMPH1_01G00985	-0.0774135	8.62412	1	ATPF_NEUCR	ATP synthase subunit 4, mitochondrial;	ATP synthase subunit 4	GO:0000276,GO:0003674,GO:0005215,GO:0005575,GO:0006139,GO:0006163,GO:0006164,GO:0006725,GO:0006753,GO:0006754,GO:0006793,GO:0006796,GO:0006807,GO:0006810,GO:0006811,GO:0006812,GO:0006818,GO:0008150,GO:0008152,GO:0008324,GO:0009058,GO:0009117,GO:0009123,GO:0009124,GO:0009126,GO:0009127,GO:0009141,GO:0009142,GO:0009144,GO:0009145,GO:0009150,GO:0009152,GO:0009156,GO:0009161,GO:0009165,GO:0009167,GO:…
FGRAMPH1_01G00987	0.366633	5.15038	1	SRC1_YEAST	Inner nuclear membrane protein SRC1;	inner nuclear membrane src1	GO:0000070,GO:0000819,GO:0005575,GO:0005635,GO:0005639,GO:0006139,GO:0006259,GO:0006725,GO:0006807,GO:0006996,GO:0007059,GO:0008150,GO:0008152,GO:0009987,GO:0016021,GO:0016043,GO:0022402,GO:0031224,GO:0031229,GO:0031300,GO:0031301,GO:0031967,GO:0031975,GO:0034641,GO:0043007,GO:0043170,GO:0043570,GO:0044237,GO:0044238,GO:0044260,GO:0044422,GO:0044424,GO:0044425,GO:0044428,GO:0044446,GO:0044453,GO:…
FGRAMPH1_01G00989	0.290731	4.86445	1	COQ6_SCHPO	Ubiquinone biosynthesis monooxygenase COQ6, mitochondrial {ECO:0000255|HAMAP-Rule:MF_03193};	ubiquinone biosynthesis monooxygenase coq6	GO:0000166,GO:0003674,GO:0003824,GO:0004497,GO:0005488,GO:0005575,GO:0005739,GO:0005743,GO:0006732,GO:0006733,GO:0006743,GO:0006744,GO:0008150,GO:0008152,GO:0009058,GO:0009108,GO:0009987,GO:0016020,GO:0016491,GO:0016705,GO:0016709,GO:0019748,GO:0019866,GO:0031090,GO:0031966,GO:0036094,GO:0042180,GO:0042181,GO:0043167,GO:0043168,GO:0043226,GO:0043227,GO:0043229,GO:0043231,GO:0044237,GO:0044249,GO:…
FGRAMPH1_01G00991	0.398741	7.80285	1	NDUS2_NEUCR	NADH-ubiquinone oxidoreductase 49 kDa subunit, mitochondrial;	NADH dehydrogenase iron-sulfur protein 2	GO:0000166,GO:0003674,GO:0003824,GO:0003954,GO:0005488,GO:0005575,GO:0005743,GO:0008137,GO:0016020,GO:0016491,GO:0016651,GO:0016655,GO:0019866,GO:0031090,GO:0031966,GO:0036094,GO:0043167,GO:0043169,GO:0044422,GO:0044424,GO:0044425,GO:0044429,GO:0044444,GO:0044446,GO:0044464,GO:0046872,GO:0048037,GO:0048038,GO:0050136,GO:0050662,GO:0051287,GO:0051536,GO:0051539,GO:0051540,GO:0070469,GO:0097159,GO:…
FGRAMPH1_01G00993	1.79113	6.16631	0.00013604	YDAF_BACSU	Putative ribosomal N-acetyltransferase YdaF;	n-acetyltransferase p20	GO:0003674,GO:0003824,GO:0005575,GO:0005737,GO:0006464,GO:0006473,GO:0006474,GO:0006807,GO:0008080,GO:0008150,GO:0008152,GO:0009987,GO:0016407,GO:0016410,GO:0016740,GO:0016746,GO:0016747,GO:0017198,GO:0018193,GO:0018209,GO:0019538,GO:0030920,GO:0031365,GO:0036211,GO:0043170,GO:0043412,GO:0043543,GO:0044237,GO:0044238,GO:0044260,GO:0044267,GO:0044424,GO:0044464,GO:0071704,GO:1901564
FGRAMPH1_01G00995	-0.103157	5.57407	1	.	NA	negative acting factor	No GO terms assigned
FGRAMPH1_01G00997	0.457113	3.50821	0.960413	.	NA	glycosyltransferase family 31	No GO terms assigned
FGRAMPH1_01G00999	0.74658	4.24557	0.261127	UBP16_EMENI	Ubiquitin carboxyl-terminal hydrolase 16;	ubiquitin carboxyl-terminal hydrolase 16	GO:0003674,GO:0003824,GO:0006464,GO:0006508,GO:0006511,GO:0006807,GO:0008150,GO:0008152,GO:0008233,GO:0008234,GO:0009056,GO:0009057,GO:0009987,GO:0016579,GO:0016787,GO:0019538,GO:0019783,GO:0019941,GO:0036211,GO:0036459,GO:0043170,GO:0043412,GO:0043632,GO:0044237,GO:0044238,GO:0044248,GO:0044260,GO:0044265,GO:0044267,GO:0051603,GO:0070011,GO:0070646,GO:0070647,GO:0071704,GO:0101005,GO:1901564,GO:…
FGRAMPH1_01G01003	0.353506	7.07287	1	ATG11_GIBZE	.	unnamed protein product	No GO terms assigned
FGRAMPH1_01G01005	-0.917766	3.72707	0.0740827	.	NA	hypothetical protein	No GO terms assigned
FGRAMPH1_01G01007	-0.525555	1.52154	0.772939	.	NA	hypothetical protein	No GO terms assigned
FGRAMPH1_01G01009	0.554668	8.78973	0.793951	NHP6_GIBZE	Non-histone chromosomal protein 6;	nucleosome binding	GO:0003674,GO:0003676,GO:0003677,GO:0005488,GO:0005575,GO:0005634,GO:0005694,GO:0005829,GO:0006139,GO:0006259,GO:0006281,GO:0006351,GO:0006355,GO:0006725,GO:0006807,GO:0006950,GO:0006974,GO:0008150,GO:0008152,GO:0009058,GO:0009059,GO:0009889,GO:0009987,GO:0010468,GO:0010556,GO:0016070,GO:0018130,GO:0019219,GO:0019222,GO:0019438,GO:0031323,GO:0031326,GO:0032774,GO:0033554,GO:0034641,GO:0034645,GO:…
FGRAMPH1_01G01011	0.927625	5.05806	0.0165494	.	NA	hypothetical protein FPSE_00048	No GO terms assigned
FGRAMPH1_01G01013	0.107007	8.0519	1	PGM_ASPFU	Phosphoglucomutase {ECO:0000250|UniProtKB:P37012};	phosphoglucomutase	GO:0000287,GO:0003674,GO:0003824,GO:0004614,GO:0005488,GO:0005575,GO:0005634,GO:0005737,GO:0005975,GO:0005996,GO:0006006,GO:0008150,GO:0008152,GO:0016853,GO:0016866,GO:0016868,GO:0019318,GO:0043167,GO:0043169,GO:0043226,GO:0043227,GO:0043229,GO:0043231,GO:0044238,GO:0044281,GO:0044424,GO:0044464,GO:0044699,GO:0044710,GO:0044723,GO:0046872,GO:0071704
FGRAMPH1_01G01015	-1.11142	7.01381	0.000506461	ORN_YEAST	Oligoribonuclease, mitochondrial;	rex2- 3`-5` exonuclease	GO:0000002,GO:0000175,GO:0000459,GO:0000467,GO:0000469,GO:0003674,GO:0003676,GO:0003824,GO:0004518,GO:0004527,GO:0004532,GO:0004540,GO:0005488,GO:0005575,GO:0005739,GO:0006139,GO:0006364,GO:0006396,GO:0006725,GO:0006807,GO:0006996,GO:0007005,GO:0008150,GO:0008152,GO:0008408,GO:0009987,GO:0016043,GO:0016070,GO:0016072,GO:0016073,GO:0016180,GO:0016787,GO:0016788,GO:0016796,GO:0016896,GO:0031123,GO:…
FGRAMPH1_01G01017	-0.557834	3.63081	0.731536	YJHC_ECOLI	Uncharacterized oxidoreductase YjhC;	oxidoreductase yjhC	GO:0003674,GO:0003824,GO:0006950,GO:0006974,GO:0008150,GO:0008152,GO:0009987,GO:0016491,GO:0033554,GO:0044699,GO:0044710,GO:0050896,GO:0051716,GO:0055114
FGRAMPH1_01G01019	0.513845	6.73361	0.95363	.	NA	hypothetical protein	No GO terms assigned
FGRAMPH1_01G01023	0.370558	4.28444	1	YJ9J_YEAST	Uncharacterized protein YJR142W;	thiamin pyrophosphokinase-	GO:0003674,GO:0003824,GO:0016462,GO:0016787,GO:0016817,GO:0016818,GO:0017110,GO:0044715
FGRAMPH1_01G01025	0.543771	2.81596	0.743685	.	NA	hypothetical protein	No GO terms assigned
FGRAMPH1_01G01029	-0.283519	8.58394	1	NURM_NEUCR	NADH-ubiquinone oxidoreductase 17.8 kDa subunit, mitochondrial;	nadh-ubiquinone oxidoreductase kda subunit	GO:0003674,GO:0003824,GO:0003954,GO:0005575,GO:0005743,GO:0008137,GO:0016020,GO:0016021,GO:0016491,GO:0016651,GO:0016655,GO:0019866,GO:0031090,GO:0031224,GO:0031966,GO:0044422,GO:0044424,GO:0044425,GO:0044429,GO:0044444,GO:0044446,GO:0044464,GO:0050136
FGRAMPH1_01G01033	-0.222374	11.1453	1	RS15_PODAS	40S ribosomal protein S15;	40S ribosomal protein S15	GO:0003674,GO:0003676,GO:0003723,GO:0003735,GO:0005198,GO:0005488,GO:0005575,GO:0006412,GO:0006518,GO:0006807,GO:0008150,GO:0008152,GO:0009058,GO:0009059,GO:0009987,GO:0015935,GO:0019538,GO:0030529,GO:0032991,GO:0034641,GO:0034645,GO:0043043,GO:0043170,GO:0043603,GO:0043604,GO:0044237,GO:0044238,GO:0044249,GO:0044260,GO:0044267,GO:0044271,GO:0044391,GO:0044422,GO:0044424,GO:0044444,GO:0044446,GO:…
FGRAMPH1_01G01035	0.621792	5.50258	0.499541	.	NA	unnamed protein product	No GO terms assigned
FGRAMPH1_01G01037	0.0191104	9.45461	1	TBA_COLOR	Tubulin alpha chain;	tubulin alpha chain	GO:0000166,GO:0001882,GO:0001883,GO:0003674,GO:0003824,GO:0003924,GO:0005198,GO:0005200,GO:0005488,GO:0005525,GO:0005575,GO:0005737,GO:0005874,GO:0007017,GO:0008150,GO:0009987,GO:0016462,GO:0016787,GO:0016817,GO:0016818,GO:0017076,GO:0017111,GO:0019001,GO:0032549,GO:0032550,GO:0032553,GO:0032555,GO:0032561,GO:0035639,GO:0036094,GO:0043167,GO:0043168,GO:0044422,GO:0044424,GO:0044430,GO:0044446,GO:…
FGRAMPH1_01G01039	-0.129002	5.25936	1	NOP12_GIBZE	Nucleolar protein 12;	nucleolar protein 12	GO:0000166,GO:0000463,GO:0000470,GO:0003674,GO:0003676,GO:0003723,GO:0005488,GO:0005575,GO:0005730,GO:0006139,GO:0006364,GO:0006396,GO:0006725,GO:0006807,GO:0008150,GO:0008152,GO:0009987,GO:0016070,GO:0016072,GO:0030529,GO:0030684,GO:0032991,GO:0034470,GO:0034641,GO:0034660,GO:0036094,GO:0043170,GO:0043226,GO:0043228,GO:0043229,GO:0043232,GO:0044237,GO:0044238,GO:0044260,GO:0044422,GO:0044424,GO:…
FGRAMPH1_01G01041	-0.207038	2.32527	1	.	NA	transcription factor	No GO terms assigned
FGRAMPH1_01G01043	-0.15508	6.85268	1	COA3_YARLI	Cytochrome c oxidase assembly factor 3, mitochondrial;	cytochrome oxidase assembly mitochondrial	GO:0005575,GO:0006417,GO:0006461,GO:0008150,GO:0008535,GO:0009889,GO:0009891,GO:0009893,GO:0009987,GO:0010468,GO:0010556,GO:0010557,GO:0010604,GO:0010608,GO:0010628,GO:0016021,GO:0016043,GO:0017004,GO:0019222,GO:0022607,GO:0031224,GO:0031300,GO:0031301,GO:0031304,GO:0031305,GO:0031323,GO:0031325,GO:0031326,GO:0031328,GO:0032268,GO:0032270,GO:0032592,GO:0033108,GO:0033617,GO:0034248,GO:0034250,GO:…
FGRAMPH1_01G01045	0.497128	4.54847	1	PTA1_SCHPO	mRNA cleavage and polyadenylation specificity factor complex subunit pta1;	mrna cleavage and polyadenylation specificity factor complex subunit	GO:0005575,GO:0005634,GO:0005847,GO:0005849,GO:0006139,GO:0006378,GO:0006379,GO:0006396,GO:0006397,GO:0006399,GO:0006725,GO:0006807,GO:0008033,GO:0008150,GO:0008152,GO:0009987,GO:0016070,GO:0016071,GO:0031123,GO:0031124,GO:0032991,GO:0034470,GO:0034641,GO:0034660,GO:0043170,GO:0043226,GO:0043227,GO:0043229,GO:0043231,GO:0043234,GO:0043631,GO:0044237,GO:0044238,GO:0044260,GO:0044422,GO:0044424,GO:…
FGRAMPH1_01G01047	-0.232311	2.17696	1	.	NA	chromosome segregation smc	No GO terms assigned
FGRAMPH1_01G01049	-0.258831	0.773317	1	.	NA	unnamed protein product	No GO terms assigned
FGRAMPH1_01G01051	0.635658	3.95046	0.5325	.	NA	hypothetical protein FPSE_00066	No GO terms assigned
FGRAMPH1_01G01055	0.347141	3.92958	1	YHMA_SCHPO	Uncharacterized MFS-type transporter C1271.10c;	transporter hol1	GO:0003674,GO:0005215,GO:0005575,GO:0005737,GO:0005938,GO:0016021,GO:0022857,GO:0031224,GO:0044424,GO:0044425,GO:0044444,GO:0044464,GO:0099568
FGRAMPH1_01G01057	-0.0346779	8.58468	1	.	NA	acid phosphatase	No GO terms assigned
FGRAMPH1_01G01059	0.2592	4.68309	1	SPS19_YEAST	Peroxisomal 2,4-dienoyl-CoA reductase SPS19;	sporulation protein SPS19	GO:0003006,GO:0003674,GO:0003824,GO:0005575,GO:0005782,GO:0006082,GO:0006629,GO:0006631,GO:0008150,GO:0008152,GO:0008670,GO:0009056,GO:0009062,GO:0009987,GO:0016042,GO:0016054,GO:0016491,GO:0016627,GO:0016628,GO:0019752,GO:0022402,GO:0022413,GO:0022414,GO:0030154,GO:0030435,GO:0030437,GO:0031907,GO:0031974,GO:0032502,GO:0032787,GO:0034293,GO:0043233,GO:0043436,GO:0043934,GO:0043935,GO:0044237,GO:…
FGRAMPH1_01G01069	-0.0013753	5.75886	1	WIS4_SCHPO	MAP kinase kinase kinase wis4;	ste ste11 ssk kinase	GO:0000165,GO:0000166,GO:0000185,GO:0000186,GO:0001932,GO:0001934,GO:0003674,GO:0003824,GO:0004672,GO:0004674,GO:0004702,GO:0004709,GO:0004871,GO:0005057,GO:0005488,GO:0005524,GO:0005575,GO:0005737,GO:0005829,GO:0006464,GO:0006468,GO:0006793,GO:0006796,GO:0006807,GO:0006950,GO:0007165,GO:0007346,GO:0008150,GO:0008152,GO:0008349,GO:0009653,GO:0009893,GO:0009966,GO:0009967,GO:0009987,GO:0010562,GO:…
FGRAMPH1_01G01071	-0.0294437	5.07428	1	CDD_HUMAN	Cytidine deaminase;	cytidine deaminase	GO:0001558,GO:0001882,GO:0003674,GO:0003824,GO:0004126,GO:0005488,GO:0005515,GO:0005575,GO:0005576,GO:0005829,GO:0006139,GO:0006140,GO:0006206,GO:0006213,GO:0006216,GO:0006461,GO:0006725,GO:0006807,GO:0007165,GO:0007166,GO:0008150,GO:0008152,GO:0008270,GO:0008655,GO:0009056,GO:0009058,GO:0009112,GO:0009116,GO:0009119,GO:0009163,GO:0009164,GO:0009892,GO:0009972,GO:0009987,GO:0010563,GO:0016043,GO:…
FGRAMPH1_01G01073	-0.106427	2.40953	1	.	NA	basic proline-rich	No GO terms assigned
FGRAMPH1_01G01081	0.422098	4.33627	1	WDR5_RAT	WD repeat-containing protein 5;	will die slowly	GO:0000123,GO:0001501,GO:0005575,GO:0005634,GO:0006109,GO:0006111,GO:0006139,GO:0006325,GO:0006351,GO:0006355,GO:0006357,GO:0006464,GO:0006473,GO:0006475,GO:0006479,GO:0006725,GO:0006807,GO:0008150,GO:0008152,GO:0008213,GO:0009058,GO:0009059,GO:0009889,GO:0009891,GO:0009893,GO:0009987,GO:0010468,GO:0010556,GO:0010557,GO:0010604,GO:0010628,GO:0010675,GO:0010676,GO:0010906,GO:0010907,GO:0016043,GO:…
FGRAMPH1_01G01083	0.567004	10.6126	0.740024	.	NA	ser-thr- gpi-anchored family	No GO terms assigned
FGRAMPH1_01G01085	-1.10407	6.12253	0.00492383	CRNA_EMENI	Nitrate transporter;	mfs nnp nitrate nitrite transporter	GO:0003674,GO:0005215,GO:0005575,GO:0006082,GO:0006807,GO:0006810,GO:0006811,GO:0006820,GO:0008150,GO:0008152,GO:0008509,GO:0009987,GO:0015075,GO:0015103,GO:0015112,GO:0015113,GO:0015267,GO:0015291,GO:0015513,GO:0015563,GO:0015698,GO:0015706,GO:0015707,GO:0016021,GO:0022803,GO:0022804,GO:0022832,GO:0022836,GO:0022857,GO:0022891,GO:0022892,GO:0031224,GO:0032879,GO:0042126,GO:0042128,GO:0043436,GO:…
FGRAMPH1_01G01087	-0.0249464	6.68867	1	MTD1_SCHPO	Methylenetetrahydrofolate dehydrogenase [NAD(+)];	methylenetetrahydrofolate dehydrogenase	GO:0003674,GO:0003824,GO:0004487,GO:0005575,GO:0005634,GO:0005829,GO:0006082,GO:0006139,GO:0006144,GO:0006163,GO:0006164,GO:0006575,GO:0006725,GO:0006730,GO:0006732,GO:0006753,GO:0006760,GO:0006766,GO:0006767,GO:0006793,GO:0006796,GO:0006807,GO:0008150,GO:0008152,GO:0009058,GO:0009108,GO:0009110,GO:0009112,GO:0009113,GO:0009117,GO:0009165,GO:0009396,GO:0009987,GO:0016053,GO:0016491,GO:0016645,GO:…
FGRAMPH1_01G01089	-0.321489	2.37388	1	.	NA	hypothetical protein	No GO terms assigned
FGRAMPH1_01G01091	-0.0807305	5.72994	1	GPN3_GIBZE	GPN-loop GTPase 3 {ECO:0000250|UniProtKB:Q06543};	transcription factor fet5	GO:0000166,GO:0001882,GO:0001883,GO:0003674,GO:0003824,GO:0005488,GO:0005525,GO:0005575,GO:0005634,GO:0005829,GO:0006606,GO:0006810,GO:0006886,GO:0006913,GO:0008104,GO:0008150,GO:0015031,GO:0015833,GO:0016787,GO:0017038,GO:0017076,GO:0019001,GO:0031503,GO:0032549,GO:0032550,GO:0032553,GO:0032555,GO:0032561,GO:0033036,GO:0033365,GO:0034504,GO:0034613,GO:0034629,GO:0035639,GO:0036094,GO:0042886,GO:…
FGRAMPH1_01G01095	0.710025	10.1211	0.248171	METK_NEUCR	S-adenosylmethionine synthase;	S-adenosylmethionine synthetase	GO:0000096,GO:0000166,GO:0003674,GO:0003824,GO:0004478,GO:0005488,GO:0005524,GO:0005575,GO:0005634,GO:0005829,GO:0006082,GO:0006520,GO:0006555,GO:0006556,GO:0006730,GO:0006732,GO:0006790,GO:0006807,GO:0008150,GO:0008152,GO:0009058,GO:0009066,GO:0009108,GO:0009987,GO:0016740,GO:0016765,GO:0017076,GO:0019752,GO:0030554,GO:0032553,GO:0032555,GO:0032559,GO:0035639,GO:0036094,GO:0043167,GO:0043168,GO:…
FGRAMPH1_01G01099	1.29313	0.664386	0.19645	.	NA	hypothetical protein	No GO terms assigned
FGRAMPH1_01G01101	0.115757	3.78852	1	PLC_BACCE	1-phosphatidylinositol phosphodiesterase;	1-phosphatidylinositol phosphodiesterase	GO:0003674,GO:0003824,GO:0004436,GO:0005575,GO:0005576,GO:0006629,GO:0008081,GO:0008150,GO:0008152,GO:0009056,GO:0016042,GO:0016787,GO:0016788,GO:0016829,GO:0016849,GO:0042578,GO:0044238,GO:0044699,GO:0044710,GO:0044712,GO:0071704,GO:1901575
FGRAMPH1_01G01103	0.289147	5.98083	1	.	NA	unnamed protein product	No GO terms assigned
FGRAMPH1_01G01105	0.472992	5.94118	0.988295	.	NA	hypothetical protein	No GO terms assigned
FGRAMPH1_01G01107	-0.476205	6.32844	1	TBCE_PONAB	Tubulin-specific chaperone E;	hypothetical protein	GO:0005575,GO:0005737,GO:0005856,GO:0006457,GO:0007023,GO:0008150,GO:0009987,GO:0043226,GO:0043228,GO:0043229,GO:0043232,GO:0044424,GO:0044464
FGRAMPH1_01G01109	-0.337506	0.88258	1	.	NA	transcription factor	No GO terms assigned
FGRAMPH1_01G01111	-0.707498	4.75786	0.321422	PLR1_SCHPO	Pyridoxal reductase;	pyridoxal reductase 2	GO:0003674,GO:0003824,GO:0004033,GO:0005575,GO:0005634,GO:0005737,GO:0005829,GO:0006081,GO:0006725,GO:0006766,GO:0006767,GO:0006807,GO:0008150,GO:0008152,GO:0009056,GO:0009058,GO:0009110,GO:0009111,GO:0009987,GO:0016491,GO:0016614,GO:0016616,GO:0018130,GO:0019438,GO:0034641,GO:0042364,GO:0042365,GO:0042816,GO:0042817,GO:0042819,GO:0042820,GO:0042821,GO:0043226,GO:0043227,GO:0043229,GO:0043231,GO:…
FGRAMPH1_01G01113	-0.984502	6.38394	0.00919293	DC1I2_MOUSE	Cytoplasmic dynein 1 intermediate chain 2;	dynein intermediate cytosolic	GO:0003674,GO:0003774,GO:0003824,GO:0005575,GO:0005868,GO:0005874,GO:0005875,GO:0006810,GO:0006928,GO:0007017,GO:0007018,GO:0008150,GO:0009987,GO:0016462,GO:0016787,GO:0016817,GO:0016818,GO:0017111,GO:0030286,GO:0031982,GO:0032991,GO:0043226,GO:0043227,GO:0043234,GO:0044422,GO:0044424,GO:0044430,GO:0044446,GO:0044464,GO:0044699,GO:0044763,GO:0051179,GO:0051234,GO:0099080,GO:0099081,GO:0099512,GO:…
FGRAMPH1_01G01115	0.733147	8.34802	0.178452	ATPJ_YARLI	.	atp synthase subunit mitochondrial	No GO terms assigned
FGRAMPH1_01G01117	-0.320525	7.04079	1	STT3_SCHPO	Dolichyl-diphosphooligosaccharide--protein glycosyltransferase subunit stt3;	dolichyl-diphosphooligosaccharide- glycosyltransferase	GO:0003674,GO:0003824,GO:0004576,GO:0005575,GO:0005783,GO:0006464,GO:0006486,GO:0006487,GO:0006807,GO:0008150,GO:0008152,GO:0008250,GO:0009987,GO:0016021,GO:0016740,GO:0016757,GO:0016758,GO:0018193,GO:0018196,GO:0018279,GO:0019538,GO:0031224,GO:0032991,GO:0036211,GO:0043170,GO:0043226,GO:0043227,GO:0043229,GO:0043231,GO:0043412,GO:0043413,GO:0043687,GO:0044237,GO:0044238,GO:0044260,GO:0044267,GO:…
FGRAMPH1_01G01125	0.0866881	4.43498	1	RAD53_YEAST	Serine/threonine-protein kinase RAD53;	serine threonine kinase	GO:0000075,GO:0000077,GO:0000166,GO:0003674,GO:0003676,GO:0003677,GO:0003688,GO:0003690,GO:0003824,GO:0004672,GO:0004674,GO:0004712,GO:0004713,GO:0005488,GO:0005524,GO:0005575,GO:0005634,GO:0005829,GO:0006139,GO:0006259,GO:0006270,GO:0006281,GO:0006725,GO:0006753,GO:0006793,GO:0006796,GO:0006807,GO:0006950,GO:0006974,GO:0008104,GO:0008150,GO:0008152,GO:0009058,GO:0009141,GO:0009142,GO:0009200,GO:…
FGRAMPH1_01G01127	0.202192	7.65082	1	SKG3_YEAST	Protein SKG3;	hypothetical protein	GO:0001932,GO:0001934,GO:0003674,GO:0003824,GO:0004672,GO:0004674,GO:0005488,GO:0005515,GO:0005575,GO:0005737,GO:0005886,GO:0005935,GO:0006464,GO:0006468,GO:0006793,GO:0006796,GO:0006807,GO:0006928,GO:0006950,GO:0006996,GO:0007010,GO:0007165,GO:0007264,GO:0007265,GO:0007266,GO:0007346,GO:0008150,GO:0008152,GO:0009893,GO:0009966,GO:0009987,GO:0010562,GO:0010604,GO:0010646,GO:0010941,GO:0016020,GO:…
FGRAMPH1_01G01131	0.794448	5.19545	0.138024	P2C80_ARATH	Probable protein phosphatase 2C 80;	phosphatase 2c 80	GO:0003674,GO:0003824,GO:0004721,GO:0005488,GO:0005575,GO:0009507,GO:0009532,GO:0009536,GO:0009570,GO:0016787,GO:0016788,GO:0016791,GO:0042578,GO:0043167,GO:0043169,GO:0043226,GO:0043227,GO:0043229,GO:0043231,GO:0044422,GO:0044424,GO:0044434,GO:0044435,GO:0044444,GO:0044446,GO:0044464,GO:0046872
FGRAMPH1_01G01133	-0.380542	6.02067	1	UTP23_SCHPO	rRNA-processing protein utp23;	rrna-processing utp23	GO:0003674,GO:0003676,GO:0003723,GO:0005488,GO:0005575,GO:0005730,GO:0006139,GO:0006364,GO:0006396,GO:0006725,GO:0006807,GO:0008150,GO:0008152,GO:0009987,GO:0016070,GO:0016072,GO:0019843,GO:0030529,GO:0030684,GO:0032040,GO:0032991,GO:0034470,GO:0034641,GO:0034660,GO:0043170,GO:0043226,GO:0043228,GO:0043229,GO:0043232,GO:0044237,GO:0044238,GO:0044260,GO:0044422,GO:0044424,GO:0044428,GO:0044446,GO:…
FGRAMPH1_01G01135	0.170211	4.84846	1	YELD_SCHPO	Uncharacterized membrane protein C6F6.13c;	DUF726 domain	GO:0000139,GO:0005575,GO:0005737,GO:0005794,GO:0016020,GO:0016021,GO:0031090,GO:0031224,GO:0043226,GO:0043227,GO:0043229,GO:0043231,GO:0044422,GO:0044424,GO:0044425,GO:0044431,GO:0044444,GO:0044446,GO:0044464,GO:0098588
FGRAMPH1_01G01139	1.04559	7.23103	0.000766596	.	NA	hypothetical protein	No GO terms assigned
FGRAMPH1_01G01141	0.385741	4.15841	1	TVP23_MAGO7	Golgi apparatus membrane protein TVP23;	golgi apparatus membrane tvp23	GO:0005575,GO:0005783,GO:0006810,GO:0008150,GO:0016021,GO:0016192,GO:0030173,GO:0031224,GO:0031228,GO:0031300,GO:0031301,GO:0043226,GO:0043227,GO:0043229,GO:0043231,GO:0044422,GO:0044424,GO:0044425,GO:0044431,GO:0044444,GO:0044446,GO:0044464,GO:0051179,GO:0051234
FGRAMPH1_01G01143	-1.28896	5.76446	0.000206606	CITE_HAEIN	Citrate lyase subunit beta;	citrate lyase subunit beta	GO:0003674,GO:0003824,GO:0005488,GO:0005575,GO:0006084,GO:0006637,GO:0006732,GO:0006790,GO:0006793,GO:0008150,GO:0008152,GO:0008815,GO:0008816,GO:0009346,GO:0009987,GO:0016829,GO:0016830,GO:0016833,GO:0032991,GO:0035383,GO:0043167,GO:0043169,GO:0043234,GO:0044237,GO:0044424,GO:0044444,GO:0044464,GO:0046872,GO:0051186,GO:0071704
FGRAMPH1_01G01147	0.172181	3.42468	1	RBG4_ARATH	Glycine-rich RNA-binding protein 4, mitochondrial;	related to glycine-rich RNA-binding	GO:0000166,GO:0001101,GO:0003674,GO:0003676,GO:0003677,GO:0003690,GO:0003697,GO:0003723,GO:0005488,GO:0005575,GO:0005739,GO:0006950,GO:0006970,GO:0008150,GO:0009266,GO:0009409,GO:0009414,GO:0009415,GO:0009628,GO:0009651,GO:0010035,GO:0036094,GO:0042221,GO:0043226,GO:0043227,GO:0043229,GO:0043231,GO:0044424,GO:0044444,GO:0044464,GO:0050896,GO:0097159,GO:1901265,GO:1901363,GO:1901700
FGRAMPH1_01G01149	1.04256	4.19477	0.0150118	CHAC2_DANRE	Putative glutathione-specific gamma-glutamylcyclotransferase 2 {ECO:0000250|UniProtKB:Q9BUX1};	cation transporter	GO:0003674,GO:0003824,GO:0016740,GO:0016746
FGRAMPH1_01G01151	0.172624	5.55091	1	PDCD6_MOUSE	Programmed cell death protein 6;	programmed cell death 6	GO:0001525,GO:0001936,GO:0001938,GO:0003674,GO:0003824,GO:0004175,GO:0004197,GO:0004198,GO:0005488,GO:0005509,GO:0005515,GO:0005575,GO:0005634,GO:0005737,GO:0005768,GO:0005783,GO:0005789,GO:0006810,GO:0006886,GO:0006915,GO:0006919,GO:0006950,GO:0007165,GO:0007166,GO:0007167,GO:0007169,GO:0008104,GO:0008150,GO:0008219,GO:0008233,GO:0008234,GO:0008284,GO:0009266,GO:0009408,GO:0009628,GO:0009893,GO:…
FGRAMPH1_01G01153	0.157272	5.07233	1	.	NA	related to transcription factor	No GO terms assigned
FGRAMPH1_01G01157	-0.215957	2.7042	1	.	NA	hypothetical protein	No GO terms assigned
FGRAMPH1_01G01159	-0.175564	4.15866	1	ACYP_PSELT	Acylphosphatase;	related to Acylphosphatase	GO:0003674,GO:0003824,GO:0003998,GO:0016787,GO:0016817,GO:0016818
FGRAMPH1_01G01161	0.260789	4.51619	1	PRP16_SCHPO	Pre-mRNA-splicing factor ATP-dependent RNA helicase prp16;	pre-mRNA-splicing factor ATP-dependent RNA helicase prp16	GO:0000166,GO:0000350,GO:0000375,GO:0000377,GO:0000398,GO:0003674,GO:0003676,GO:0003724,GO:0003824,GO:0004004,GO:0004386,GO:0005488,GO:0005524,GO:0005575,GO:0005634,GO:0005681,GO:0005684,GO:0006139,GO:0006396,GO:0006397,GO:0006725,GO:0006807,GO:0008026,GO:0008150,GO:0008152,GO:0008186,GO:0008380,GO:0009987,GO:0016043,GO:0016070,GO:0016071,GO:0016462,GO:0016787,GO:0016817,GO:0016818,GO:0016887,GO:…
FGRAMPH1_01G01163	-0.466081	6.55638	0.98027	YBEG_SCHPO	Uncharacterized WD repeat-containing protein C17D11.16;	wd repeat-containing	GO:0005575,GO:0005634,GO:0005730,GO:0005829,GO:0006139,GO:0006364,GO:0006396,GO:0006725,GO:0006807,GO:0008150,GO:0008152,GO:0009987,GO:0016070,GO:0016072,GO:0032991,GO:0034470,GO:0034641,GO:0034660,GO:0043170,GO:0043226,GO:0043227,GO:0043228,GO:0043229,GO:0043231,GO:0043232,GO:0043234,GO:0044237,GO:0044238,GO:0044260,GO:0044422,GO:0044424,GO:0044428,GO:0044444,GO:0044446,GO:0044464,GO:0046483,GO:…
FGRAMPH1_01G01165	0.605384	5.7858	0.614842	.	NA	hypothetical protein	No GO terms assigned
FGRAMPH1_01G01167	-0.453167	0.464104	0.887458	BOT2_BOTFU	Presilphiperfolan-8-beta-ol synthase;	presilphiperfolan-8beta-ol + diphosphate synthase	GO:0000287,GO:0003674,GO:0003824,GO:0005488,GO:0006629,GO:0006644,GO:0006720,GO:0006721,GO:0006793,GO:0006796,GO:0008150,GO:0008152,GO:0008299,GO:0008610,GO:0009058,GO:0009405,GO:0009987,GO:0010333,GO:0010334,GO:0016829,GO:0016835,GO:0016838,GO:0019637,GO:0042214,GO:0043167,GO:0043169,GO:0044237,GO:0044238,GO:0044249,GO:0044255,GO:0044419,GO:0044699,GO:0044710,GO:0044711,GO:0044763,GO:0045338,GO:…
FGRAMPH1_01G01169	0.627884	4.39806	0.510199	PGDA3_BACCR	.	polysaccharide deacetylase	No GO terms assigned
FGRAMPH1_01G01173	-0.397512	5.6336	1	YHR2_YEAST	Uncharacterized trans-sulfuration enzyme YHR112C;	cystathionine beta-lyase	GO:0003674,GO:0003824,GO:0004121,GO:0005488,GO:0005575,GO:0005634,GO:0005737,GO:0006790,GO:0008150,GO:0008152,GO:0009987,GO:0016829,GO:0016846,GO:0019842,GO:0030170,GO:0036094,GO:0043167,GO:0043168,GO:0043226,GO:0043227,GO:0043229,GO:0043231,GO:0044237,GO:0044424,GO:0044464,GO:0048037,GO:0070279,GO:0097159,GO:1901363
FGRAMPH1_01G01175	-0.101468	4.29938	1	.	NA	hypothetical protein FPSE_02030	No GO terms assigned
FGRAMPH1_01G01177	0.886085	0.787471	0.411607	.	NA	hypothetical protein	No GO terms assigned
FGRAMPH1_01G01179	0.794455	2.15057	0.387784	Y3374_MYCBO	Uncharacterized methyltransferase Mb3374;	2-heptaprenyl- -naphthoquinone	GO:0003674,GO:0003824,GO:0008168,GO:0016740,GO:0016741
FGRAMPH1_01G01181	-0.799347	7.99705	0.137822	LSM6_CHAGB	U6 snRNA-associated Sm-like protein LSm6;	u6 snrna-associated sm lsm6	GO:0000375,GO:0000377,GO:0000398,GO:0003674,GO:0003676,GO:0003723,GO:0005488,GO:0005575,GO:0005681,GO:0005732,GO:0005737,GO:0006139,GO:0006364,GO:0006396,GO:0006397,GO:0006399,GO:0006725,GO:0006807,GO:0008033,GO:0008150,GO:0008152,GO:0008380,GO:0009987,GO:0016070,GO:0016071,GO:0016072,GO:0030529,GO:0032991,GO:0034470,GO:0034641,GO:0034660,GO:0043170,GO:0044237,GO:0044238,GO:0044260,GO:0044422,GO:…
FGRAMPH1_01G01183	-0.267375	3.88455	1	.	NA	hypothetical protein	No GO terms assigned
FGRAMPH1_01G01185	0.547507	1.28259	0.854633	HST4_EMENI	NAD-dependent protein deacetylase hst4;	sir2 family histone deacetylase hst4	GO:0000070,GO:0000122,GO:0000166,GO:0000785,GO:0000790,GO:0000792,GO:0000819,GO:0003674,GO:0003824,GO:0004407,GO:0005488,GO:0005575,GO:0005720,GO:0005721,GO:0005730,GO:0006082,GO:0006139,GO:0006282,GO:0006325,GO:0006342,GO:0006348,GO:0006351,GO:0006355,GO:0006357,GO:0006464,GO:0006476,GO:0006629,GO:0006631,GO:0006725,GO:0006807,GO:0006950,GO:0006974,GO:0006996,GO:0007059,GO:0008150,GO:0008152,GO:…
FGRAMPH1_01G01187	0.84352	4.38316	0.07958	PCP1_YEAST	Rhomboid protein 1, mitochondrial;	Rhomboid mitochondrial	GO:0003674,GO:0003824,GO:0004175,GO:0004252,GO:0005575,GO:0005743,GO:0006465,GO:0006508,GO:0006518,GO:0006807,GO:0008150,GO:0008152,GO:0008233,GO:0008236,GO:0009987,GO:0010821,GO:0016020,GO:0016021,GO:0016485,GO:0016787,GO:0017171,GO:0019538,GO:0019866,GO:0031090,GO:0031224,GO:0031966,GO:0033043,GO:0034641,GO:0043170,GO:0043603,GO:0044237,GO:0044238,GO:0044260,GO:0044267,GO:0044422,GO:0044424,GO:…
FGRAMPH1_01G01189	-0.316164	4.97717	1	.	NA	hypothetical protein	No GO terms assigned
FGRAMPH1_01G01191	0.383122	3.12714	1	.	NA	hypothetical protein	No GO terms assigned
FGRAMPH1_01G01195	0.62643	5.42148	0.567108	.	NA	hypothetical protein	No GO terms assigned
FGRAMPH1_01G01197	-1.02224	7.2618	0.00155453	YHD6_SCHPO	Uncharacterized protein C1683.06c;	related to inosine-uridine preferring nucleoside hydrolase	GO:0003674,GO:0003824,GO:0005575,GO:0005634,GO:0005737,GO:0005829,GO:0006139,GO:0006152,GO:0006213,GO:0006725,GO:0006732,GO:0006733,GO:0006753,GO:0006793,GO:0006796,GO:0006807,GO:0008150,GO:0008152,GO:0008477,GO:0008655,GO:0009056,GO:0009058,GO:0009108,GO:0009116,GO:0009117,GO:0009164,GO:0009165,GO:0009435,GO:0009987,GO:0016787,GO:0016798,GO:0016799,GO:0018130,GO:0019357,GO:0019358,GO:0019359,GO:…
FGRAMPH1_01G01199	-0.128595	6.19286	1	LSM8_SCHPO	U6 snRNA-associated Sm-like protein LSm8;	U6 snRNA-associated Sm LSm8	GO:0000375,GO:0000377,GO:0000398,GO:0003674,GO:0003676,GO:0003723,GO:0005488,GO:0005575,GO:0005634,GO:0005681,GO:0006139,GO:0006364,GO:0006396,GO:0006397,GO:0006725,GO:0006807,GO:0008150,GO:0008152,GO:0008380,GO:0009987,GO:0016070,GO:0016071,GO:0016072,GO:0030529,GO:0030532,GO:0032991,GO:0034470,GO:0034641,GO:0034660,GO:0043170,GO:0043226,GO:0043227,GO:0043229,GO:0043231,GO:0044237,GO:0044238,GO:…
FGRAMPH1_01G01201	-0.263482	4.03539	1	CG1C_SCHPO	Cyclin pch1;	cyclin pch1	GO:0000079,GO:0000307,GO:0001932,GO:0001934,GO:0003674,GO:0005575,GO:0005634,GO:0005829,GO:0006139,GO:0006355,GO:0006357,GO:0006370,GO:0006396,GO:0006397,GO:0006464,GO:0006468,GO:0006725,GO:0006793,GO:0006796,GO:0006807,GO:0007049,GO:0008023,GO:0008024,GO:0008150,GO:0008152,GO:0009452,GO:0009889,GO:0009891,GO:0009893,GO:0009987,GO:0010468,GO:0010556,GO:0010557,GO:0010562,GO:0010604,GO:0010628,GO:…
FGRAMPH1_01G01203	0.329076	4.39028	1	YIDC_SCHPO	Uncharacterized WD repeat-containing protein C227.12;	serine threonine- kinase prp4	GO:0000375,GO:0000377,GO:0000398,GO:0003674,GO:0003676,GO:0003723,GO:0005488,GO:0005575,GO:0005829,GO:0006139,GO:0006396,GO:0006397,GO:0006725,GO:0006807,GO:0008150,GO:0008152,GO:0008380,GO:0009987,GO:0016070,GO:0016071,GO:0017069,GO:0017070,GO:0030529,GO:0030532,GO:0030621,GO:0032991,GO:0034641,GO:0043170,GO:0044237,GO:0044238,GO:0044260,GO:0044422,GO:0044424,GO:0044428,GO:0044444,GO:0044446,GO:…
FGRAMPH1_01G01205	0.46235	4.65242	1	PSK1_SCHPO	Serine/threonine-protein kinase psk1;	serine/threonine-protein kinase psk1	GO:0000166,GO:0003674,GO:0003824,GO:0004672,GO:0004674,GO:0004693,GO:0004711,GO:0005488,GO:0005524,GO:0005575,GO:0005737,GO:0005829,GO:0006464,GO:0006468,GO:0006793,GO:0006796,GO:0006807,GO:0007165,GO:0008150,GO:0008152,GO:0009987,GO:0016301,GO:0016310,GO:0016740,GO:0016772,GO:0016773,GO:0017076,GO:0018105,GO:0018193,GO:0018209,GO:0019538,GO:0030554,GO:0031929,GO:0032553,GO:0032555,GO:0032559,GO:…
FGRAMPH1_01G01209	0.678483	4.37772	0.417585	.	NA	cellobiose dehydrogenase	No GO terms assigned
FGRAMPH1_01G01211	0.141335	9.46897	1	ATP14_YARLI	.	f-type h+-transporting atpase subunit h	No GO terms assigned
FGRAMPH1_01G01213	-0.291396	7.85922	1	SCH9_CANAL	Serine/threonine-protein kinase SCH9;	serine/threonine-protein kinase SCH9	GO:0000003,GO:0000166,GO:0001410,GO:0003674,GO:0003824,GO:0004672,GO:0004674,GO:0005488,GO:0005524,GO:0006950,GO:0007154,GO:0008150,GO:0009267,GO:0009405,GO:0009605,GO:0009987,GO:0009991,GO:0010570,GO:0016301,GO:0016740,GO:0016772,GO:0016773,GO:0017076,GO:0019954,GO:0030154,GO:0030435,GO:0030436,GO:0030447,GO:0030554,GO:0031667,GO:0031668,GO:0031669,GO:0032101,GO:0032103,GO:0032104,GO:0032106,GO:…
FGRAMPH1_01G01219	0.208997	2.8045	1	.	NA	hypothetical protein	No GO terms assigned
FGRAMPH1_01G01221	-0.840497	3.30018	0.209271	.	NA	hypothetical protein	No GO terms assigned
FGRAMPH1_01G01225	-1.49775	2.61505	0.00445235	.	NA	hypothetical protein	No GO terms assigned
FGRAMPH1_01G01227	-0.133033	4.75918	1	IEC1_SCHPO	INO80 complex subunit 1;	c2h2 finger	GO:0003674,GO:0003676,GO:0003677,GO:0005488,GO:0005575,GO:0005634,GO:0005829,GO:0006139,GO:0006259,GO:0006281,GO:0006351,GO:0006355,GO:0006357,GO:0006725,GO:0006807,GO:0006950,GO:0006974,GO:0008150,GO:0008152,GO:0009058,GO:0009059,GO:0009889,GO:0009987,GO:0010468,GO:0010556,GO:0016043,GO:0016070,GO:0016568,GO:0018130,GO:0019219,GO:0019222,GO:0019438,GO:0031011,GO:0031323,GO:0031326,GO:0032774,GO:…
FGRAMPH1_01G01229	0.515927	6.03992	0.891977	AMT16_ALTAL	.	phospho-2-dehydro-3-deoxyheptonate aldolase	No GO terms assigned
FGRAMPH1_01G01233	-0.866717	5.00856	0.0633101	CYP15_RHIO9	Peptidyl-prolyl cis-trans isomerase cyp15;	peptidylprolyl isomerase	GO:0003674,GO:0003755,GO:0003824,GO:0006457,GO:0008150,GO:0009987,GO:0016853,GO:0016859
FGRAMPH1_01G01235	0.707616	3.82596	0.306321	YHU5_SCHPO	UPF0641 membrane protein PJ4664.05;	integral membrane	GO:0005575,GO:0005783,GO:0005789,GO:0016020,GO:0016021,GO:0031224,GO:0043226,GO:0043227,GO:0043229,GO:0043231,GO:0044422,GO:0044424,GO:0044425,GO:0044432,GO:0044444,GO:0044446,GO:0044464
FGRAMPH1_01G01237	-0.572059	0.478163	0.785	SLD5_GIBZE	DNA replication complex GINS protein SLD5;	dna replication complex gins sld5	GO:0000724,GO:0000725,GO:0000727,GO:0000811,GO:0005575,GO:0005829,GO:0006139,GO:0006259,GO:0006270,GO:0006281,GO:0006302,GO:0006310,GO:0006725,GO:0006807,GO:0006950,GO:0006974,GO:0007059,GO:0008104,GO:0008150,GO:0008152,GO:0009987,GO:0022402,GO:0031261,GO:0031298,GO:0032991,GO:0032993,GO:0033036,GO:0033554,GO:0034613,GO:0034641,GO:0043170,GO:0043234,GO:0044237,GO:0044238,GO:0044260,GO:0044422,GO:…
FGRAMPH1_01G01239	1.60751	3.01395	0.000860494	.	NA	unnamed protein product	No GO terms assigned
FGRAMPH1_01G01241	0.389023	3.72852	1	.	NA	hypothetical protein	No GO terms assigned
FGRAMPH1_01G01245	-0.624044	5.07942	0.51492	UTP18_SCHPO	Probable U3 small nucleolar RNA-associated protein 18;	UTP18 Possible U3 snoRNP involved in maturation of pre-18S rRNA	GO:0005575,GO:0006139,GO:0006364,GO:0006396,GO:0006725,GO:0006807,GO:0008150,GO:0008152,GO:0009987,GO:0016070,GO:0016072,GO:0030529,GO:0030684,GO:0032040,GO:0032991,GO:0034388,GO:0034470,GO:0034641,GO:0034660,GO:0043170,GO:0043234,GO:0044237,GO:0044238,GO:0044260,GO:0044422,GO:0044424,GO:0044428,GO:0044446,GO:0044452,GO:0044464,GO:0046483,GO:0071704,GO:0090304,GO:1901360,GO:1990904
FGRAMPH1_01G01247	-1.02689	6.31343	0.00140499	YOW5_SCHPO	Pseudouridine-metabolizing bifunctional protein C1861.05;	hypothetical protein	GO:0000166,GO:0001522,GO:0003674,GO:0003824,GO:0004730,GO:0005488,GO:0005524,GO:0005575,GO:0005737,GO:0006139,GO:0006399,GO:0006725,GO:0006807,GO:0008150,GO:0008152,GO:0009451,GO:0009987,GO:0016070,GO:0016301,GO:0016740,GO:0016772,GO:0016773,GO:0016787,GO:0016798,GO:0016829,GO:0016835,GO:0016836,GO:0017076,GO:0030554,GO:0032553,GO:0032555,GO:0032559,GO:0034641,GO:0034660,GO:0035639,GO:0036094,GO:…
FGRAMPH1_01G01249	-1.52647	2.75342	0.00525686	.	NA	hypothetical protein FPSE_01352	No GO terms assigned
FGRAMPH1_01G01251	0.217514	2.35232	1	RED2_COCH4	.	estradiol 17-beta-dehydrogenase 11	No GO terms assigned
FGRAMPH1_01G01253	0.7962	8.28149	0.0916498	PHHY_CUTCT	.	related to phenol 2-monooxygenase	No GO terms assigned
FGRAMPH1_01G01255	1.11227	6.86743	0.00263435	MMSA_MOUSE	Methylmalonate-semialdehyde dehydrogenase [acylating], mitochondrial;	methylmalonate-semialdehyde dehydrogenase	GO:0003674,GO:0003676,GO:0003824,GO:0004029,GO:0004491,GO:0005488,GO:0005575,GO:0005654,GO:0005739,GO:0006082,GO:0006139,GO:0006206,GO:0006208,GO:0006210,GO:0006520,GO:0006573,GO:0006574,GO:0006725,GO:0006807,GO:0008150,GO:0008152,GO:0009056,GO:0009063,GO:0009081,GO:0009083,GO:0009112,GO:0009987,GO:0016054,GO:0016491,GO:0016620,GO:0016787,GO:0016788,GO:0016790,GO:0016903,GO:0018478,GO:0019482,GO:…
FGRAMPH1_01G01257	0.258134	8.78932	1	CALX_ARTBC	Calnexin homolog ARB_00147 {ECO:0000305};	Calnexin like	GO:0003674,GO:0005488,GO:0005509,GO:0005575,GO:0005789,GO:0006457,GO:0008150,GO:0009987,GO:0016020,GO:0016021,GO:0031224,GO:0043167,GO:0043169,GO:0044422,GO:0044424,GO:0044425,GO:0044432,GO:0044444,GO:0044446,GO:0044464,GO:0046872
FGRAMPH1_01G01259	-0.874201	13.3273	0.152874	.	NA	hypothetical protein	No GO terms assigned
FGRAMPH1_01G01263	-0.152575	5.08791	1	MTNB_FUSV7	.	methylthioribulose-1-phosphate dehydratase	No GO terms assigned
FGRAMPH1_01G01265	-0.789534	5.86971	0.0810805	SEC20_YEAST	Protein transport protein SEC20;	transport sec20	GO:0003674,GO:0005484,GO:0005488,GO:0005515,GO:0005575,GO:0005783,GO:0005789,GO:0006810,GO:0006890,GO:0006906,GO:0006996,GO:0008104,GO:0008150,GO:0009987,GO:0015031,GO:0015833,GO:0016020,GO:0016021,GO:0016043,GO:0016050,GO:0016192,GO:0031201,GO:0031224,GO:0032991,GO:0033036,GO:0042886,GO:0043226,GO:0043227,GO:0043229,GO:0043231,GO:0043234,GO:0044422,GO:0044424,GO:0044425,GO:0044432,GO:0044444,GO:…
FGRAMPH1_01G01267	0.161061	9.39625	1	IPYR_NEUCR	Inorganic pyrophosphatase;	inorganic pyrophosphatase	GO:0000287,GO:0003674,GO:0003824,GO:0004427,GO:0005488,GO:0005575,GO:0005634,GO:0005737,GO:0006793,GO:0006796,GO:0008150,GO:0008152,GO:0009987,GO:0016462,GO:0016787,GO:0016817,GO:0016818,GO:0043167,GO:0043169,GO:0043226,GO:0043227,GO:0043229,GO:0043231,GO:0044237,GO:0044424,GO:0044464,GO:0046872
FGRAMPH1_01G01273	-0.59136	1.19086	0.673203	LSP1_YEAST	Sphingolipid long chain base-responsive protein LSP1;	sphingolipid long chain base-responsive lsp1	GO:0001932,GO:0001933,GO:0003674,GO:0005488,GO:0005575,GO:0005737,GO:0005938,GO:0006469,GO:0006810,GO:0006897,GO:0006950,GO:0008150,GO:0008289,GO:0009266,GO:0009408,GO:0009628,GO:0009892,GO:0010563,GO:0010605,GO:0016192,GO:0019220,GO:0019222,GO:0031323,GO:0031324,GO:0031399,GO:0031400,GO:0032126,GO:0032268,GO:0032269,GO:0033673,GO:0042325,GO:0042326,GO:0043086,GO:0043549,GO:0044092,GO:0044424,GO:…
FGRAMPH1_01G01275	0.392663	2.7554	0.978926	.	NA	hypothetical protein	No GO terms assigned
FGRAMPH1_01G01277	-0.606325	6.60929	0.558825	OST1_YEAST	Dolichyl-diphosphooligosaccharide--protein glycosyltransferase subunit 1;	oligosaccharyl transferase complex subunit ost4	GO:0003674,GO:0003824,GO:0004576,GO:0004579,GO:0005488,GO:0005515,GO:0005575,GO:0006464,GO:0006486,GO:0006487,GO:0006807,GO:0008150,GO:0008152,GO:0008250,GO:0009987,GO:0016021,GO:0016740,GO:0016757,GO:0016758,GO:0018193,GO:0018196,GO:0018279,GO:0019538,GO:0031224,GO:0032991,GO:0036211,GO:0042802,GO:0043170,GO:0043412,GO:0043413,GO:0044237,GO:0044238,GO:0044260,GO:0044267,GO:0044422,GO:0044424,GO:…
FGRAMPH1_01G01281	0.316462	7.63359	1	HXK_EMENI	Hexokinase;	hexokinase	GO:0000166,GO:0001678,GO:0003674,GO:0003824,GO:0004340,GO:0004396,GO:0005488,GO:0005524,GO:0005536,GO:0005575,GO:0005829,GO:0005975,GO:0005996,GO:0006082,GO:0006090,GO:0006091,GO:0006096,GO:0006139,GO:0006163,GO:0006165,GO:0006725,GO:0006732,GO:0006733,GO:0006753,GO:0006757,GO:0006793,GO:0006796,GO:0006807,GO:0008150,GO:0008152,GO:0008865,GO:0009056,GO:0009117,GO:0009123,GO:0009126,GO:0009132,GO:…
FGRAMPH1_01G01285	0.0193857	6.81753	1	VTC4_SCHPO	Vacuolar transporter chaperone 4;	vacuolar transporter chaperone 4	GO:0000329,GO:0005575,GO:0005774,GO:0005783,GO:0006082,GO:0006793,GO:0006797,GO:0006810,GO:0006914,GO:0006996,GO:0007033,GO:0007034,GO:0008150,GO:0008152,GO:0009056,GO:0009987,GO:0016020,GO:0016021,GO:0016043,GO:0016237,GO:0031090,GO:0031224,GO:0032991,GO:0033254,GO:0042144,GO:0043226,GO:0043227,GO:0043229,GO:0043231,GO:0043234,GO:0043436,GO:0044237,GO:0044248,GO:0044281,GO:0044422,GO:0044424,GO:…
FGRAMPH1_01G01289	0.343167	4.84966	1	MCM4_SCHPO	DNA replication licensing factor mcm4;	DNA replication licensing factor mcm4	GO:0000166,GO:0000785,GO:0000790,GO:0003674,GO:0003676,GO:0003677,GO:0003678,GO:0003682,GO:0003824,GO:0004386,GO:0005488,GO:0005524,GO:0005575,GO:0005634,GO:0005656,GO:0005657,GO:0006139,GO:0006259,GO:0006260,GO:0006261,GO:0006270,GO:0006279,GO:0006725,GO:0006807,GO:0006996,GO:0008150,GO:0008152,GO:0009058,GO:0009059,GO:0009987,GO:0010639,GO:0016043,GO:0016462,GO:0016787,GO:0016817,GO:0016818,GO:…
FGRAMPH1_01G01291	0.26278	6.87188	1	COPZ_SCHPO	Probable coatomer subunit zeta;	coatomer zeta subunit	GO:0005575,GO:0005634,GO:0005829,GO:0006810,GO:0006886,GO:0006890,GO:0008104,GO:0008150,GO:0015031,GO:0015833,GO:0016192,GO:0030117,GO:0030120,GO:0030126,GO:0032991,GO:0033036,GO:0042886,GO:0043226,GO:0043227,GO:0043229,GO:0043231,GO:0043234,GO:0044422,GO:0044424,GO:0044425,GO:0044431,GO:0044433,GO:0044444,GO:0044446,GO:0044464,GO:0045184,GO:0046907,GO:0048193,GO:0051179,GO:0051234,GO:0051641,GO:…
FGRAMPH1_01G01295	0.457236	5.70945	1	COG4_SCHPO	Conserved oligomeric Golgi complex subunit 4;	conserved oligomeric golgi complex component 4	GO:0000139,GO:0000301,GO:0005575,GO:0005634,GO:0006461,GO:0006810,GO:0006886,GO:0006890,GO:0006891,GO:0006996,GO:0007030,GO:0008104,GO:0008150,GO:0009987,GO:0015031,GO:0015833,GO:0016020,GO:0016043,GO:0016192,GO:0017119,GO:0022607,GO:0031090,GO:0032153,GO:0032991,GO:0033036,GO:0034622,GO:0042886,GO:0043226,GO:0043227,GO:0043229,GO:0043231,GO:0043234,GO:0043623,GO:0043933,GO:0044422,GO:0044424,GO:…
FGRAMPH1_01G01297	0.0796055	5.91778	1	ATC1_YEAST	Calcium-transporting ATPase 1;	calcium-transporting ATPase 1	GO:0000041,GO:0000139,GO:0000166,GO:0003674,GO:0003824,GO:0005215,GO:0005384,GO:0005388,GO:0005488,GO:0005509,GO:0005524,GO:0005575,GO:0005794,GO:0005887,GO:0006810,GO:0006811,GO:0006812,GO:0006816,GO:0006828,GO:0006873,GO:0006874,GO:0006875,GO:0006887,GO:0006914,GO:0008150,GO:0008152,GO:0008324,GO:0009056,GO:0009987,GO:0015075,GO:0015085,GO:0015399,GO:0015405,GO:0015410,GO:0015662,GO:0016020,GO:…
FGRAMPH1_01G01299	-0.619657	6.83584	0.521078	RAD21_SCHPO	Cohesin subunit rad21;	cohesin complex subunit scc1	GO:0000228,GO:0000724,GO:0000725,GO:0000785,GO:0000790,GO:0000792,GO:0000793,GO:0000794,GO:0000798,GO:0005575,GO:0005634,GO:0005694,GO:0005720,GO:0006139,GO:0006259,GO:0006281,GO:0006302,GO:0006310,GO:0006725,GO:0006807,GO:0006950,GO:0006974,GO:0006996,GO:0007062,GO:0007064,GO:0008150,GO:0008152,GO:0008278,GO:0009987,GO:0016043,GO:0022402,GO:0030892,GO:0032991,GO:0033553,GO:0033554,GO:0034507,GO:…
FGRAMPH1_01G01301	1.15917	7.20733	0.00087368	TBCA_YEAST	Tubulin-specific chaperone A;	tubulin cofactor A	GO:0003674,GO:0005488,GO:0005515,GO:0005575,GO:0005737,GO:0005874,GO:0006461,GO:0007021,GO:0008092,GO:0008150,GO:0009987,GO:0015631,GO:0016043,GO:0022607,GO:0034622,GO:0043623,GO:0043933,GO:0044422,GO:0044424,GO:0044430,GO:0044446,GO:0044464,GO:0048487,GO:0065003,GO:0071822,GO:0071840,GO:0099080,GO:0099081,GO:0099512,GO:0099513
FGRAMPH1_01G01305	0.161679	5.2375	1	YBJC_SCHPO	Zinc finger CCCH domain-containing protein C337.12;	hypothetical protein	GO:0000785,GO:0000790,GO:0000956,GO:0003674,GO:0005488,GO:0005575,GO:0005634,GO:0006139,GO:0006401,GO:0006402,GO:0006725,GO:0006807,GO:0008150,GO:0008152,GO:0009056,GO:0009057,GO:0009892,GO:0009987,GO:0010468,GO:0010605,GO:0010629,GO:0016070,GO:0016071,GO:0016604,GO:0019222,GO:0019439,GO:0032991,GO:0033621,GO:0034641,GO:0034655,GO:0043167,GO:0043169,GO:0043170,GO:0043226,GO:0043227,GO:0043229,GO:…
FGRAMPH1_01G01307	0.514758	2.74995	0.807226	.	NA	hypothetical protein	No GO terms assigned
FGRAMPH1_01G01309	-0.0149319	6.2244	1	DSF2_YEAST	Protein DSF2;	hypothetical protein	No GO terms assigned
FGRAMPH1_01G01311	0.757723	8.42318	0.114396	.	NA	bzip transcription factor	No GO terms assigned
FGRAMPH1_01G01315	-1.94928	0.927663	0.0226731	.	NA	hypothetical protein	No GO terms assigned
FGRAMPH1_01G01317	0.630487	1.90633	0.596204	.	NA	hypothetical protein	No GO terms assigned
FGRAMPH1_01G01319	0.695608	1.10576	0.542592	.	NA	hypothetical protein	No GO terms assigned
FGRAMPH1_01G01321	0.0420512	4.17791	1	MOB2_SCHPO	Maintenance of ploidy protein mob2;	kinase activator	GO:0001932,GO:0001934,GO:0003674,GO:0005575,GO:0005737,GO:0005938,GO:0007049,GO:0007067,GO:0007165,GO:0008047,GO:0008150,GO:0008360,GO:0009893,GO:0009987,GO:0010562,GO:0010604,GO:0019207,GO:0019209,GO:0019220,GO:0019222,GO:0019887,GO:0022603,GO:0022604,GO:0030234,GO:0030295,GO:0031323,GO:0031325,GO:0031399,GO:0031401,GO:0032147,GO:0032153,GO:0032268,GO:0032270,GO:0032878,GO:0033674,GO:0042325,GO:…
FGRAMPH1_01G01323	0.000707473	5.40044	1	.	NA	rna polymerase-associated leo1	No GO terms assigned
FGRAMPH1_01G01327	-0.419671	6.58323	1	TGL3_SCHPO	.	hypothetical protein	No GO terms assigned
FGRAMPH1_01G01331	0.458789	0.866852	0.917267	.	NA	hypothetical protein	No GO terms assigned
FGRAMPH1_01G01333	-0.144455	7.08303	1	.	NA	related to extracellular matrix precursor	No GO terms assigned
FGRAMPH1_01G01337	1.09164	0.360683	0.288187	.	NA	unnamed protein product	No GO terms assigned
FGRAMPH1_01G01339	0.0637916	9.76993	1	UGPA1_SCHPO	Probable UTP--glucose-1-phosphate uridylyltransferase;	UTP-glucose-1-phosphate uridylyltransferase	GO:0003674,GO:0003824,GO:0003983,GO:0005488,GO:0005575,GO:0005634,GO:0005829,GO:0006011,GO:0006139,GO:0006725,GO:0006793,GO:0006807,GO:0008150,GO:0008152,GO:0009225,GO:0009987,GO:0016740,GO:0016772,GO:0016779,GO:0034641,GO:0043167,GO:0043169,GO:0043226,GO:0043227,GO:0043229,GO:0043231,GO:0044237,GO:0044238,GO:0044424,GO:0044444,GO:0044464,GO:0046483,GO:0046872,GO:0051748,GO:0070569,GO:0071704,GO:…
FGRAMPH1_01G01341	-0.394473	1.31153	0.99232	GIG1_CANAL	N-acetylglucosamine-induced protein 1 {ECO:0000303|PubMed:20675577};	hypothetical protein	GO:0005575,GO:0005737,GO:0006040,GO:0006044,GO:0008150,GO:0008152,GO:0044424,GO:0044464,GO:0071704,GO:1901071,GO:1901135
FGRAMPH1_01G01343	-0.581145	5.13821	0.671988	.	NA	dihydroneopterin aldolase family	No GO terms assigned
FGRAMPH1_01G01345	0.0268355	4.09783	1	.	NA	g- coupled receptor	No GO terms assigned
FGRAMPH1_01G01349	0.702385	3.81792	0.379416	GUN_PAEPO	Endoglucanase;	unnamed protein product	GO:0000272,GO:0003674,GO:0003824,GO:0004553,GO:0005975,GO:0005976,GO:0006073,GO:0008150,GO:0008152,GO:0008810,GO:0009056,GO:0009057,GO:0009251,GO:0009987,GO:0016052,GO:0016787,GO:0016798,GO:0030243,GO:0030245,GO:0043170,GO:0044042,GO:0044237,GO:0044238,GO:0044247,GO:0044248,GO:0044260,GO:0044262,GO:0044264,GO:0044275,GO:0051273,GO:0051275,GO:0071704,GO:1901575
FGRAMPH1_01G01351	0.410467	4.40044	1	.	NA	unnamed protein product	No GO terms assigned
FGRAMPH1_01G01353	-0.246202	8.37331	1	MEP3_YEAST	Ammonium transporter MEP3;	ammonium transporter MEP1	GO:0003674,GO:0005215,GO:0005575,GO:0005886,GO:0005887,GO:0006810,GO:0006811,GO:0006812,GO:0006950,GO:0006995,GO:0007154,GO:0008150,GO:0008324,GO:0008519,GO:0009267,GO:0009605,GO:0009987,GO:0009991,GO:0015075,GO:0015695,GO:0015696,GO:0016020,GO:0016021,GO:0019740,GO:0022857,GO:0022891,GO:0022892,GO:0031224,GO:0031226,GO:0031667,GO:0031668,GO:0031669,GO:0033554,GO:0042594,GO:0043562,GO:0044425,GO:…
FGRAMPH1_01G01355	0.771349	4.66112	0.182027	PHYA_ASPFU	3-phytase A;	3-phytase a	GO:0003674,GO:0003824,GO:0003993,GO:0005575,GO:0005576,GO:0016158,GO:0016787,GO:0016788,GO:0016791,GO:0042578
FGRAMPH1_01G01357	0.670232	4.84757	0.421712	SAT17_STACB	.	hypothetical protein	No GO terms assigned
FGRAMPH1_01G01361	0.144532	6.30662	1	SAT20_STACB	.	tetratricopeptide repeat domain containing partial	No GO terms assigned
FGRAMPH1_01G01363	0.401236	3.25393	1	HEXO2_ARATH	Beta-hexosaminidase 2;	beta-hexosaminidase 2	GO:0003674,GO:0003824,GO:0004553,GO:0004563,GO:0005575,GO:0005886,GO:0005975,GO:0008150,GO:0008152,GO:0008194,GO:0015929,GO:0016020,GO:0016740,GO:0016757,GO:0016758,GO:0016787,GO:0016798,GO:0035251,GO:0044238,GO:0044464,GO:0046527,GO:0071704
FGRAMPH1_01G01365	-0.309222	6.6789	1	.	NA	hypothetical protein	No GO terms assigned
FGRAMPH1_01G01367	-0.247419	2.29259	1	.	NA	hypothetical protein	No GO terms assigned
FGRAMPH1_01G01369	-0.0922492	7.46895	1	SF3B6_CAEEL	Splicing factor 3B subunit 6-like protein;	pre-mrna branch site p14	GO:0000166,GO:0000375,GO:0000377,GO:0000398,GO:0003674,GO:0003676,GO:0003723,GO:0005488,GO:0005575,GO:0005681,GO:0005684,GO:0005686,GO:0006139,GO:0006396,GO:0006397,GO:0006725,GO:0006807,GO:0008150,GO:0008152,GO:0008380,GO:0009987,GO:0016070,GO:0016071,GO:0030529,GO:0030532,GO:0032991,GO:0034641,GO:0036094,GO:0043170,GO:0044237,GO:0044238,GO:0044260,GO:0044422,GO:0044424,GO:0044428,GO:0044446,GO:…
FGRAMPH1_01G01371	0.258505	3.23666	1	MBD4_HUMAN	Methyl-CpG-binding domain protein 4;	Methyl- -binding domain 4	GO:0000700,GO:0000785,GO:0003674,GO:0003676,GO:0003677,GO:0003690,GO:0003696,GO:0003824,GO:0004518,GO:0004519,GO:0004520,GO:0004536,GO:0005488,GO:0005575,GO:0005634,GO:0005654,GO:0006139,GO:0006220,GO:0006244,GO:0006259,GO:0006281,GO:0006284,GO:0006285,GO:0006304,GO:0006725,GO:0006753,GO:0006793,GO:0006796,GO:0006807,GO:0006950,GO:0006974,GO:0008150,GO:0008152,GO:0008263,GO:0009056,GO:0009117,GO:…
FGRAMPH1_01G01373	0.468212	8.13596	1	SURF4_SCHPO	Surfeit locus protein 4 homolog;	surf4 family	GO:0005575,GO:0005783,GO:0005789,GO:0005794,GO:0006810,GO:0006888,GO:0008150,GO:0016020,GO:0016021,GO:0016192,GO:0030133,GO:0030134,GO:0030135,GO:0031224,GO:0031410,GO:0031982,GO:0043226,GO:0043227,GO:0043229,GO:0043231,GO:0044422,GO:0044424,GO:0044425,GO:0044432,GO:0044444,GO:0044446,GO:0044464,GO:0046907,GO:0048193,GO:0051179,GO:0051234,GO:0051641,GO:0051649,GO:0097708
FGRAMPH1_01G01375	0.929369	3.25355	0.128469	MIR1_GIBZE	.	siderophore iron transporter mirB	No GO terms assigned
FGRAMPH1_01G01377	-0.355078	1.47306	1	SIDG_ASPFU	.	gnat family acetyltransferase	No GO terms assigned
FGRAMPH1_01G01381	1.3465	2.17012	0.0378175	ABC1_AJECA	.	leptomycin b resistance pmd1	No GO terms assigned
FGRAMPH1_01G01383	-1.05642	2.34478	0.0475923	.	NA	small s	No GO terms assigned
FGRAMPH1_01G01385	-0.233603	7.33408	1	CDC14_EMENI	Tyrosine-protein phosphatase cdcA;	cell division cycle 14	GO:0000075,GO:0000079,GO:0000212,GO:0000226,GO:0000776,GO:0000777,GO:0000778,GO:0000922,GO:0001932,GO:0001933,GO:0003674,GO:0003824,GO:0004721,GO:0004722,GO:0004725,GO:0005575,GO:0005634,GO:0005654,GO:0005677,GO:0005737,GO:0005815,GO:0005816,GO:0005819,GO:0005826,GO:0006464,GO:0006469,GO:0006470,GO:0006793,GO:0006796,GO:0006807,GO:0006950,GO:0006970,GO:0006974,GO:0006996,GO:0007010,GO:0007017,GO:…
FGRAMPH1_01G01387	-1.21159	4.48561	0.000860494	PCC1_ASHGO	EKC/KEOPS complex subunit PCC1;	transcription factor	GO:0000781,GO:0005575,GO:0005634,GO:0006139,GO:0006351,GO:0006355,GO:0006396,GO:0006399,GO:0006725,GO:0006807,GO:0008033,GO:0008150,GO:0008152,GO:0009058,GO:0009059,GO:0009889,GO:0009987,GO:0010468,GO:0010556,GO:0016070,GO:0018130,GO:0019219,GO:0019222,GO:0019438,GO:0031323,GO:0031326,GO:0032774,GO:0034470,GO:0034641,GO:0034645,GO:0034654,GO:0034660,GO:0043170,GO:0043226,GO:0043227,GO:0043229,GO:…
FGRAMPH1_01G01389	0.400497	5.93129	1	NUC1_NEUCR	Phosphorus acquisition-controlling protein;	phosphorus acquisition-controlling	GO:0003674,GO:0003676,GO:0003677,GO:0005488,GO:0005575,GO:0005634,GO:0006139,GO:0006351,GO:0006355,GO:0006725,GO:0006807,GO:0008150,GO:0008152,GO:0009058,GO:0009059,GO:0009889,GO:0009987,GO:0010468,GO:0010556,GO:0016070,GO:0018130,GO:0019219,GO:0019222,GO:0019438,GO:0031323,GO:0031326,GO:0032774,GO:0034641,GO:0034645,GO:0034654,GO:0043170,GO:0043226,GO:0043227,GO:0043229,GO:0043231,GO:0044237,GO:…
FGRAMPH1_01G01393	-0.890292	2.58837	0.251753	.	NA	hypothetical protein	No GO terms assigned
FGRAMPH1_01G01397	-0.820151	5.8048	0.132326	MEX67_YEAST	mRNA export factor MEX67;	mrna export factor mex67	GO:0000054,GO:0000055,GO:0000056,GO:0003674,GO:0003676,GO:0003723,GO:0005488,GO:0005575,GO:0005737,GO:0006405,GO:0006406,GO:0006611,GO:0006810,GO:0006886,GO:0006913,GO:0008104,GO:0008150,GO:0015031,GO:0015833,GO:0015931,GO:0016973,GO:0032991,GO:0033036,GO:0033750,GO:0033753,GO:0042272,GO:0042886,GO:0043234,GO:0044422,GO:0044424,GO:0044428,GO:0044446,GO:0044451,GO:0044464,GO:0045184,GO:0046907,GO:…
FGRAMPH1_01G01399	0.192795	2.88366	1	MPH1_MAGO7	ATP-dependent DNA helicase MPH1 {ECO:0000250|UniProtKB:P40562};	fanconi anemia group m	GO:0000166,GO:0003674,GO:0003676,GO:0003677,GO:0003824,GO:0004386,GO:0005488,GO:0005524,GO:0005575,GO:0005634,GO:0006139,GO:0006259,GO:0006281,GO:0006725,GO:0006807,GO:0006950,GO:0006974,GO:0008150,GO:0008152,GO:0009987,GO:0016462,GO:0016787,GO:0016817,GO:0016818,GO:0017076,GO:0017111,GO:0030554,GO:0032553,GO:0032555,GO:0032559,GO:0033554,GO:0034641,GO:0035639,GO:0036094,GO:0043167,GO:0043168,GO:…
FGRAMPH1_01G01401	0.428602	6.68203	1	ATG33_GIBZE	.	autophagy-related 33	No GO terms assigned
FGRAMPH1_01G01403	0.358621	5.29674	1	YR883_MIMIV	Uncharacterized protein R883;	hypothetical protein	No GO terms assigned
FGRAMPH1_01G01405	0.0466759	2.31393	1	HUS2_SCHPO	ATP-dependent DNA helicase hus2/rqh1;	bloom syndrome	GO:0000018,GO:0000019,GO:0000075,GO:0000077,GO:0000166,GO:0000228,GO:0000723,GO:0000724,GO:0000725,GO:0003674,GO:0003676,GO:0003677,GO:0003678,GO:0003824,GO:0004003,GO:0004386,GO:0005488,GO:0005524,GO:0005575,GO:0005657,GO:0005694,GO:0005730,GO:0006139,GO:0006259,GO:0006268,GO:0006275,GO:0006281,GO:0006301,GO:0006302,GO:0006310,GO:0006725,GO:0006807,GO:0006950,GO:0006974,GO:0006996,GO:0007093,GO:…
FGRAMPH1_01G01407	-0.340792	3.0006	1	.	NA	Karyogamy KAR9	No GO terms assigned
FGRAMPH1_01G01411	0.147782	3.30963	1	.	NA	hypothetical protein	No GO terms assigned
FGRAMPH1_01G01413	-1.47348	12.004	0.0120818	HSP16_SCHPO	Heat shock protein 16;	heat shock 16	GO:0003674,GO:0005488,GO:0005515,GO:0005575,GO:0005634,GO:0005737,GO:0005829,GO:0006405,GO:0006406,GO:0006457,GO:0006810,GO:0006913,GO:0006950,GO:0006986,GO:0008150,GO:0009266,GO:0009408,GO:0009628,GO:0009987,GO:0010033,GO:0015931,GO:0031990,GO:0033554,GO:0034605,GO:0034620,GO:0035966,GO:0035967,GO:0042221,GO:0042802,GO:0043226,GO:0043227,GO:0043229,GO:0043231,GO:0044424,GO:0044444,GO:0044464,GO:…
FGRAMPH1_01G01415	-0.655656	5.21221	0.474107	YKN2_SCHPO	AB hydrolase superfamily protein B1A11.02;	ab hydrolase superfamily	GO:0003674,GO:0003824,GO:0016787
FGRAMPH1_01G01417	0.417832	5.77125	1	COX17_YEAST	Cytochrome c oxidase copper chaperone;	cytochrome c oxidase assembly subunit 17	GO:0000041,GO:0003674,GO:0005488,GO:0005507,GO:0005575,GO:0005739,GO:0005758,GO:0005829,GO:0006461,GO:0006464,GO:0006807,GO:0006810,GO:0006811,GO:0006812,GO:0006825,GO:0008150,GO:0008152,GO:0008535,GO:0009987,GO:0015680,GO:0016043,GO:0016530,GO:0016531,GO:0017004,GO:0018342,GO:0018343,GO:0019538,GO:0022607,GO:0030001,GO:0031970,GO:0031974,GO:0033108,GO:0033617,GO:0034622,GO:0036211,GO:0043167,GO:…
FGRAMPH1_01G01419	0.605368	0.501987	0.780611	.	NA	t-complex 1	No GO terms assigned
FGRAMPH1_01G01421	-0.520055	8.46562	0.948575	TCPD_SCHPO	T-complex protein 1 subunit delta;	T-complex protein 1 subunit delta	GO:0000166,GO:0003674,GO:0005488,GO:0005515,GO:0005524,GO:0005575,GO:0005634,GO:0005737,GO:0005829,GO:0005832,GO:0005856,GO:0006457,GO:0006461,GO:0007021,GO:0008150,GO:0009987,GO:0016043,GO:0017076,GO:0022607,GO:0030554,GO:0032553,GO:0032555,GO:0032559,GO:0032991,GO:0034622,GO:0035639,GO:0036094,GO:0043167,GO:0043168,GO:0043226,GO:0043227,GO:0043228,GO:0043229,GO:0043231,GO:0043232,GO:0043234,GO:…
FGRAMPH1_01G01423	-0.256252	7.42187	1	PRS7_SCHPO	26S protease regulatory subunit 7 homolog;	26S protease regulatory subunit 7	GO:0000166,GO:0000502,GO:0003674,GO:0003824,GO:0004175,GO:0005488,GO:0005515,GO:0005524,GO:0005575,GO:0005634,GO:0005829,GO:0006355,GO:0006357,GO:0006508,GO:0006511,GO:0006807,GO:0006950,GO:0007088,GO:0007346,GO:0008134,GO:0008150,GO:0008152,GO:0008233,GO:0008540,GO:0009056,GO:0009057,GO:0009889,GO:0009891,GO:0009893,GO:0009987,GO:0010033,GO:0010243,GO:0010468,GO:0010498,GO:0010556,GO:0010557,GO:…
FGRAMPH1_01G01427	0.364927	9.1367	1	CY1_NEUCR	Cytochrome c1, heme protein, mitochondrial;	cytochrome c1	GO:0003674,GO:0005488,GO:0005575,GO:0005743,GO:0008150,GO:0008152,GO:0009055,GO:0016020,GO:0016021,GO:0019866,GO:0020037,GO:0031090,GO:0031224,GO:0031966,GO:0043167,GO:0043169,GO:0044422,GO:0044424,GO:0044425,GO:0044429,GO:0044444,GO:0044446,GO:0044464,GO:0044699,GO:0044710,GO:0046872,GO:0046906,GO:0055114,GO:0070469,GO:0097159,GO:1901363
FGRAMPH1_01G01429	-0.716579	7.14791	0.141487	RNA1_SCHPO	Ran GTPase-activating protein 1;	ran gtpase activating 1	GO:0000070,GO:0000775,GO:0000819,GO:0003674,GO:0005096,GO:0005575,GO:0005634,GO:0005737,GO:0005829,GO:0006325,GO:0006342,GO:0006355,GO:0006810,GO:0006913,GO:0006996,GO:0007059,GO:0008047,GO:0008150,GO:0009889,GO:0009890,GO:0009892,GO:0009987,GO:0010468,GO:0010556,GO:0010558,GO:0010605,GO:0010629,GO:0016020,GO:0016043,GO:0016458,GO:0019219,GO:0019222,GO:0022402,GO:0030234,GO:0030695,GO:0030702,GO:…
FGRAMPH1_01G01431	1.43535	3.78348	0.019388	.	NA	hypothetical protein	No GO terms assigned
FGRAMPH1_01G01433	0.182851	8.19726	1	PSA7_YEAST	Probable proteasome subunit alpha type-7;	proteasome component C1	GO:0000502,GO:0003674,GO:0003676,GO:0003723,GO:0003729,GO:0003824,GO:0004175,GO:0004298,GO:0005488,GO:0005575,GO:0005634,GO:0005737,GO:0006508,GO:0006511,GO:0006807,GO:0008150,GO:0008152,GO:0008233,GO:0009056,GO:0009057,GO:0009987,GO:0010498,GO:0010499,GO:0016020,GO:0016787,GO:0019538,GO:0019773,GO:0019941,GO:0030163,GO:0031597,GO:0032991,GO:0034515,GO:0042175,GO:0043161,GO:0043170,GO:0043226,GO:…
FGRAMPH1_01G01435	0.596155	3.45206	0.642228	DPO5_SCHPO	DNA polymerase V;	dna polymerase v family	GO:0000166,GO:0000182,GO:0003674,GO:0003676,GO:0003677,GO:0003690,GO:0003824,GO:0003887,GO:0005488,GO:0005575,GO:0005634,GO:0005730,GO:0005829,GO:0006139,GO:0006351,GO:0006360,GO:0006725,GO:0006807,GO:0008150,GO:0008152,GO:0009058,GO:0009059,GO:0009303,GO:0009987,GO:0016070,GO:0016072,GO:0016740,GO:0016772,GO:0016779,GO:0018130,GO:0019438,GO:0032774,GO:0034061,GO:0034641,GO:0034645,GO:0034654,GO:…
FGRAMPH1_01G01439	0.601598	3.0547	0.629093	MPIP_EMENI	M-phase inducer phosphatase;	M-phase inducer phosphatase	GO:0000075,GO:0000076,GO:0000079,GO:0000086,GO:0001932,GO:0001934,GO:0003674,GO:0003824,GO:0004721,GO:0004722,GO:0004725,GO:0005575,GO:0005634,GO:0005829,GO:0006275,GO:0006464,GO:0006470,GO:0006793,GO:0006796,GO:0006807,GO:0006950,GO:0006974,GO:0007049,GO:0007067,GO:0007088,GO:0007093,GO:0007165,GO:0007346,GO:0008150,GO:0008152,GO:0008156,GO:0009889,GO:0009890,GO:0009892,GO:0009893,GO:0009987,GO:…
FGRAMPH1_01G01441	-0.234328	5.10727	1	MU161_SCHPO	CWF19-like protein mug161;	hypothetical protein	GO:0000375,GO:0000377,GO:0000398,GO:0003674,GO:0003824,GO:0005575,GO:0005634,GO:0006139,GO:0006396,GO:0006397,GO:0006725,GO:0006807,GO:0007049,GO:0008150,GO:0008152,GO:0008380,GO:0009987,GO:0016070,GO:0016071,GO:0022414,GO:0034641,GO:0043170,GO:0043226,GO:0043227,GO:0043229,GO:0043231,GO:0044237,GO:0044238,GO:0044260,GO:0044424,GO:0044464,GO:0044699,GO:0044702,GO:0044763,GO:0045292,GO:0046483,GO:…
FGRAMPH1_01G01443	0.335933	5.73284	1	UTP20_SCHPO	U3 small nucleolar RNA-associated protein 20;	u3 small nucleolar rna-associated 20	GO:0003674,GO:0003676,GO:0003723,GO:0005488,GO:0005575,GO:0005634,GO:0005730,GO:0006139,GO:0006364,GO:0006396,GO:0006725,GO:0006807,GO:0008150,GO:0008152,GO:0009987,GO:0016070,GO:0016072,GO:0030515,GO:0030529,GO:0030684,GO:0030686,GO:0030688,GO:0032040,GO:0032991,GO:0034470,GO:0034641,GO:0034660,GO:0043170,GO:0043226,GO:0043227,GO:0043228,GO:0043229,GO:0043231,GO:0043232,GO:0044237,GO:0044238,GO:…
FGRAMPH1_01G01445	0.455887	3.69282	0.917497	YA72_SCHPO	Uncharacterized protein C24H6.02c;	hypothetical protein	GO:0003674,GO:0005488,GO:0005515,GO:0005575,GO:0005739,GO:0005744,GO:0005759,GO:0006457,GO:0006810,GO:0006839,GO:0006886,GO:0008104,GO:0008150,GO:0008270,GO:0009987,GO:0015031,GO:0015833,GO:0017038,GO:0030150,GO:0030544,GO:0031072,GO:0031647,GO:0031974,GO:0032991,GO:0033036,GO:0033365,GO:0034613,GO:0042886,GO:0043167,GO:0043169,GO:0043226,GO:0043227,GO:0043229,GO:0043231,GO:0043233,GO:0043234,GO:…
FGRAMPH1_01G01449	0.0596842	5.315	1	SFH1_YEAST	Chromatin structure-remodeling complex subunit SFH1;	rsc complex subunit	GO:0000086,GO:0000228,GO:0005575,GO:0005694,GO:0006139,GO:0006259,GO:0006275,GO:0006281,GO:0006302,GO:0006325,GO:0006337,GO:0006338,GO:0006354,GO:0006355,GO:0006357,GO:0006368,GO:0006725,GO:0006807,GO:0006950,GO:0006974,GO:0007059,GO:0007088,GO:0007346,GO:0008150,GO:0008152,GO:0009058,GO:0009059,GO:0009889,GO:0009987,GO:0010468,GO:0010556,GO:0010564,GO:0010638,GO:0016043,GO:0016070,GO:0016586,GO:…
FGRAMPH1_01G01453	-0.106937	2.78427	1	GUXC_FUSOX	Putative exoglucanase type C;	exoglucanase 1 precursor	GO:0000272,GO:0001871,GO:0003674,GO:0003824,GO:0004553,GO:0005488,GO:0005575,GO:0005576,GO:0005975,GO:0005976,GO:0006073,GO:0008150,GO:0008152,GO:0009056,GO:0009057,GO:0009251,GO:0009987,GO:0016052,GO:0016162,GO:0016787,GO:0016798,GO:0030243,GO:0030245,GO:0030246,GO:0030247,GO:0030248,GO:0043170,GO:0044042,GO:0044237,GO:0044238,GO:0044247,GO:0044248,GO:0044260,GO:0044262,GO:0044264,GO:0044275,GO:…
FGRAMPH1_01G01455	-0.670626	3.8391	0.466115	QUTD_EMENI	Quinate permease;	sugar transporter	GO:0003674,GO:0005215,GO:0005351,GO:0005355,GO:0005402,GO:0005575,GO:0005887,GO:0006082,GO:0006810,GO:0006811,GO:0006812,GO:0006818,GO:0008150,GO:0008152,GO:0008324,GO:0008643,GO:0008645,GO:0009987,GO:0015075,GO:0015144,GO:0015145,GO:0015149,GO:0015291,GO:0015293,GO:0015294,GO:0015295,GO:0015672,GO:0015749,GO:0015758,GO:0015992,GO:0016021,GO:0019630,GO:0019752,GO:0022804,GO:0022857,GO:0022891,GO:…
FGRAMPH1_01G01457	0.06751	0.364294	1	.	NA	hypothetical protein	No GO terms assigned
FGRAMPH1_01G01459	0.39428	5.48511	1	PPR1_YEAST	Pyrimidine pathway regulatory protein 1;	positive regulator of purine utilization	GO:0000981,GO:0001071,GO:0003674,GO:0003676,GO:0003677,GO:0003700,GO:0005488,GO:0005575,GO:0005634,GO:0006139,GO:0006140,GO:0006220,GO:0006221,GO:0006351,GO:0006355,GO:0006357,GO:0006725,GO:0006753,GO:0006793,GO:0006796,GO:0006807,GO:0008150,GO:0008152,GO:0008270,GO:0009058,GO:0009059,GO:0009117,GO:0009165,GO:0009889,GO:0009891,GO:0009893,GO:0009987,GO:0010468,GO:0010556,GO:0010557,GO:0010562,GO:…
FGRAMPH1_01G01461	0.363039	5.03178	1	ACU15_NEUCR	Transcriptional activator protein acu-15;	transcription factor	GO:0000981,GO:0001071,GO:0003674,GO:0003676,GO:0003677,GO:0003700,GO:0005488,GO:0005575,GO:0005634,GO:0006139,GO:0006351,GO:0006725,GO:0006807,GO:0008150,GO:0008152,GO:0008270,GO:0009058,GO:0009059,GO:0009987,GO:0016070,GO:0018130,GO:0019438,GO:0032774,GO:0034641,GO:0034645,GO:0034654,GO:0043167,GO:0043169,GO:0043170,GO:0043226,GO:0043227,GO:0043229,GO:0043231,GO:0044237,GO:0044238,GO:0044249,GO:…
FGRAMPH1_01G01465	0.865878	1.99003	0.27026	MOCOS_ASPTN	Molybdenum cofactor sulfurase {ECO:0000255|HAMAP-Rule:MF_03050};	molybdenum cofactor sulfurase	GO:0003674,GO:0003824,GO:0005488,GO:0006732,GO:0006777,GO:0006793,GO:0006796,GO:0006807,GO:0008150,GO:0008152,GO:0008265,GO:0009058,GO:0009108,GO:0009987,GO:0016740,GO:0016829,GO:0018130,GO:0019538,GO:0019637,GO:0019720,GO:0019842,GO:0030151,GO:0030170,GO:0036094,GO:0043167,GO:0043168,GO:0043169,GO:0043170,GO:0043545,GO:0044237,GO:0044238,GO:0044249,GO:0046483,GO:0046872,GO:0046914,GO:0048037,GO:…
FGRAMPH1_01G01467	-0.24298	6.66336	1	SOD5_ARTBC	Cell surface Cu-only superoxide dismutase ARB_03674 {ECO:0000305};	superoxide dismutase	GO:0003674,GO:0003824,GO:0004784,GO:0005488,GO:0005575,GO:0005576,GO:0005618,GO:0005886,GO:0008150,GO:0009405,GO:0016020,GO:0016209,GO:0016491,GO:0016721,GO:0030312,GO:0031224,GO:0031225,GO:0043167,GO:0043169,GO:0044419,GO:0044425,GO:0044464,GO:0046872,GO:0051704
FGRAMPH1_01G01469	-0.509571	7.27181	0.883025	YP17B_YEAST	Uncharacterized protein YPR170W-B;	hypothetical protein	GO:0003674,GO:0003824,GO:0004518,GO:0004519,GO:0004521,GO:0004540,GO:0005575,GO:0006139,GO:0006351,GO:0006725,GO:0006807,GO:0008150,GO:0008152,GO:0009058,GO:0009059,GO:0009303,GO:0009987,GO:0016021,GO:0016070,GO:0016072,GO:0016787,GO:0016788,GO:0018130,GO:0019438,GO:0031224,GO:0032774,GO:0034641,GO:0034645,GO:0034654,GO:0034660,GO:0043170,GO:0044237,GO:0044238,GO:0044249,GO:0044260,GO:0044271,GO:…
FGRAMPH1_01G01471	-1.44208	5.32022	0.0433098	YAY8_SCHPO	Uncharacterized oxidoreductase C4H3.08;	general stress protein 39	GO:0003674,GO:0003824,GO:0003857,GO:0004300,GO:0005575,GO:0005634,GO:0005782,GO:0005829,GO:0006082,GO:0006629,GO:0006631,GO:0006635,GO:0008150,GO:0008152,GO:0009056,GO:0009062,GO:0009987,GO:0016042,GO:0016054,GO:0016491,GO:0016614,GO:0016616,GO:0016829,GO:0016835,GO:0016836,GO:0019395,GO:0019752,GO:0030258,GO:0031907,GO:0031974,GO:0032787,GO:0034440,GO:0043226,GO:0043227,GO:0043229,GO:0043231,GO:…
FGRAMPH1_01G01473	-0.716283	0.493729	0.581655	HETE1_PODAS	Vegetative incompatibility protein HET-E-1;	vegetative incompatibility het-e-1	GO:0000166,GO:0001882,GO:0001883,GO:0003674,GO:0005488,GO:0005525,GO:0017076,GO:0019001,GO:0032549,GO:0032550,GO:0032553,GO:0032555,GO:0032561,GO:0035639,GO:0036094,GO:0043167,GO:0043168,GO:0097159,GO:0097367,GO:1901265,GO:1901363
FGRAMPH1_01G01475	1.55844	2.76425	0.00588025	.	NA	ATP-dependent RNA helicase DHX8	No GO terms assigned
FGRAMPH1_01G01477	0.589829	5.39263	0.638888	VPS91_SCHPO	Vacuolar protein sorting-associated protein 9a;	vacuolar sorting-associated 9a	GO:0003674,GO:0005085,GO:0005575,GO:0005829,GO:0006810,GO:0006892,GO:0006895,GO:0007034,GO:0008150,GO:0016192,GO:0016197,GO:0016482,GO:0032509,GO:0032511,GO:0043085,GO:0043087,GO:0043547,GO:0044093,GO:0044424,GO:0044444,GO:0044464,GO:0045324,GO:0046907,GO:0048193,GO:0050790,GO:0051179,GO:0051234,GO:0051336,GO:0051345,GO:0051641,GO:0051649,GO:0065007,GO:0065009,GO:0098772
FGRAMPH1_01G01479	-0.766484	0.457286	0.573552	.	NA	drb0094 family rna ligase	No GO terms assigned
FGRAMPH1_01G01481	0.269274	7.19097	1	FLC2_YEAST	Flavin carrier protein 2;	calcium-related spray	GO:0003674,GO:0005215,GO:0005575,GO:0005783,GO:0005789,GO:0006457,GO:0006810,GO:0006811,GO:0006820,GO:0006862,GO:0006950,GO:0006970,GO:0006971,GO:0008150,GO:0008509,GO:0008514,GO:0009272,GO:0009628,GO:0009987,GO:0015075,GO:0015215,GO:0015230,GO:0015605,GO:0015711,GO:0015748,GO:0015883,GO:0015931,GO:0015932,GO:0016020,GO:0016021,GO:0022857,GO:0022891,GO:0022892,GO:0031224,GO:0033554,GO:0034220,GO:…
FGRAMPH1_01G01483	0.247254	4.45897	1	.	NA	hypothetical protein	No GO terms assigned
FGRAMPH1_01G01485	0.0345805	3.53193	1	.	NA	unnamed protein product	No GO terms assigned
FGRAMPH1_01G01489	-0.478383	4.12489	0.948575	.	NA	hypothetical protein	No GO terms assigned
FGRAMPH1_01G01497	0.631609	3.94887	0.609955	PPME1_GIBZE	Protein phosphatase methylesterase 1;	phosphatase methylesterase 1	GO:0000314,GO:0003674,GO:0003735,GO:0003824,GO:0005198,GO:0005575,GO:0005634,GO:0005763,GO:0005829,GO:0006412,GO:0006464,GO:0006482,GO:0006518,GO:0006807,GO:0008150,GO:0008152,GO:0008214,GO:0009058,GO:0009059,GO:0009987,GO:0015935,GO:0016787,GO:0016788,GO:0019538,GO:0030529,GO:0032543,GO:0032991,GO:0034641,GO:0034645,GO:0036211,GO:0043043,GO:0043170,GO:0043226,GO:0043227,GO:0043229,GO:0043231,GO:…
FGRAMPH1_01G01499	-0.0166633	7.07225	1	CFMC_ASPFU	GPI anchored CFEM domain protein C;	unspecified product	GO:0005575,GO:0005576,GO:0005618,GO:0005886,GO:0016020,GO:0030312,GO:0031224,GO:0031225,GO:0044425,GO:0044464
FGRAMPH1_01G01501	-0.26266	8.05584	1	RPE_YEAST	Ribulose-phosphate 3-epimerase;	ribulose-phosphate 3-epimerase	GO:0003674,GO:0003824,GO:0004750,GO:0005488,GO:0005575,GO:0005829,GO:0005975,GO:0005996,GO:0006081,GO:0006098,GO:0006139,GO:0006725,GO:0006732,GO:0006733,GO:0006739,GO:0006753,GO:0006793,GO:0006796,GO:0006807,GO:0008150,GO:0008152,GO:0009052,GO:0009056,GO:0009117,GO:0009987,GO:0016052,GO:0016853,GO:0016854,GO:0016857,GO:0019321,GO:0019323,GO:0019362,GO:0019637,GO:0019682,GO:0019693,GO:0034641,GO:…
FGRAMPH1_01G01503	0.890012	6.87918	0.102556	OFD1_SCHPO	Prolyl 3,4-dihydroxylase ofd1;	pkhd-type hydroxylase ofd1	GO:0001666,GO:0003674,GO:0003824,GO:0005488,GO:0005506,GO:0005575,GO:0005634,GO:0005737,GO:0005829,GO:0006139,GO:0006351,GO:0006355,GO:0006357,GO:0006417,GO:0006449,GO:0006464,GO:0006508,GO:0006511,GO:0006725,GO:0006807,GO:0006950,GO:0008150,GO:0008152,GO:0009056,GO:0009057,GO:0009058,GO:0009059,GO:0009628,GO:0009889,GO:0009890,GO:0009892,GO:0009893,GO:0009894,GO:0009896,GO:0009966,GO:0009968,GO:…
FGRAMPH1_01G01505	0.381467	4.32587	1	.	NA	hypothetical protein	No GO terms assigned
FGRAMPH1_01G01507	0.457337	7.89037	1	.	NA	hypothetical protein FPSE_04612	No GO terms assigned
FGRAMPH1_01G01509	0.509862	2.18452	0.927924	TERJ_ASPTN	.	drug resistance	No GO terms assigned
FGRAMPH1_01G01513	0.362362	4.48294	1	ATC8_YEAST	Probable phospholipid-transporting ATPase DNF3;	p-type atpase	GO:0000166,GO:0000287,GO:0000749,GO:0003674,GO:0003824,GO:0004012,GO:0005215,GO:0005319,GO:0005488,GO:0005524,GO:0005548,GO:0005575,GO:0005798,GO:0005802,GO:0006810,GO:0006811,GO:0006820,GO:0006869,GO:0006886,GO:0008104,GO:0008150,GO:0009987,GO:0010033,GO:0015031,GO:0015711,GO:0015748,GO:0015833,GO:0015914,GO:0016021,GO:0016043,GO:0016462,GO:0016787,GO:0016817,GO:0016818,GO:0016887,GO:0017076,GO:…
FGRAMPH1_01G01517	-0.0460642	3.49495	1	ASPG3_SCHPO	Probable L-asparaginase 3;	ASP3-1-L-asparaginase II	GO:0003674,GO:0003824,GO:0004067,GO:0005575,GO:0005576,GO:0005618,GO:0006082,GO:0006520,GO:0006528,GO:0006531,GO:0006807,GO:0008150,GO:0008152,GO:0009066,GO:0009986,GO:0009987,GO:0016787,GO:0016810,GO:0016811,GO:0019752,GO:0030312,GO:0032787,GO:0034641,GO:0043436,GO:0043603,GO:0043648,GO:0044237,GO:0044238,GO:0044281,GO:0044464,GO:0044699,GO:0044710,GO:0044763,GO:0071704,GO:1901564,GO:1901605
FGRAMPH1_01G01519	0.941552	5.18506	0.00789989	TF2B_SCHPO	Transcription initiation factor IIB;	transcription initiation factor tfiib	GO:0000988,GO:0000989,GO:0001076,GO:0001083,GO:0001132,GO:0003674,GO:0005488,GO:0005575,GO:0005634,GO:0006139,GO:0006352,GO:0006355,GO:0006357,GO:0006367,GO:0006725,GO:0006807,GO:0008150,GO:0008152,GO:0008270,GO:0009058,GO:0009059,GO:0009889,GO:0009987,GO:0010468,GO:0010556,GO:0016070,GO:0018130,GO:0019219,GO:0019222,GO:0019438,GO:0031323,GO:0031326,GO:0032774,GO:0034641,GO:0034654,GO:0043167,GO:…
FGRAMPH1_01G01521	-0.383406	5.70517	1	TRPD_SCHPO	Anthranilate phosphoribosyltransferase;	anthranilate phosphoribosyltransferase	GO:0000162,GO:0003674,GO:0003824,GO:0004048,GO:0005575,GO:0005634,GO:0005737,GO:0005829,GO:0006082,GO:0006520,GO:0006568,GO:0006576,GO:0006586,GO:0006725,GO:0006807,GO:0008150,GO:0008152,GO:0008652,GO:0009058,GO:0009072,GO:0009073,GO:0009308,GO:0009309,GO:0009987,GO:0016053,GO:0016740,GO:0016757,GO:0016763,GO:0018130,GO:0019438,GO:0019752,GO:0034641,GO:0042401,GO:0042430,GO:0042435,GO:0043226,GO:…
FGRAMPH1_01G01523	0.0739684	2.49149	1	.	NA	hypothetical protein	No GO terms assigned
FGRAMPH1_01G01525	0.303537	4.11164	1	SUCHY_MOUSE	Succinate--hydroxymethylglutarate CoA-transferase;	alpha-methylacyl-coa racemase	GO:0003674,GO:0003824,GO:0005575,GO:0005739,GO:0008410,GO:0016740,GO:0016782,GO:0043226,GO:0043227,GO:0043229,GO:0043231,GO:0044424,GO:0044444,GO:0044464,GO:0047369
FGRAMPH1_01G01527	-1.56306	7.82102	0.0114909	.	NA	hypothetical protein	No GO terms assigned
FGRAMPH1_01G01529	-0.547024	8.33569	0.7391	.	NA	hypothetical protein	No GO terms assigned
FGRAMPH1_01G01531	-0.243931	7.89652	1	.	NA	hypothetical protein	No GO terms assigned
FGRAMPH1_01G01533	0.458282	5.24431	1	ASND1_SCHPO	Asparagine synthetase domain-containing protein C4F6.11c;	asparagine synthetase	GO:0003674,GO:0003824,GO:0004066,GO:0005488,GO:0005515,GO:0005575,GO:0005634,GO:0005829,GO:0006082,GO:0006520,GO:0006528,GO:0006529,GO:0006541,GO:0006807,GO:0008150,GO:0008152,GO:0008652,GO:0009058,GO:0009064,GO:0009066,GO:0009067,GO:0009987,GO:0016053,GO:0016874,GO:0016879,GO:0016884,GO:0019752,GO:0032787,GO:0034641,GO:0042802,GO:0042803,GO:0043226,GO:0043227,GO:0043229,GO:0043231,GO:0043436,GO:…
FGRAMPH1_01G01535	0.676106	7.76019	0.344995	ACE1_HYPJE	Zinc finger transcription factor ace1;	zinc finger transcription factor ace1	GO:0003674,GO:0003676,GO:0003677,GO:0005488,GO:0005575,GO:0005634,GO:0006139,GO:0006351,GO:0006355,GO:0006725,GO:0006807,GO:0008150,GO:0008152,GO:0009058,GO:0009059,GO:0009889,GO:0009987,GO:0010468,GO:0010556,GO:0016070,GO:0018130,GO:0019219,GO:0019222,GO:0019438,GO:0031323,GO:0031326,GO:0032774,GO:0034641,GO:0034645,GO:0034654,GO:0043167,GO:0043169,GO:0043170,GO:0043226,GO:0043227,GO:0043229,GO:…
FGRAMPH1_01G01541	0.0686066	4.20576	1	CMT1_CRYNJ	Alpha-1,3-mannosyltransferase CMT1;	alpha- -mannosyltransferase cmt1	GO:0000139,GO:0003674,GO:0003824,GO:0005575,GO:0006464,GO:0006486,GO:0006807,GO:0008150,GO:0008152,GO:0009987,GO:0016020,GO:0016021,GO:0016740,GO:0016757,GO:0019538,GO:0031090,GO:0031224,GO:0036211,GO:0043170,GO:0043412,GO:0043413,GO:0044237,GO:0044238,GO:0044260,GO:0044267,GO:0044422,GO:0044424,GO:0044425,GO:0044431,GO:0044444,GO:0044446,GO:0044464,GO:0044699,GO:0044710,GO:0044763,GO:0070085,GO:…
FGRAMPH1_01G01543	0.561173	7.25713	0.75161	PMT4_CANAL	Dolichyl-phosphate-mannose--protein mannosyltransferase 4 {ECO:0000305};	dolichyl-phosphate-mannose-protein mannosyltransferase 4	GO:0000030,GO:0003674,GO:0003824,GO:0004169,GO:0005575,GO:0005789,GO:0005886,GO:0006464,GO:0006486,GO:0006493,GO:0006807,GO:0008150,GO:0008152,GO:0009268,GO:0009405,GO:0009628,GO:0009892,GO:0009987,GO:0010605,GO:0016020,GO:0016021,GO:0016043,GO:0016740,GO:0016757,GO:0016758,GO:0019222,GO:0019538,GO:0030162,GO:0030447,GO:0031224,GO:0031323,GO:0031324,GO:0031505,GO:0032268,GO:0032269,GO:0035268,GO:…
FGRAMPH1_01G01547	0.469255	8.02509	1	RIDA_BACSU	2-iminobutanoate/2-iminopropanoate deaminase;	hypothetical protein	GO:0003674,GO:0003824,GO:0005575,GO:0005737,GO:0006082,GO:0006520,GO:0006549,GO:0006629,GO:0006631,GO:0006633,GO:0006807,GO:0008150,GO:0008152,GO:0008610,GO:0008652,GO:0009058,GO:0009081,GO:0009082,GO:0009097,GO:0009636,GO:0009987,GO:0016053,GO:0016787,GO:0019239,GO:0019752,GO:0032787,GO:0042221,GO:0043436,GO:0044237,GO:0044238,GO:0044249,GO:0044255,GO:0044281,GO:0044283,GO:0044424,GO:0044464,GO:…
FGRAMPH1_01G01549	-0.105047	8.47015	1	ARPC1_SCHPO	Actin-related protein 2/3 complex subunit 1;	actin like 2 3 subunit 1A 1B	GO:0000147,GO:0000281,GO:0000910,GO:0003674,GO:0003779,GO:0005488,GO:0005515,GO:0005575,GO:0005829,GO:0005885,GO:0006810,GO:0006897,GO:0006996,GO:0007010,GO:0007015,GO:0008064,GO:0008092,GO:0008150,GO:0008361,GO:0009987,GO:0010638,GO:0016043,GO:0016192,GO:0022402,GO:0022607,GO:0030029,GO:0030036,GO:0030479,GO:0030832,GO:0030833,GO:0030838,GO:0030865,GO:0030866,GO:0031334,GO:0032153,GO:0032271,GO:…
FGRAMPH1_01G01551	0.764014	4.92179	0.168669	RU2B_DICDI	U2 small nuclear ribonucleoprotein B'';	u2 small nuclear ribonucleo b	GO:0000166,GO:0000375,GO:0000377,GO:0000398,GO:0003674,GO:0003676,GO:0003723,GO:0005488,GO:0005575,GO:0005681,GO:0005685,GO:0006139,GO:0006396,GO:0006397,GO:0006725,GO:0006807,GO:0008150,GO:0008152,GO:0008380,GO:0009987,GO:0016070,GO:0016071,GO:0017069,GO:0030529,GO:0030532,GO:0030619,GO:0032991,GO:0034641,GO:0035613,GO:0035614,GO:0036094,GO:0043170,GO:0044237,GO:0044238,GO:0044260,GO:0044422,GO:…
FGRAMPH1_01G01553	0.515343	0.487267	0.847019	ATG10_GIBZE	.	hypothetical protein	No GO terms assigned
FGRAMPH1_01G01555	0.593756	5.88184	0.625735	MNS1_CANAX	Mannosyl-oligosaccharide 1,2-alpha-mannosidase;	mannosyl-oligosaccharide 1%2C2-alpha-mannosidase	GO:0003674,GO:0003824,GO:0004553,GO:0004559,GO:0004571,GO:0005488,GO:0005509,GO:0005575,GO:0006464,GO:0006486,GO:0006807,GO:0008150,GO:0008152,GO:0009987,GO:0015923,GO:0015924,GO:0016020,GO:0016787,GO:0016798,GO:0019538,GO:0036211,GO:0043167,GO:0043169,GO:0043170,GO:0043412,GO:0043413,GO:0044237,GO:0044238,GO:0044260,GO:0044267,GO:0044699,GO:0044710,GO:0044763,GO:0046872,GO:0070085,GO:0071704,GO:…
FGRAMPH1_01G01559	0.248192	4.36017	1	GAP2_CANAL	.	general amino-acid permease GAP1	No GO terms assigned
FGRAMPH1_01G01561	-0.445668	4.07143	0.928135	.	NA	hypothetical protein	No GO terms assigned
FGRAMPH1_01G01563	0.00328691	6.85648	1	VPS10_FUSV7	.	carboxypeptidase y-sorting pep1 precursor	No GO terms assigned
FGRAMPH1_01G01565	0.311816	5.70159	1	.	NA	hypothetical protein	No GO terms assigned
FGRAMPH1_01G01567	-0.243549	5.26432	1	MED16_ASPCL	Mediator of RNA polymerase II transcription subunit 16;	mediator of rna polymerase ii transcription subunit 16	GO:0005575,GO:0005634,GO:0006139,GO:0006351,GO:0006355,GO:0006725,GO:0006807,GO:0008150,GO:0008152,GO:0009058,GO:0009059,GO:0009889,GO:0009987,GO:0010468,GO:0010556,GO:0016070,GO:0018130,GO:0019219,GO:0019222,GO:0019438,GO:0031323,GO:0031326,GO:0032774,GO:0034641,GO:0034645,GO:0034654,GO:0043170,GO:0043226,GO:0043227,GO:0043229,GO:0043231,GO:0044237,GO:0044238,GO:0044249,GO:0044260,GO:0044271,GO:…
FGRAMPH1_01G01569	-0.569453	2.61264	0.701035	.	NA	unspecified product	No GO terms assigned
FGRAMPH1_01G01571	0.124312	2.94303	1	.	NA	hypothetical protein	No GO terms assigned
FGRAMPH1_01G01573	-0.439624	6.594	1	AMT1_SCHPO	Ammonium transporter 1;	ammonium transporter 1	GO:0001403,GO:0003674,GO:0005215,GO:0005275,GO:0005575,GO:0005794,GO:0005887,GO:0006810,GO:0006811,GO:0006812,GO:0006950,GO:0006995,GO:0007154,GO:0008150,GO:0008324,GO:0008519,GO:0009267,GO:0009605,GO:0009987,GO:0009991,GO:0015075,GO:0015101,GO:0015200,GO:0015291,GO:0015398,GO:0015695,GO:0015696,GO:0015837,GO:0015843,GO:0016021,GO:0019740,GO:0019755,GO:0022804,GO:0022857,GO:0022891,GO:0022892,GO:…
FGRAMPH1_01G01575	0.891923	1.62136	0.242537	DPOLL_RAT	DNA polymerase lambda;	dna polymerase iv	GO:0003674,GO:0003676,GO:0003677,GO:0003824,GO:0003887,GO:0005488,GO:0005575,GO:0005634,GO:0006139,GO:0006259,GO:0006260,GO:0006281,GO:0006289,GO:0006725,GO:0006807,GO:0006950,GO:0006974,GO:0008150,GO:0008152,GO:0009058,GO:0009059,GO:0009987,GO:0016740,GO:0016772,GO:0016779,GO:0016829,GO:0033554,GO:0034061,GO:0034641,GO:0034645,GO:0043167,GO:0043169,GO:0043170,GO:0043226,GO:0043227,GO:0043229,GO:…
FGRAMPH1_01G01577	-0.140018	4.01131	1	PXMP4_MOUSE	Peroxisomal membrane protein 4;	Peroxisomal membrane 4	GO:0005575,GO:0005777,GO:0005778,GO:0016020,GO:0016021,GO:0031090,GO:0031224,GO:0031903,GO:0042579,GO:0043226,GO:0043227,GO:0043229,GO:0043231,GO:0044422,GO:0044424,GO:0044425,GO:0044438,GO:0044439,GO:0044444,GO:0044446,GO:0044464,GO:0098588,GO:0098805
FGRAMPH1_01G01579	0.272083	4.96989	1	CSN4_NEUCR	COP9 signalosome complex subunit 4;	cop9 signalosome subunit	GO:0005575,GO:0005829,GO:0006464,GO:0006508,GO:0006807,GO:0008150,GO:0008152,GO:0008180,GO:0009987,GO:0010388,GO:0019538,GO:0032991,GO:0036211,GO:0043170,GO:0043234,GO:0043412,GO:0044237,GO:0044238,GO:0044260,GO:0044267,GO:0044422,GO:0044424,GO:0044428,GO:0044444,GO:0044446,GO:0044464,GO:0070646,GO:0070647,GO:0071704,GO:1901564
FGRAMPH1_01G01583	-0.0407293	1.97305	1	LEPE_ASPFN	.	transcription factor	No GO terms assigned
FGRAMPH1_01G01585	-0.0968895	4.0253	1	BLM_HUMAN	Bloom syndrome protein;	atp-dependent dna helicase recq	GO:0000018,GO:0000075,GO:0000077,GO:0000079,GO:0000166,GO:0000217,GO:0000228,GO:0000405,GO:0000724,GO:0000725,GO:0000729,GO:0000733,GO:0000800,GO:0001932,GO:0002039,GO:0003674,GO:0003676,GO:0003677,GO:0003678,GO:0003697,GO:0003824,GO:0004003,GO:0004386,GO:0005488,GO:0005515,GO:0005524,GO:0005575,GO:0005634,GO:0005654,GO:0005694,GO:0005730,GO:0005737,GO:0006139,GO:0006259,GO:0006275,GO:0006281,GO:…
FGRAMPH1_01G01589	0.20555	4.87171	1	SOG2_SCHPO	Leucine-rich repeat-containing protein sog2;	adenylate cyclase	GO:0005575,GO:0005634,GO:0005737,GO:0005815,GO:0005816,GO:0005829,GO:0007165,GO:0008150,GO:0008360,GO:0009987,GO:0022603,GO:0022604,GO:0032153,GO:0032878,GO:0032991,GO:0043226,GO:0043227,GO:0043228,GO:0043229,GO:0043231,GO:0043232,GO:0043234,GO:0044422,GO:0044424,GO:0044430,GO:0044444,GO:0044446,GO:0044464,GO:0044732,GO:0048518,GO:0048522,GO:0050789,GO:0050793,GO:0050794,GO:0051128,GO:0051286,GO:…
FGRAMPH1_01G01591	0.724673	6.46597	0.151861	YN67_SCHPO	Putative enoyl reductase C646.07c;	enoyl reductase	GO:0000038,GO:0003674,GO:0003824,GO:0005575,GO:0005739,GO:0005783,GO:0005789,GO:0006082,GO:0006629,GO:0006631,GO:0006633,GO:0008150,GO:0008152,GO:0008610,GO:0009058,GO:0009987,GO:0016020,GO:0016021,GO:0016053,GO:0016491,GO:0016627,GO:0016628,GO:0016631,GO:0019166,GO:0019752,GO:0030497,GO:0031224,GO:0032787,GO:0043226,GO:0043227,GO:0043229,GO:0043231,GO:0043436,GO:0044237,GO:0044238,GO:0044249,GO:…
FGRAMPH1_01G01595	0.671527	0.722638	0.63324	.	NA	40s ribosomal s8	No GO terms assigned
FGRAMPH1_01G01597	-0.00880102	9.65696	1	RS8B_YEAST	40S ribosomal protein S8-B;	40S ribosomal protein S8-B	GO:0000462,GO:0002181,GO:0003674,GO:0003735,GO:0005198,GO:0005575,GO:0006139,GO:0006364,GO:0006396,GO:0006412,GO:0006518,GO:0006725,GO:0006807,GO:0008150,GO:0008152,GO:0009058,GO:0009059,GO:0009987,GO:0015935,GO:0016070,GO:0016072,GO:0019538,GO:0022627,GO:0030490,GO:0030529,GO:0032991,GO:0034470,GO:0034641,GO:0034645,GO:0034660,GO:0043043,GO:0043170,GO:0043603,GO:0043604,GO:0044237,GO:0044238,GO:…
FGRAMPH1_01G01599	-0.0912542	6.32656	1	GYP5_ASHGO	GTPase-activating protein GYP5;	gtpase-activating gyp5	GO:0003674,GO:0005096,GO:0005575,GO:0005737,GO:0006810,GO:0006887,GO:0008047,GO:0008104,GO:0008150,GO:0009987,GO:0015031,GO:0015833,GO:0016192,GO:0030234,GO:0030695,GO:0032940,GO:0033036,GO:0042886,GO:0044424,GO:0044464,GO:0044699,GO:0044763,GO:0044765,GO:0045184,GO:0046903,GO:0051179,GO:0051234,GO:0060589,GO:0071702,GO:0071705,GO:0098772,GO:1902578
FGRAMPH1_01G01601	0.193872	7.51624	1	TOM1_NEUCR	E3 ubiquitin-protein ligase TOM1-like;	e3 ubiquitin- ligase huwe1	GO:0003674,GO:0003824,GO:0004842,GO:0005575,GO:0005634,GO:0006464,GO:0006807,GO:0006810,GO:0008150,GO:0008152,GO:0009987,GO:0015931,GO:0016567,GO:0016740,GO:0016874,GO:0019538,GO:0019787,GO:0032446,GO:0036211,GO:0042787,GO:0043170,GO:0043226,GO:0043227,GO:0043229,GO:0043231,GO:0043412,GO:0044237,GO:0044238,GO:0044260,GO:0044267,GO:0044424,GO:0044464,GO:0050657,GO:0050658,GO:0051028,GO:0051179,GO:…
FGRAMPH1_01G01603	0.0535039	9.62645	1	RS6B_SCHPO	40S ribosomal protein S6-B;	40S ribosomal protein S6-B	GO:0002181,GO:0003674,GO:0003735,GO:0005198,GO:0005575,GO:0005829,GO:0006139,GO:0006364,GO:0006396,GO:0006412,GO:0006518,GO:0006725,GO:0006807,GO:0008150,GO:0008152,GO:0009058,GO:0009059,GO:0009987,GO:0015935,GO:0016070,GO:0016072,GO:0019538,GO:0022613,GO:0022627,GO:0030529,GO:0032991,GO:0034470,GO:0034641,GO:0034645,GO:0034660,GO:0042254,GO:0042274,GO:0043043,GO:0043170,GO:0043603,GO:0043604,GO:…
FGRAMPH1_01G01605	0.740138	2.34192	0.479666	.	NA	chromosome transmission fidelity 8	No GO terms assigned
FGRAMPH1_01G01607	-0.872559	6.01904	0.0242394	DPH1_GIBZE	Diphthamide biosynthesis protein 1;	diphthamide biosynthesis protein 1	GO:0005575,GO:0005634,GO:0005829,GO:0006417,GO:0006464,GO:0006807,GO:0008150,GO:0008152,GO:0009058,GO:0009889,GO:0009987,GO:0010468,GO:0010556,GO:0010608,GO:0017182,GO:0017183,GO:0018193,GO:0018202,GO:0019222,GO:0019538,GO:0031323,GO:0031326,GO:0032268,GO:0034248,GO:0036211,GO:0043170,GO:0043226,GO:0043227,GO:0043229,GO:0043231,GO:0043412,GO:0044237,GO:0044238,GO:0044249,GO:0044260,GO:0044267,GO:…
FGRAMPH1_01G01609	0.132134	8.52627	1	VATB_NEUCR	V-type proton ATPase subunit B;	vacuolar ATP synthase subunit B	GO:0000166,GO:0003674,GO:0003824,GO:0005215,GO:0005488,GO:0005524,GO:0005575,GO:0005737,GO:0006139,GO:0006163,GO:0006725,GO:0006753,GO:0006793,GO:0006796,GO:0006807,GO:0006810,GO:0006811,GO:0006812,GO:0006818,GO:0008150,GO:0008152,GO:0009117,GO:0009123,GO:0009126,GO:0009141,GO:0009144,GO:0009150,GO:0009161,GO:0009167,GO:0009199,GO:0009205,GO:0009259,GO:0009987,GO:0015672,GO:0015988,GO:0015991,GO:…
FGRAMPH1_01G01611	-0.0809152	6.29343	1	LIUE_PSEAE	3-hydroxy-3-isohexenylglutaryl-CoA/hydroxy-methylglutaryl-CoA lyase {ECO:0000303|PubMed:19459965, ECO:0000303|PubMed:19597963};	hydroxymethylglutaryl- lyase	GO:0003674,GO:0003824,GO:0004419,GO:0005488,GO:0006629,GO:0006720,GO:0008150,GO:0008152,GO:0008300,GO:0009056,GO:0009987,GO:0016042,GO:0016829,GO:0016830,GO:0016833,GO:0043167,GO:0043169,GO:0044237,GO:0044238,GO:0044242,GO:0044248,GO:0044255,GO:0044699,GO:0044710,GO:0044712,GO:0044763,GO:0046872,GO:0047445,GO:0071704,GO:1901575
FGRAMPH1_01G01613	0.151109	8.89434	1	TBA_GIBZE	Tubulin alpha chain;	tubulin alpha chain	GO:0000166,GO:0001882,GO:0001883,GO:0003674,GO:0003824,GO:0003924,GO:0005198,GO:0005200,GO:0005488,GO:0005525,GO:0005575,GO:0005737,GO:0005874,GO:0007017,GO:0008150,GO:0009987,GO:0016462,GO:0016787,GO:0016817,GO:0016818,GO:0017076,GO:0017111,GO:0019001,GO:0032549,GO:0032550,GO:0032553,GO:0032555,GO:0032561,GO:0035639,GO:0036094,GO:0043167,GO:0043168,GO:0044422,GO:0044424,GO:0044430,GO:0044446,GO:…
FGRAMPH1_01G01615	-0.227427	4.00467	1	.	NA	hypothetical protein	No GO terms assigned
FGRAMPH1_01G01617	0.860897	6.40067	0.0232199	.	NA	related to RNQ1- epigenetic modifier of function	No GO terms assigned
FGRAMPH1_01G01619	-0.247092	7.39184	1	.	NA	spore coat sp96 precursor	No GO terms assigned
FGRAMPH1_01G01621	-0.164279	4.2524	1	PBP1_CRYNH	.	pbp1-pab1p interacting	No GO terms assigned
FGRAMPH1_01G01623	0.402716	8.07032	1	QCR2_NEUCR	Cytochrome b-c1 complex subunit 2, mitochondrial;	ubiquinol-cytochrome c reductase core subunit 2	GO:0003674,GO:0003824,GO:0004175,GO:0004222,GO:0005488,GO:0005575,GO:0005743,GO:0006508,GO:0006807,GO:0008150,GO:0008152,GO:0008233,GO:0008237,GO:0008270,GO:0016020,GO:0016485,GO:0016787,GO:0019538,GO:0019866,GO:0031090,GO:0031966,GO:0043167,GO:0043169,GO:0043170,GO:0044238,GO:0044422,GO:0044424,GO:0044425,GO:0044429,GO:0044444,GO:0044446,GO:0044464,GO:0044699,GO:0044710,GO:0046872,GO:0046914,GO:…
FGRAMPH1_01G01625	-0.919891	6.77016	0.0639386	RPC3_NEUCR	DNA-directed RNA polymerase III subunit rpc-3;	dna-directed rna polymerase iii subunit rpc3	GO:0000428,GO:0003674,GO:0003676,GO:0003677,GO:0003824,GO:0003899,GO:0005488,GO:0005575,GO:0005666,GO:0005815,GO:0005816,GO:0006139,GO:0006351,GO:0006383,GO:0006725,GO:0006807,GO:0008150,GO:0008152,GO:0009058,GO:0009059,GO:0009987,GO:0016070,GO:0016740,GO:0016772,GO:0016779,GO:0018130,GO:0019438,GO:0030880,GO:0032774,GO:0032991,GO:0034062,GO:0034641,GO:0034645,GO:0034654,GO:0043170,GO:0043226,GO:…
FGRAMPH1_01G01627	0.413954	7.41901	1	YJE9_SCHPO	Uncharacterized mitochondrial carrier C1682.09c;	mitochondrial gtp gdp carrier 1	GO:0001408,GO:0001409,GO:0003674,GO:0003735,GO:0005198,GO:0005215,GO:0005575,GO:0005739,GO:0005743,GO:0006412,GO:0006518,GO:0006807,GO:0006810,GO:0006862,GO:0008150,GO:0008152,GO:0009058,GO:0009059,GO:0009987,GO:0015215,GO:0015216,GO:0015605,GO:0015748,GO:0015865,GO:0015931,GO:0015932,GO:0016020,GO:0016021,GO:0019538,GO:0019866,GO:0022857,GO:0022891,GO:0022892,GO:0031090,GO:0031224,GO:0031966,GO:…
FGRAMPH1_01G01629	0.108526	5.47229	1	.	NA	transport uso1	No GO terms assigned
FGRAMPH1_01G01631	0.0505708	4.31092	1	DAD3_SCHPO	DASH complex subunit dad3;	DASH complex subunit dad3	GO:0000226,GO:0000940,GO:0000942,GO:0005575,GO:0005737,GO:0005819,GO:0005874,GO:0006996,GO:0007010,GO:0007017,GO:0007051,GO:0007052,GO:0008150,GO:0008608,GO:0009987,GO:0016043,GO:0022402,GO:0031134,GO:0032991,GO:0042729,GO:0043226,GO:0043228,GO:0043229,GO:0043232,GO:0043234,GO:0044422,GO:0044424,GO:0044427,GO:0044428,GO:0044430,GO:0044446,GO:0044454,GO:0044464,GO:0044699,GO:0044763,GO:0051301,GO:…
FGRAMPH1_01G01633	0.132852	6.05733	1	RT05_YEAST	37S ribosomal protein S5, mitochondrial;	30s ribosomal s5	GO:0000314,GO:0003674,GO:0003676,GO:0003723,GO:0003735,GO:0005198,GO:0005488,GO:0005575,GO:0005763,GO:0006412,GO:0006518,GO:0006807,GO:0008150,GO:0008152,GO:0009058,GO:0009059,GO:0009987,GO:0015935,GO:0019538,GO:0030529,GO:0032543,GO:0032991,GO:0034641,GO:0034645,GO:0043043,GO:0043170,GO:0043603,GO:0043604,GO:0044237,GO:0044238,GO:0044249,GO:0044260,GO:0044267,GO:0044271,GO:0044391,GO:0044422,GO:…
FGRAMPH1_01G01637	0.862166	5.56662	0.0405579	.	NA	hypothetical protein FPSE_04721	No GO terms assigned
FGRAMPH1_01G01641	9.39945e-05	5.61412	1	GEFA_DICDI	Ras guanine nucleotide exchange factor A;	hypothetical protein	GO:0003674,GO:0005085,GO:0005088,GO:0005575,GO:0005829,GO:0006140,GO:0006935,GO:0006950,GO:0007154,GO:0007165,GO:0007190,GO:0007264,GO:0007265,GO:0008047,GO:0008150,GO:0009267,GO:0009605,GO:0009889,GO:0009891,GO:0009893,GO:0009966,GO:0009967,GO:0009987,GO:0009991,GO:0010468,GO:0010562,GO:0010604,GO:0010628,GO:0010646,GO:0010647,GO:0010851,GO:0010853,GO:0019219,GO:0019220,GO:0019222,GO:0023051,GO:…
FGRAMPH1_01G01643	-0.553607	1.04144	0.795105	.	NA	hypothetical protein	No GO terms assigned
FGRAMPH1_01G01645	-0.141473	3.12858	1	HIT1_YEAST	Protein HIT1;	Zinc finger HIT domain-containing 3	GO:0000463,GO:0000470,GO:0000491,GO:0000492,GO:0003674,GO:0005488,GO:0006139,GO:0006364,GO:0006396,GO:0006725,GO:0006807,GO:0008150,GO:0008152,GO:0009987,GO:0016043,GO:0016070,GO:0016072,GO:0022607,GO:0022618,GO:0034470,GO:0034622,GO:0034641,GO:0034660,GO:0043167,GO:0043169,GO:0043170,GO:0043933,GO:0044237,GO:0044238,GO:0044260,GO:0046483,GO:0046872,GO:0065003,GO:0071704,GO:0071826,GO:0071840,GO:…
FGRAMPH1_01G01647	-0.322601	5.78203	1	YH9J_SCHPO	NifU-like protein C1709.19c;	Fe S biogenesis	GO:0003674,GO:0005488,GO:0005506,GO:0005575,GO:0005739,GO:0005759,GO:0006790,GO:0008150,GO:0008152,GO:0009058,GO:0009987,GO:0016043,GO:0016226,GO:0022607,GO:0031163,GO:0031974,GO:0043167,GO:0043169,GO:0043226,GO:0043227,GO:0043229,GO:0043231,GO:0043233,GO:0044237,GO:0044249,GO:0044422,GO:0044424,GO:0044429,GO:0044444,GO:0044446,GO:0044464,GO:0046872,GO:0046914,GO:0051186,GO:0051188,GO:0051536,GO:…
FGRAMPH1_01G01649	0.0284991	0.452204	1	.	NA	unnamed protein product	No GO terms assigned
FGRAMPH1_01G01651	0.0128191	4.76737	1	LAD_HYPJE	L-arabinitol 4-dehydrogenase;	l-iditol 2-dehydrogenase	GO:0003674,GO:0003824,GO:0005488,GO:0005975,GO:0005996,GO:0006012,GO:0006793,GO:0006796,GO:0008150,GO:0008152,GO:0008270,GO:0009056,GO:0009058,GO:0009987,GO:0016052,GO:0016491,GO:0016614,GO:0016616,GO:0019318,GO:0019320,GO:0019321,GO:0019323,GO:0019388,GO:0019566,GO:0019568,GO:0019569,GO:0019572,GO:0019637,GO:0042732,GO:0042843,GO:0043167,GO:0043169,GO:0044237,GO:0044238,GO:0044281,GO:0044282,GO:…
FGRAMPH1_01G01653	-0.00235112	9.11857	1	ATPN_YARLI	.	f-type h+-transporting atpase subunit g	No GO terms assigned
FGRAMPH1_01G01655	0.510611	4.86501	0.897932	LAEA_GIBZE	.	methyl transferase	No GO terms assigned
FGRAMPH1_01G01659	0.504179	6.20071	0.935042	TOA1_SCHPO	Transcription initiation factor IIA large subunit {ECO:0000250|UniProtKB:P32773, ECO:0000312|EMBL:CAB57938.1};	transcription factor	GO:0000988,GO:0000990,GO:0000991,GO:0003674,GO:0005575,GO:0005634,GO:0005667,GO:0005672,GO:0005829,GO:0006139,GO:0006351,GO:0006352,GO:0006355,GO:0006357,GO:0006366,GO:0006367,GO:0006725,GO:0006807,GO:0008150,GO:0008152,GO:0009058,GO:0009059,GO:0009889,GO:0009987,GO:0010468,GO:0010556,GO:0016070,GO:0018130,GO:0019219,GO:0019222,GO:0019438,GO:0031323,GO:0031326,GO:0032774,GO:0032991,GO:0034641,GO:…
FGRAMPH1_01G01661	-0.0839221	4.82313	1	MA1B1_HUMAN	Endoplasmic reticulum mannosyl-oligosaccharide 1,2-alpha-mannosidase;	endoplasmic reticulum mannosyl-oligosaccharide -alpha-mannosidase	GO:0003674,GO:0003824,GO:0004553,GO:0004559,GO:0004571,GO:0005488,GO:0005509,GO:0005575,GO:0005783,GO:0005789,GO:0005794,GO:0005975,GO:0006457,GO:0006464,GO:0006486,GO:0006487,GO:0006491,GO:0006508,GO:0006511,GO:0006517,GO:0006807,GO:0006950,GO:0008150,GO:0008152,GO:0009056,GO:0009057,GO:0009100,GO:0009311,GO:0009987,GO:0010033,GO:0010243,GO:0010498,GO:0015923,GO:0015924,GO:0016020,GO:0016021,GO:…
FGRAMPH1_01G01663	-0.222255	6.3525	1	SLP1_SCHPO	WD repeat-containing protein slp1;	WD repeat-containing protein slp1	GO:0000070,GO:0000819,GO:0005575,GO:0005634,GO:0005815,GO:0005816,GO:0005819,GO:0006996,GO:0007059,GO:0007092,GO:0008104,GO:0008150,GO:0009893,GO:0009987,GO:0010604,GO:0016043,GO:0019222,GO:0022402,GO:0031323,GO:0031325,GO:0031396,GO:0031398,GO:0031399,GO:0031401,GO:0032153,GO:0032268,GO:0032270,GO:0032991,GO:0033036,GO:0033597,GO:0034613,GO:0043085,GO:0043226,GO:0043227,GO:0043228,GO:0043229,GO:…
FGRAMPH1_01G01665	-0.24021	4.87778	1	RNGB_DICDI	RING finger protein B;	RING finger B	GO:0003674,GO:0005488,GO:0005575,GO:0005737,GO:0008270,GO:0043167,GO:0043169,GO:0044424,GO:0044464,GO:0046872,GO:0046914
FGRAMPH1_01G01667	0.344011	6.76609	1	SFP1_YEAST	Transcription factor SFP1;	Zinc finger SFP1	GO:0003674,GO:0003676,GO:0003677,GO:0005488,GO:0005575,GO:0005634,GO:0005737,GO:0006139,GO:0006351,GO:0006355,GO:0006357,GO:0006725,GO:0006807,GO:0008150,GO:0008152,GO:0008361,GO:0009058,GO:0009059,GO:0009889,GO:0009891,GO:0009893,GO:0009987,GO:0010468,GO:0010556,GO:0010557,GO:0010604,GO:0010628,GO:0016043,GO:0016070,GO:0018130,GO:0019219,GO:0019222,GO:0019438,GO:0031323,GO:0031325,GO:0031326,GO:…
FGRAMPH1_01G01673	0.358117	8.12442	1	RCF2_SCHPO	Respiratory supercomplex factor 2 homolog C1565.01;	mitochondrial hypoxia responsive containing	GO:0005575,GO:0005739,GO:0006461,GO:0008150,GO:0008535,GO:0009987,GO:0016021,GO:0016043,GO:0017004,GO:0022607,GO:0031224,GO:0031300,GO:0031301,GO:0031304,GO:0031305,GO:0032592,GO:0032991,GO:0033108,GO:0033617,GO:0034622,GO:0043226,GO:0043227,GO:0043229,GO:0043231,GO:0043234,GO:0043623,GO:0043933,GO:0044085,GO:0044422,GO:0044424,GO:0044425,GO:0044429,GO:0044444,GO:0044446,GO:0044455,GO:0044464,GO:…
FGRAMPH1_01G01677	1.22924	3.70379	0.00606142	DUS3_CHAGB	tRNA-dihydrouridine(47) synthase [NAD(P)(+)];	trna-dihydrouridine synthase 3	GO:0000166,GO:0003674,GO:0003824,GO:0005488,GO:0005575,GO:0005634,GO:0005737,GO:0016491,GO:0016627,GO:0017150,GO:0036094,GO:0043167,GO:0043168,GO:0043169,GO:0043226,GO:0043227,GO:0043229,GO:0043231,GO:0044424,GO:0044464,GO:0046872,GO:0048037,GO:0050660,GO:0050662,GO:0097159,GO:1901265,GO:1901363
FGRAMPH1_01G01679	0.0584982	5.99641	1	PEX13_YEAST	Peroxisomal membrane protein PAS20;	related to peroxisomal membrane pex13	GO:0003674,GO:0005488,GO:0005515,GO:0005575,GO:0005778,GO:0008150,GO:0009987,GO:0016020,GO:0016021,GO:0016560,GO:0022406,GO:0022615,GO:0030674,GO:0031090,GO:0031224,GO:0031903,GO:0032991,GO:0042579,GO:0043226,GO:0043227,GO:0043229,GO:0043231,GO:0044422,GO:0044424,GO:0044425,GO:0044438,GO:0044439,GO:0044444,GO:0044446,GO:0044464,GO:0044699,GO:0044763,GO:0060090,GO:0098588,GO:0098805,GO:1990351,GO:…
FGRAMPH1_01G01681	-0.256071	5.13398	1	YEG3_SCHPO	Uncharacterized WD repeat-containing protein C26H5.03;	chromatin assembly factor 1 subunit b	GO:0003674,GO:0005488,GO:0005515,GO:0005575,GO:0005634,GO:0005657,GO:0005829,GO:0006139,GO:0006259,GO:0006325,GO:0006333,GO:0006334,GO:0006335,GO:0006338,GO:0006725,GO:0006807,GO:0008150,GO:0008152,GO:0009987,GO:0016043,GO:0022402,GO:0022607,GO:0031297,GO:0032991,GO:0033186,GO:0034622,GO:0034641,GO:0034723,GO:0034728,GO:0042393,GO:0043170,GO:0043226,GO:0043227,GO:0043229,GO:0043231,GO:0043234,GO:…
FGRAMPH1_01G01687	2.09763	6.21909	1.99946e-06	YBT1_CANGA	.	multidrug transporter	No GO terms assigned
FGRAMPH1_01G01689	-0.535683	5.29635	0.845531	.	NA	hypothetical protein	No GO terms assigned
FGRAMPH1_01G01691	0.405909	10.4246	1	RS11B_YEAST	40S ribosomal protein S11-B;	40S ribosomal protein S11	GO:0000028,GO:0000462,GO:0002181,GO:0003674,GO:0003676,GO:0003723,GO:0003735,GO:0005198,GO:0005488,GO:0005575,GO:0006139,GO:0006364,GO:0006396,GO:0006412,GO:0006518,GO:0006725,GO:0006807,GO:0008150,GO:0008152,GO:0009058,GO:0009059,GO:0009987,GO:0015935,GO:0016043,GO:0016070,GO:0016072,GO:0019538,GO:0019843,GO:0022607,GO:0022618,GO:0022627,GO:0030490,GO:0030529,GO:0032991,GO:0034470,GO:0034622,GO:…
FGRAMPH1_01G01693	-0.0749196	3.01516	1	SPC7_SCHPO	Kinetochore protein spc7;	kinetochore spc7	GO:0000226,GO:0000775,GO:0000776,GO:0000777,GO:0000778,GO:0000779,GO:0000939,GO:0000941,GO:0003674,GO:0005488,GO:0005515,GO:0005575,GO:0005634,GO:0005815,GO:0005816,GO:0005829,GO:0006996,GO:0007010,GO:0007017,GO:0007020,GO:0007049,GO:0007165,GO:0008017,GO:0008092,GO:0008104,GO:0008150,GO:0008608,GO:0009987,GO:0015631,GO:0016043,GO:0022402,GO:0022414,GO:0031134,GO:0031503,GO:0031617,GO:0032153,GO:…
FGRAMPH1_01G01695	-0.223888	1.43891	1	.	NA	unnamed protein product	No GO terms assigned
FGRAMPH1_01G01699	-0.22972	2.96634	1	ATG14_GIBZE	.	hypothetical protein	No GO terms assigned
FGRAMPH1_01G01701	0.979702	4.07339	0.0540814	.	NA	hypothetical protein	No GO terms assigned
FGRAMPH1_01G01705	0.333892	7.61037	1	CSK2A_NEUCR	Casein kinase II subunit alpha;	casein kinase II subunit alpha	GO:0000166,GO:0003674,GO:0003824,GO:0004672,GO:0004674,GO:0005488,GO:0005524,GO:0005575,GO:0005730,GO:0005829,GO:0007163,GO:0008150,GO:0008360,GO:0009987,GO:0016301,GO:0016740,GO:0016772,GO:0016773,GO:0017076,GO:0022603,GO:0022604,GO:0030554,GO:0031931,GO:0031932,GO:0032553,GO:0032555,GO:0032559,GO:0032991,GO:0035639,GO:0036094,GO:0038201,GO:0043167,GO:0043168,GO:0043226,GO:0043228,GO:0043229,GO:…
FGRAMPH1_01G01707	0.667173	2.27386	0.509201	YK12_SCHPO	Uncharacterized protein PB1A10.02;	hypothetical protein	GO:0000775,GO:0000779,GO:0000780,GO:0005575,GO:0005634,GO:0005829,GO:0006325,GO:0006333,GO:0006334,GO:0006336,GO:0006338,GO:0006461,GO:0006996,GO:0008104,GO:0008150,GO:0009987,GO:0016043,GO:0022607,GO:0031055,GO:0033036,GO:0033365,GO:0034080,GO:0034502,GO:0034613,GO:0034622,GO:0034724,GO:0034728,GO:0043044,GO:0043226,GO:0043227,GO:0043229,GO:0043231,GO:0043486,GO:0043623,GO:0043933,GO:0044422,GO:…
FGRAMPH1_01G01709	-0.619577	5.88564	0.547082	BECN1_GIBZE	.	beclin 1	No GO terms assigned
FGRAMPH1_01G01713	0.806639	7.4235	0.0703594	ATD3B_HUMAN	ATPase family AAA domain-containing protein 3B;	ATPase family AAA domain-containing 3B	GO:0000166,GO:0003674,GO:0005488,GO:0005524,GO:0005575,GO:0005743,GO:0016020,GO:0017076,GO:0019866,GO:0030554,GO:0031090,GO:0031966,GO:0032553,GO:0032555,GO:0032559,GO:0035639,GO:0036094,GO:0043167,GO:0043168,GO:0044422,GO:0044424,GO:0044429,GO:0044444,GO:0044446,GO:0044464,GO:0097159,GO:0097367,GO:1901265,GO:1901363
FGRAMPH1_01G01717	-0.360497	9.4336	1	.	NA	hypothetical protein FPSE_00654	No GO terms assigned
FGRAMPH1_01G01719	-0.469889	4.86634	0.997895	.	NA	hypothetical protein	No GO terms assigned
FGRAMPH1_01G01721	0.430858	0.566725	0.927924	.	NA	related to DUF636 domain	No GO terms assigned
FGRAMPH1_01G01723	0.333818	4.22052	1	FOLE_NEUCR	Folylpolyglutamate synthase;	folylpolyglutamate synthase	GO:0000166,GO:0003674,GO:0003824,GO:0004326,GO:0005488,GO:0005524,GO:0005575,GO:0005743,GO:0005759,GO:0006730,GO:0008150,GO:0008152,GO:0009987,GO:0016020,GO:0016874,GO:0016879,GO:0016881,GO:0017076,GO:0019866,GO:0030554,GO:0031090,GO:0031966,GO:0031974,GO:0032553,GO:0032555,GO:0032559,GO:0035639,GO:0036094,GO:0043167,GO:0043168,GO:0043233,GO:0044237,GO:0044281,GO:0044422,GO:0044424,GO:0044429,GO:…
FGRAMPH1_01G01727	-0.235506	7.70808	1	MIC60_FUSV7	.	mysoin heavy chain	No GO terms assigned
FGRAMPH1_01G01731	1.21279	5.59047	0.000766084	YPT5_SCHPO	GTP-binding protein ypt5;	GTP-binding protein ypt5	GO:0000166,GO:0001882,GO:0001883,GO:0003674,GO:0003824,GO:0003924,GO:0005488,GO:0005525,GO:0005575,GO:0005634,GO:0005768,GO:0005769,GO:0005770,GO:0005829,GO:0005886,GO:0006810,GO:0006897,GO:0006906,GO:0006996,GO:0007165,GO:0007264,GO:0008104,GO:0008150,GO:0009987,GO:0010008,GO:0015031,GO:0015833,GO:0016020,GO:0016043,GO:0016050,GO:0016192,GO:0016462,GO:0016787,GO:0016817,GO:0016818,GO:0017076,GO:…
FGRAMPH1_01G01733	-0.0321155	7.65649	1	SAC1_YEAST	Phosphoinositide phosphatase SAC1;	phosphoinositide phosphatase	GO:0002178,GO:0003674,GO:0003824,GO:0004438,GO:0005575,GO:0005797,GO:0006629,GO:0006644,GO:0006650,GO:0006661,GO:0006793,GO:0006796,GO:0008150,GO:0008152,GO:0008610,GO:0008654,GO:0009058,GO:0009987,GO:0016021,GO:0016311,GO:0016787,GO:0016788,GO:0016791,GO:0017059,GO:0019637,GO:0030173,GO:0030176,GO:0030258,GO:0031211,GO:0031224,GO:0031227,GO:0031228,GO:0031300,GO:0031301,GO:0031984,GO:0031985,GO:…
FGRAMPH1_01G01735	-0.800031	3.41699	0.355945	.	NA	hypothetical protein	No GO terms assigned
FGRAMPH1_01G01737	-0.2828	5.06765	1	SYIM_SCHPO	Isoleucine--tRNA ligase, mitochondrial;	isoleucyl-trna synthetase	GO:0000166,GO:0002161,GO:0003674,GO:0003824,GO:0004812,GO:0004822,GO:0005488,GO:0005524,GO:0005575,GO:0005739,GO:0005759,GO:0005829,GO:0006082,GO:0006139,GO:0006399,GO:0006412,GO:0006418,GO:0006428,GO:0006518,GO:0006520,GO:0006725,GO:0006807,GO:0008150,GO:0008152,GO:0009058,GO:0009059,GO:0009987,GO:0016070,GO:0016787,GO:0016788,GO:0016874,GO:0016875,GO:0016876,GO:0017076,GO:0019538,GO:0019752,GO:…
FGRAMPH1_01G01739	0.250301	4.5651	1	.	NA	hypothetical protein	No GO terms assigned
FGRAMPH1_01G01747	0.244585	5.33371	1	MTXL_SCHPO	Metaxin-like protein C409.19c;	hypothetical protein	GO:0001401,GO:0003674,GO:0005215,GO:0005575,GO:0005634,GO:0005737,GO:0005829,GO:0006605,GO:0006626,GO:0006810,GO:0006839,GO:0006886,GO:0006996,GO:0007005,GO:0007006,GO:0007008,GO:0008104,GO:0008150,GO:0008565,GO:0009987,GO:0015031,GO:0015197,GO:0015833,GO:0016043,GO:0022892,GO:0032991,GO:0033036,GO:0033365,GO:0034613,GO:0042886,GO:0043226,GO:0043227,GO:0043229,GO:0043231,GO:0043234,GO:0044422,GO:…
FGRAMPH1_01G01749	0.43126	3.92598	0.988498	PIGU_RAT	Phosphatidylinositol glycan anchor biosynthesis class U protein;	phosphatidylinositol class u	GO:0005575,GO:0006464,GO:0006497,GO:0006505,GO:0006506,GO:0006629,GO:0006643,GO:0006644,GO:0006650,GO:0006661,GO:0006664,GO:0006793,GO:0006796,GO:0006807,GO:0008150,GO:0008152,GO:0008610,GO:0008654,GO:0009058,GO:0009247,GO:0009987,GO:0019538,GO:0019637,GO:0032991,GO:0036211,GO:0042765,GO:0043170,GO:0043412,GO:0044237,GO:0044238,GO:0044249,GO:0044255,GO:0044260,GO:0044267,GO:0044422,GO:0044424,GO:…
FGRAMPH1_01G01751	-0.12431	6.52075	1	PESC_CHAGB	Pescadillo homolog {ECO:0000255|HAMAP-Rule:MF_03028};	pescadillo development	GO:0000460,GO:0000463,GO:0000466,GO:0000470,GO:0003674,GO:0005488,GO:0005575,GO:0005654,GO:0005730,GO:0006139,GO:0006364,GO:0006396,GO:0006725,GO:0006807,GO:0008150,GO:0008152,GO:0009987,GO:0016070,GO:0016072,GO:0030529,GO:0030684,GO:0030687,GO:0032991,GO:0034470,GO:0034641,GO:0034660,GO:0043021,GO:0043170,GO:0043226,GO:0043228,GO:0043229,GO:0043232,GO:0044237,GO:0044238,GO:0044260,GO:0044422,GO:…
FGRAMPH1_01G01753	0.4596	2.95903	0.909666	.	NA	hypothetical protein	No GO terms assigned
FGRAMPH1_01G01755	-0.078923	4.31605	1	BIMC_EMENI	Kinesin-like protein bimC;	kinesin family member 11	GO:0000073,GO:0000166,GO:0000226,GO:0003674,GO:0003774,GO:0003777,GO:0003824,GO:0005488,GO:0005515,GO:0005524,GO:0005575,GO:0005634,GO:0005737,GO:0005815,GO:0005816,GO:0005819,GO:0005871,GO:0005874,GO:0005875,GO:0005876,GO:0006928,GO:0006996,GO:0007010,GO:0007017,GO:0007018,GO:0007051,GO:0007052,GO:0007059,GO:0008017,GO:0008092,GO:0008150,GO:0008574,GO:0009987,GO:0015631,GO:0016043,GO:0016462,GO:…
FGRAMPH1_01G01757	-0.0958586	4.92177	1	.	NA	hypothetical protein	No GO terms assigned
FGRAMPH1_01G01759	-0.434496	3.0859	0.979942	YCRA_SCHPO	SPRY domain-containing protein C285.10c;	hypothetical protein	GO:0005575,GO:0005737,GO:0016021,GO:0031224,GO:0044424,GO:0044425,GO:0044464
FGRAMPH1_01G01761	0.186461	5.01355	1	VCX1_YEAST	Vacuolar calcium ion transporter;	vacuolar calcium ion transporter	GO:0000322,GO:0000323,GO:0000324,GO:0000329,GO:0003674,GO:0005215,GO:0005451,GO:0005488,GO:0005575,GO:0005773,GO:0005774,GO:0006810,GO:0006811,GO:0006812,GO:0006813,GO:0006816,GO:0006873,GO:0006874,GO:0006875,GO:0008150,GO:0008324,GO:0009987,GO:0015075,GO:0015077,GO:0015078,GO:0015079,GO:0015085,GO:0015291,GO:0015297,GO:0015298,GO:0015299,GO:0015368,GO:0015369,GO:0015386,GO:0015491,GO:0015672,GO:…
FGRAMPH1_01G01763	-0.582044	4.31798	0.66479	KIN4_YEAST	Serine/threonine-protein kinase KIN4;	camk camkl kin4 kinase	GO:0000075,GO:0000166,GO:0001100,GO:0003674,GO:0003824,GO:0004672,GO:0004674,GO:0005488,GO:0005524,GO:0005575,GO:0005737,GO:0005815,GO:0005816,GO:0005935,GO:0005938,GO:0006464,GO:0006468,GO:0006793,GO:0006796,GO:0006807,GO:0007088,GO:0007093,GO:0007096,GO:0007165,GO:0007346,GO:0008104,GO:0008150,GO:0008152,GO:0009987,GO:0010564,GO:0010639,GO:0010948,GO:0010965,GO:0016301,GO:0016310,GO:0016740,GO:…
FGRAMPH1_01G01765	0.102692	5.04077	1	GWT1_GIBZE	GPI-anchored wall transfer protein 1;	GPI-anchored wall transfer protein 1	GO:0003674,GO:0003824,GO:0005575,GO:0005789,GO:0006464,GO:0006497,GO:0006505,GO:0006506,GO:0006629,GO:0006643,GO:0006644,GO:0006650,GO:0006661,GO:0006664,GO:0006793,GO:0006796,GO:0006807,GO:0008150,GO:0008152,GO:0008374,GO:0008610,GO:0008654,GO:0009058,GO:0009247,GO:0009987,GO:0016020,GO:0016021,GO:0016740,GO:0016746,GO:0016747,GO:0019538,GO:0019637,GO:0031224,GO:0032216,GO:0036211,GO:0043170,GO:…
FGRAMPH1_01G01767	-0.218471	0.509826	1	.	NA	hypothetical protein FPSE_00311	No GO terms assigned
FGRAMPH1_01G01771	0.381325	8.47513	1	GT2_GIBZE	.	glycosyltransferase family 2	No GO terms assigned
FGRAMPH1_01G01779	-0.607519	1.57852	0.623406	.	NA	hypothetical protein	No GO terms assigned
FGRAMPH1_01G01781	-0.800578	5.89652	0.105576	AKT31_ALTAL	.	enoyl- hydratase	No GO terms assigned
FGRAMPH1_01G01783	0.200573	4.63225	1	.	NA	hypothetical protein	No GO terms assigned
FGRAMPH1_01G01785	0.371385	5.58574	1	DLD1_KLULA	D-lactate dehydrogenase [cytochrome], mitochondrial;	D-lactate dehydrogenase (cytochrome)	GO:0000166,GO:0003674,GO:0003824,GO:0004457,GO:0004458,GO:0005488,GO:0005575,GO:0005759,GO:0016491,GO:0016614,GO:0016898,GO:0031974,GO:0036094,GO:0043167,GO:0043168,GO:0043233,GO:0044422,GO:0044424,GO:0044429,GO:0044444,GO:0044446,GO:0044464,GO:0048037,GO:0050660,GO:0050662,GO:0070013,GO:0097159,GO:1901265,GO:1901363
FGRAMPH1_01G01791	-0.143801	4.71459	1	CP070_HUMAN	UPF0183 protein C16orf70;	hypothetical protein	No GO terms assigned
FGRAMPH1_01G01793	0.197418	5.39343	1	FAAH_MEDTR	.	Glutamyl-tRNA(Gln) amidotransferase subunit A	No GO terms assigned
FGRAMPH1_01G01795	0.069378	8.95743	1	.	NA	hypothetical protein	No GO terms assigned
FGRAMPH1_01G01797	0.758298	5.17861	0.183251	CGPB_FUSVN	.	cutinase palindrome-binding protein	No GO terms assigned
FGRAMPH1_01G01801	0.263251	3.57799	1	RAD50_YEAST	DNA repair protein RAD50;	dna repair rad50	GO:0000166,GO:0000706,GO:0000722,GO:0000723,GO:0000724,GO:0000725,GO:0000726,GO:0000727,GO:0000729,GO:0003674,GO:0003676,GO:0003677,GO:0003690,GO:0003691,GO:0003697,GO:0003824,GO:0004017,GO:0005488,GO:0005524,GO:0005575,GO:0005634,GO:0005654,GO:0006139,GO:0006259,GO:0006281,GO:0006284,GO:0006302,GO:0006303,GO:0006310,GO:0006312,GO:0006725,GO:0006753,GO:0006793,GO:0006796,GO:0006807,GO:0006950,GO:…
FGRAMPH1_01G01803	-0.911631	0.482446	0.394901	DOTC_DOTSN	.	dna repair rad50	No GO terms assigned
FGRAMPH1_01G01805	0.370339	5.01862	1	FMO1_SCHPO	Thiol-specific monooxygenase;	thiol-specific monooxygenase	GO:0000166,GO:0003674,GO:0003824,GO:0004497,GO:0004499,GO:0005488,GO:0005575,GO:0005739,GO:0005789,GO:0006457,GO:0008150,GO:0008152,GO:0009987,GO:0016020,GO:0016491,GO:0016705,GO:0016709,GO:0036094,GO:0043167,GO:0043168,GO:0043226,GO:0043227,GO:0043229,GO:0043231,GO:0044422,GO:0044424,GO:0044425,GO:0044432,GO:0044444,GO:0044446,GO:0044464,GO:0044699,GO:0044710,GO:0048037,GO:0050660,GO:0050661,GO:…
FGRAMPH1_01G01807	-0.0278779	3.49015	1	STB5_YEAST	Protein STB5;	related to STB5-SIN3 binding	GO:0000981,GO:0001071,GO:0003674,GO:0003676,GO:0003677,GO:0003700,GO:0005488,GO:0005575,GO:0005634,GO:0006139,GO:0006351,GO:0006355,GO:0006357,GO:0006725,GO:0006807,GO:0006950,GO:0008150,GO:0008152,GO:0008270,GO:0009058,GO:0009059,GO:0009410,GO:0009889,GO:0009987,GO:0010468,GO:0010556,GO:0016070,GO:0018130,GO:0019219,GO:0019222,GO:0019438,GO:0031323,GO:0031326,GO:0032774,GO:0033554,GO:0034641,GO:…
FGRAMPH1_01G01811	-0.193867	7.25596	1	YEP4_SCHPO	UPF0658 Golgi apparatus membrane protein C23H3.04;	UPF0658 Golgi apparatus membrane	GO:0000139,GO:0005575,GO:0005794,GO:0005886,GO:0016020,GO:0016021,GO:0031090,GO:0031224,GO:0043226,GO:0043227,GO:0043229,GO:0043231,GO:0044422,GO:0044424,GO:0044425,GO:0044431,GO:0044444,GO:0044446,GO:0044464,GO:0098588
FGRAMPH1_01G01813	0.673848	4.65475	0.366644	RMD5A_XENLA	Protein RMD5 homolog A;	transcription factor	No GO terms assigned
FGRAMPH1_01G01817	0.0155996	6.97907	1	TIM10_GIBZE	Mitochondrial import inner membrane translocase subunit TIM10;	import inner membrane translocase subunit TIM10	GO:0003674,GO:0005215,GO:0005488,GO:0005575,GO:0005634,GO:0005829,GO:0006810,GO:0006839,GO:0006886,GO:0006996,GO:0007005,GO:0007006,GO:0007007,GO:0008104,GO:0008150,GO:0008565,GO:0009987,GO:0015031,GO:0015197,GO:0015833,GO:0016043,GO:0017038,GO:0022892,GO:0032991,GO:0033036,GO:0033365,GO:0034613,GO:0042719,GO:0042721,GO:0042886,GO:0043167,GO:0043169,GO:0043226,GO:0043227,GO:0043229,GO:0043231,GO:…
FGRAMPH1_01G01819	-0.517134	4.90297	0.90392	VDH_PSEUH	Vanillin dehydrogenase;	Salicylaldehyde dehydrogenase	GO:0003674,GO:0003824,GO:0016491,GO:0016620,GO:0016903,GO:0050608
FGRAMPH1_01G01821	0.749253	5.50413	0.130419	LEUR_YEAST	Regulatory protein LEU3;	Regulatory LEU3	GO:0000122,GO:0000975,GO:0000981,GO:0000982,GO:0001067,GO:0001071,GO:0001077,GO:0001078,GO:0001227,GO:0001228,GO:0003674,GO:0003676,GO:0003677,GO:0003700,GO:0005488,GO:0005575,GO:0005634,GO:0006082,GO:0006139,GO:0006351,GO:0006355,GO:0006357,GO:0006366,GO:0006520,GO:0006521,GO:0006551,GO:0006725,GO:0006807,GO:0008150,GO:0008152,GO:0008270,GO:0008652,GO:0009058,GO:0009059,GO:0009081,GO:0009082,GO:…
FGRAMPH1_01G01827	1.36888	4.39372	0.000149191	.	NA	hypothetical protein	No GO terms assigned
FGRAMPH1_01G01829	0.251701	4.23697	1	MNL1_SCHPO	ER degradation-enhancing alpha-mannosidase-like protein 1;	mannosyl-oligosaccharide alpha-1%2C2-mannosidase	GO:0003674,GO:0005488,GO:0005509,GO:0005575,GO:0005783,GO:0005788,GO:0005829,GO:0006464,GO:0006491,GO:0006508,GO:0006511,GO:0006516,GO:0006517,GO:0006807,GO:0006950,GO:0007165,GO:0008150,GO:0008152,GO:0009056,GO:0009057,GO:0009100,GO:0009987,GO:0010033,GO:0010243,GO:0010498,GO:0016020,GO:0019538,GO:0019941,GO:0030163,GO:0030246,GO:0030433,GO:0030968,GO:0031974,GO:0033554,GO:0034976,GO:0036211,GO:…
FGRAMPH1_01G01831	0.463307	8.44734	1	APT_YARLI	Adenine phosphoribosyltransferase;	adenine phosphoribosyltransferase	GO:0003674,GO:0003824,GO:0003999,GO:0005488,GO:0005575,GO:0005634,GO:0005829,GO:0006139,GO:0006144,GO:0006163,GO:0006164,GO:0006167,GO:0006168,GO:0006725,GO:0006753,GO:0006793,GO:0006796,GO:0006807,GO:0008150,GO:0008152,GO:0009058,GO:0009112,GO:0009113,GO:0009117,GO:0009123,GO:0009124,GO:0009126,GO:0009127,GO:0009150,GO:0009152,GO:0009156,GO:0009161,GO:0009165,GO:0009167,GO:0009168,GO:0009259,GO:…
FGRAMPH1_01G01833	0.0140432	2.45784	1	YJBC_SCHPO	Uncharacterized protein C553.12c;	conserved fungal	GO:0003674,GO:0005215,GO:0005575,GO:0006810,GO:0008150,GO:0016021,GO:0022857,GO:0031224,GO:0044425,GO:0051179,GO:0051234,GO:0055085
FGRAMPH1_01G01835	-0.805217	4.37876	0.0756881	PEX2_PODAS	Peroxisomal biogenesis factor 2;	peroxisomal biogenesis factor 2	GO:0003674,GO:0005488,GO:0005575,GO:0005778,GO:0008270,GO:0016020,GO:0016021,GO:0031090,GO:0031224,GO:0031903,GO:0042579,GO:0043167,GO:0043169,GO:0043226,GO:0043227,GO:0043229,GO:0043231,GO:0044422,GO:0044424,GO:0044425,GO:0044438,GO:0044439,GO:0044444,GO:0044446,GO:0044464,GO:0046872,GO:0046914,GO:0098588,GO:0098805
FGRAMPH1_01G01837	0.0329781	1.42708	1	IACK_PESFW	.	C6 transcription factor	No GO terms assigned
FGRAMPH1_01G01839	0.474332	4.10227	0.980505	.	NA	hypothetical protein	No GO terms assigned
FGRAMPH1_01G01841	0.191983	5.86621	1	YG66_SCHPO	Uncharacterized RING finger membrane protein C15C4.06c;	ring finger membrane	GO:0000322,GO:0000323,GO:0000324,GO:0003674,GO:0003824,GO:0004842,GO:0005488,GO:0005575,GO:0005773,GO:0005774,GO:0005886,GO:0006464,GO:0006807,GO:0008150,GO:0008152,GO:0008270,GO:0009987,GO:0016020,GO:0016021,GO:0016567,GO:0016740,GO:0016874,GO:0019538,GO:0019787,GO:0031090,GO:0031224,GO:0032153,GO:0032446,GO:0036211,GO:0043167,GO:0043169,GO:0043170,GO:0043226,GO:0043227,GO:0043229,GO:0043231,GO:…
FGRAMPH1_01G01843	0.843771	8.84096	0.042273	.	NA	related to Het-c	No GO terms assigned
FGRAMPH1_01G01847	-0.405562	7.63782	1	.	NA	high mobility group	No GO terms assigned
FGRAMPH1_01G01849	0.119269	4.65978	1	SYM1_GIBZE	Protein SYM1;	SYM1 protein	GO:0005575,GO:0005743,GO:0006066,GO:0006067,GO:0008150,GO:0008152,GO:0016020,GO:0016021,GO:0019866,GO:0031090,GO:0031224,GO:0031966,GO:0034308,GO:0044281,GO:0044422,GO:0044424,GO:0044425,GO:0044429,GO:0044444,GO:0044446,GO:0044464,GO:0044699,GO:0044710,GO:0071704,GO:1901615
FGRAMPH1_01G01851	0.876938	6.70866	0.0126717	.	NA	hypothetical protein	No GO terms assigned
FGRAMPH1_01G01853	-0.0447234	6.21225	1	NAT10_YEAST	RNA cytidine acetyltransferase {ECO:0000255|HAMAP-Rule:MF_03211, ECO:0000305};	N-acetyltransferase 10	GO:0000166,GO:0003674,GO:0003824,GO:0005488,GO:0005524,GO:0005575,GO:0005730,GO:0008080,GO:0008150,GO:0016407,GO:0016410,GO:0016740,GO:0016746,GO:0016747,GO:0017076,GO:0022613,GO:0030529,GO:0030554,GO:0030684,GO:0030688,GO:0032553,GO:0032555,GO:0032559,GO:0032991,GO:0035639,GO:0036094,GO:0042274,GO:0043167,GO:0043168,GO:0043226,GO:0043228,GO:0043229,GO:0043232,GO:0044085,GO:0044422,GO:0044424,GO:…
FGRAMPH1_01G01859	-0.965619	4.90692	0.0277517	YJ48_SCHPO	Uncharacterized methyltransferase C70.08c;	unnamed protein product	GO:0003674,GO:0003824,GO:0005575,GO:0005634,GO:0005829,GO:0008150,GO:0008152,GO:0008168,GO:0008757,GO:0016740,GO:0016741,GO:0032259,GO:0043226,GO:0043227,GO:0043229,GO:0043231,GO:0044424,GO:0044444,GO:0044464
FGRAMPH1_01G01861	-0.0558905	3.8372	1	WSS1_YEAST	DNA-dependent metalloprotease WSS1;	DNA damage response WSS1	GO:0000731,GO:0003674,GO:0003824,GO:0004175,GO:0004222,GO:0005488,GO:0005575,GO:0005635,GO:0006139,GO:0006259,GO:0006281,GO:0006301,GO:0006464,GO:0006725,GO:0006807,GO:0006950,GO:0006974,GO:0008150,GO:0008152,GO:0008233,GO:0008237,GO:0009058,GO:0009059,GO:0009314,GO:0009411,GO:0009416,GO:0009628,GO:0009987,GO:0010224,GO:0010225,GO:0016787,GO:0016925,GO:0018130,GO:0018193,GO:0018205,GO:0019438,GO:…
FGRAMPH1_01G01867	0.136153	2.67168	1	TCSA_EMENI	Two-component system protein A;	signal transduction histidine- kinase	GO:0000003,GO:0000155,GO:0000156,GO:0000160,GO:0000166,GO:0003006,GO:0003674,GO:0003824,GO:0004672,GO:0004673,GO:0004871,GO:0004872,GO:0005488,GO:0005524,GO:0005575,GO:0005737,GO:0006464,GO:0006468,GO:0006793,GO:0006796,GO:0006807,GO:0007165,GO:0008150,GO:0008152,GO:0009987,GO:0016301,GO:0016310,GO:0016740,GO:0016772,GO:0016773,GO:0016775,GO:0017076,GO:0018106,GO:0018193,GO:0018202,GO:0019538,GO:…
FGRAMPH1_01G01869	0.689146	3.77652	0.472572	MU190_SCHPO	Meiotically up-regulated gene 190 protein;	hypothetical protein	GO:0003674,GO:0005488,GO:0005543,GO:0005575,GO:0005634,GO:0005783,GO:0005789,GO:0005815,GO:0005816,GO:0005829,GO:0007049,GO:0008150,GO:0008289,GO:0009987,GO:0016020,GO:0016021,GO:0016043,GO:0022414,GO:0031090,GO:0031224,GO:0031965,GO:0043167,GO:0043168,GO:0043226,GO:0043227,GO:0043228,GO:0043229,GO:0043231,GO:0043232,GO:0044422,GO:0044424,GO:0044425,GO:0044428,GO:0044430,GO:0044432,GO:0044444,GO:…
FGRAMPH1_01G01871	-0.693143	7.04631	0.297478	NOX1_MOUSE	NADPH oxidase 1;	nadph oxidase	GO:0001525,GO:0001817,GO:0001819,GO:0001932,GO:0001934,GO:0001990,GO:0003008,GO:0003044,GO:0003073,GO:0003081,GO:0003674,GO:0003824,GO:0005215,GO:0005216,GO:0005244,GO:0005261,GO:0005488,GO:0005515,GO:0005575,GO:0005737,GO:0005768,GO:0005769,GO:0006801,GO:0006810,GO:0006811,GO:0006812,GO:0006818,GO:0006873,GO:0006885,GO:0006928,GO:0006950,GO:0008150,GO:0008152,GO:0008217,GO:0008284,GO:0008324,GO:…
FGRAMPH1_01G01873	0.532498	5.88473	0.860626	UREA_ASPFU	Urease;	urease	GO:0003674,GO:0003824,GO:0005488,GO:0005575,GO:0005829,GO:0006807,GO:0008150,GO:0008152,GO:0009039,GO:0009056,GO:0009987,GO:0016151,GO:0016787,GO:0016810,GO:0016811,GO:0019627,GO:0034641,GO:0043167,GO:0043169,GO:0043419,GO:0043603,GO:0043605,GO:0044237,GO:0044248,GO:0044270,GO:0044281,GO:0044282,GO:0044424,GO:0044444,GO:0044464,GO:0044699,GO:0044710,GO:0044712,GO:0044763,GO:0046872,GO:0046914,GO:…
FGRAMPH1_01G01875	-0.266515	5.47156	1	NGG1_YEAST	Chromatin-remodeling complexes subunit NGG1;	transcription factor	GO:0000123,GO:0000124,GO:0005575,GO:0005671,GO:0006139,GO:0006325,GO:0006351,GO:0006355,GO:0006464,GO:0006473,GO:0006475,GO:0006725,GO:0006807,GO:0008150,GO:0008152,GO:0009058,GO:0009059,GO:0009889,GO:0009987,GO:0010468,GO:0010556,GO:0016043,GO:0016070,GO:0016568,GO:0016569,GO:0016570,GO:0016573,GO:0018130,GO:0018193,GO:0018205,GO:0018393,GO:0018394,GO:0019219,GO:0019222,GO:0019438,GO:0019538,GO:…
FGRAMPH1_01G01879	0.416197	8.38608	1	DHSD_NEUCR	Succinate dehydrogenase [ubiquinone] cytochrome b small subunit, mitochondrial;	succinate dehydrogenase (ubiquinone) membrane anchor subunit	GO:0003674,GO:0005488,GO:0005575,GO:0005740,GO:0005743,GO:0005749,GO:0006082,GO:0006099,GO:0006101,GO:0008150,GO:0008152,GO:0009987,GO:0016020,GO:0016021,GO:0019752,GO:0019866,GO:0020037,GO:0031090,GO:0031224,GO:0031966,GO:0031967,GO:0031975,GO:0032991,GO:0043167,GO:0043169,GO:0043234,GO:0043436,GO:0044237,GO:0044238,GO:0044281,GO:0044422,GO:0044424,GO:0044425,GO:0044429,GO:0044444,GO:0044446,GO:…
FGRAMPH1_01G01881	0.259105	5.50443	1	SYYM_PODAS	Tyrosine--tRNA ligase, mitochondrial;	tyrosyl-tRNA synthetase	GO:0000166,GO:0003674,GO:0003676,GO:0003723,GO:0003824,GO:0004812,GO:0004831,GO:0005488,GO:0005524,GO:0005575,GO:0005759,GO:0006082,GO:0006139,GO:0006396,GO:0006397,GO:0006399,GO:0006418,GO:0006437,GO:0006520,GO:0006725,GO:0006807,GO:0008150,GO:0008152,GO:0009987,GO:0016070,GO:0016071,GO:0016874,GO:0016875,GO:0016876,GO:0017076,GO:0019752,GO:0030554,GO:0031974,GO:0032553,GO:0032555,GO:0032559,GO:…
FGRAMPH1_01G01883	0.545423	3.33033	0.750711	NPR2_SCHPO	Nitrogen permease regulator 2 homolog;	nitrogen permease regulator	GO:0005575,GO:0005634,GO:0005829,GO:0006139,GO:0006351,GO:0006355,GO:0006725,GO:0006807,GO:0006950,GO:0007154,GO:0008150,GO:0008152,GO:0009058,GO:0009059,GO:0009267,GO:0009605,GO:0009889,GO:0009894,GO:0009966,GO:0009987,GO:0009991,GO:0010468,GO:0010506,GO:0010556,GO:0010646,GO:0016070,GO:0016241,GO:0018130,GO:0019219,GO:0019222,GO:0019438,GO:0023051,GO:0031323,GO:0031326,GO:0031329,GO:0031667,GO:…
FGRAMPH1_01G01885	-0.44515	7.37083	1	DSK2_SCHPO	Deubiquitination-protection protein dph1;	Deubiquitination-protection dph1	GO:0003674,GO:0005488,GO:0005515,GO:0005575,GO:0005634,GO:0005829,GO:0006508,GO:0006511,GO:0006807,GO:0006950,GO:0006996,GO:0007017,GO:0008150,GO:0008152,GO:0009056,GO:0009057,GO:0009892,GO:0009894,GO:0009895,GO:0009987,GO:0010033,GO:0010243,GO:0010498,GO:0010605,GO:0016043,GO:0019222,GO:0019538,GO:0019941,GO:0022402,GO:0022607,GO:0030163,GO:0030433,GO:0030474,GO:0031023,GO:0031593,GO:0032182,GO:…
FGRAMPH1_01G01887	-1.12684	5.65863	0.00108926	QORL2_NEMVE	Quinone oxidoreductase-like protein 2 homolog;	nadph2:quinone reductase	GO:0003674,GO:0003824,GO:0005488,GO:0008270,GO:0016491,GO:0043167,GO:0043169,GO:0046872,GO:0046914
FGRAMPH1_01G01889	-0.0995326	5.6636	1	IPO11_MOUSE	Importin-11;	nuclear transport factor	GO:0003674,GO:0005215,GO:0005575,GO:0005635,GO:0005829,GO:0006606,GO:0006610,GO:0006810,GO:0006886,GO:0006913,GO:0008104,GO:0008150,GO:0008565,GO:0015031,GO:0015197,GO:0015833,GO:0017038,GO:0022892,GO:0031967,GO:0031975,GO:0033036,GO:0033365,GO:0034504,GO:0034613,GO:0042886,GO:0042991,GO:0044422,GO:0044424,GO:0044428,GO:0044444,GO:0044446,GO:0044464,GO:0044699,GO:0044765,GO:0045184,GO:0046907,GO:…
FGRAMPH1_01G01893	1.40912	4.66368	0.000112812	.	NA	transcription factor	No GO terms assigned
FGRAMPH1_01G01895	0.0244013	5.61644	1	NTPPA_SCHPO	.	related to septum formation maf	No GO terms assigned
FGRAMPH1_01G01897	0.639255	2.51109	0.60849	PB1_HUMAN	Protein polybromo-1;	hypothetical protein FPSE_01271	GO:0000228,GO:0000776,GO:0001890,GO:0003006,GO:0003674,GO:0003676,GO:0003677,GO:0003682,GO:0005488,GO:0005575,GO:0005654,GO:0005694,GO:0006139,GO:0006325,GO:0006338,GO:0006351,GO:0006355,GO:0006725,GO:0006807,GO:0007049,GO:0007067,GO:0007507,GO:0008150,GO:0008152,GO:0008285,GO:0009058,GO:0009059,GO:0009889,GO:0009987,GO:0010468,GO:0010556,GO:0016043,GO:0016070,GO:0018130,GO:0019219,GO:0019222,GO:…
FGRAMPH1_01G01899	0.331833	5.56291	1	.	NA	hypothetical protein FPSE_01272	No GO terms assigned
FGRAMPH1_01G01901	0.0609466	8.31455	1	YH93_SCHPO	Uncharacterized endoplasmic reticulum membrane protein C1709.03;	hypothetical protein	GO:0005575,GO:0005783,GO:0005789,GO:0016020,GO:0016021,GO:0031224,GO:0043226,GO:0043227,GO:0043229,GO:0043231,GO:0044422,GO:0044424,GO:0044425,GO:0044432,GO:0044444,GO:0044446,GO:0044464
FGRAMPH1_01G01903	-0.0212676	4.14701	1	HIMD_ASPJA	.	hypothetical protein	No GO terms assigned
FGRAMPH1_01G01905	0.320299	1.14284	1	SYRC_YEAST	Arginine--tRNA ligase, cytoplasmic;	arginyl-trna synthetase	GO:0000166,GO:0003674,GO:0003824,GO:0004812,GO:0004814,GO:0005488,GO:0005524,GO:0005575,GO:0005739,GO:0006082,GO:0006139,GO:0006399,GO:0006412,GO:0006418,GO:0006420,GO:0006518,GO:0006520,GO:0006725,GO:0006807,GO:0008150,GO:0008152,GO:0009058,GO:0009059,GO:0009987,GO:0016070,GO:0016874,GO:0016875,GO:0016876,GO:0017076,GO:0019538,GO:0019752,GO:0030554,GO:0032543,GO:0032553,GO:0032555,GO:0032559,GO:…
FGRAMPH1_01G01907	-0.280455	7.11621	1	RUXG_SCHPO	Small nuclear ribonucleoprotein G;	small nuclear ribonucleo	GO:0000375,GO:0000377,GO:0000395,GO:0000398,GO:0003674,GO:0003676,GO:0003723,GO:0005488,GO:0005575,GO:0005634,GO:0005681,GO:0005682,GO:0005684,GO:0005685,GO:0005686,GO:0005687,GO:0005689,GO:0005829,GO:0006139,GO:0006376,GO:0006396,GO:0006397,GO:0006725,GO:0006807,GO:0008150,GO:0008152,GO:0008380,GO:0009987,GO:0016043,GO:0016070,GO:0016071,GO:0022607,GO:0022618,GO:0030529,GO:0030532,GO:0032991,GO:…
FGRAMPH1_01G01911	-0.127854	4.05495	1	.	NA	hypothetical protein	No GO terms assigned
FGRAMPH1_01G01915	0.0355944	5.82864	1	ETHA_MYCS2	FAD-containing monooxygenase EthA;	fad-containing monooxygenase	GO:0000166,GO:0003674,GO:0003824,GO:0004497,GO:0005488,GO:0005575,GO:0005886,GO:0016020,GO:0016491,GO:0036094,GO:0043167,GO:0043168,GO:0044464,GO:0048037,GO:0050660,GO:0050662,GO:0097159,GO:1901265,GO:1901363
FGRAMPH1_01G01917	0.147421	4.34518	1	.	NA	RNA recognition motif domain partial	No GO terms assigned
FGRAMPH1_01G01919	1.53898	4.13737	0.001076	.	NA	hypothetical protein	No GO terms assigned
FGRAMPH1_01G01923	-0.407028	7.8282	1	USTS_ASPFN	.	glutathione s-transferase	No GO terms assigned
FGRAMPH1_01G01925	-0.0327706	4.46741	1	.	NA	hypothetical protein	No GO terms assigned
FGRAMPH1_01G01927	0.249948	0.604407	1	.	NA	hypothetical protein	No GO terms assigned
FGRAMPH1_01G01929	0.261893	7.43454	1	HMP_RHIME	Flavohemoprotein {ECO:0000255|HAMAP-Rule:MF_01252};	nitric oxide dioxygenase	GO:0000166,GO:0003674,GO:0003824,GO:0005215,GO:0005344,GO:0005488,GO:0006950,GO:0008150,GO:0008941,GO:0009636,GO:0016491,GO:0016705,GO:0016708,GO:0019825,GO:0020037,GO:0022892,GO:0036094,GO:0042221,GO:0043167,GO:0043168,GO:0043169,GO:0046872,GO:0046906,GO:0048037,GO:0050660,GO:0050662,GO:0050896,GO:0051213,GO:0051409,GO:0071949,GO:0097159,GO:1901265,GO:1901363
FGRAMPH1_01G01931	0.0890549	7.41976	1	STI1_SCHPO	Heat shock protein sti1 homolog;	stress-induced-phospho 1	GO:0003674,GO:0004857,GO:0005488,GO:0005515,GO:0005575,GO:0005634,GO:0005737,GO:0005829,GO:0006457,GO:0008150,GO:0009987,GO:0030234,GO:0031072,GO:0032991,GO:0042030,GO:0043086,GO:0043226,GO:0043227,GO:0043229,GO:0043231,GO:0043234,GO:0044092,GO:0044424,GO:0044444,GO:0044464,GO:0050790,GO:0060589,GO:0060590,GO:0065007,GO:0065009,GO:0098772
FGRAMPH1_01G01933	-1.08605	6.18927	0.00735656	BGLB_EMENI	Beta-glucosidase B;	beta-glucosidase b	GO:0000272,GO:0003674,GO:0003824,GO:0004553,GO:0005575,GO:0005886,GO:0005975,GO:0005976,GO:0006073,GO:0008150,GO:0008152,GO:0008422,GO:0009056,GO:0009057,GO:0009251,GO:0009987,GO:0015926,GO:0016020,GO:0016052,GO:0016787,GO:0016798,GO:0030243,GO:0030245,GO:0043170,GO:0044042,GO:0044237,GO:0044238,GO:0044247,GO:0044248,GO:0044260,GO:0044262,GO:0044264,GO:0044275,GO:0044464,GO:0051273,GO:0051275,GO:…
FGRAMPH1_01G01935	-0.260462	5.37365	1	ZRT2_YEAST	Zinc-regulated transporter 2;	zinc-regulated transporter 2	GO:0000007,GO:0000041,GO:0003674,GO:0005215,GO:0005385,GO:0005575,GO:0005886,GO:0006810,GO:0006811,GO:0006812,GO:0006829,GO:0006831,GO:0008150,GO:0008324,GO:0015075,GO:0016020,GO:0016021,GO:0022857,GO:0022890,GO:0022891,GO:0022892,GO:0030001,GO:0031224,GO:0034220,GO:0044425,GO:0044464,GO:0046873,GO:0046915,GO:0051179,GO:0051234,GO:0055085,GO:0070838,GO:0071577,GO:0072509,GO:0072511,GO:0098655,GO:…
FGRAMPH1_01G01937	-0.722487	9.14817	0.430122	.	NA	hemerythrin hhe cation-containing	No GO terms assigned
FGRAMPH1_01G01941	0.38121	7.04654	1	YGL3_SCHPO	UPF0659 protein C216.03;	nad dependent epimerase dehydratase family	GO:0005575,GO:0005634,GO:0005737,GO:0005829,GO:0043226,GO:0043227,GO:0043229,GO:0043231,GO:0044424,GO:0044444,GO:0044464
FGRAMPH1_01G01945	-0.498662	9.02528	0.829294	CTR4_SCHPO	Copper transport protein ctr4;	ctr copper transporter family	GO:0000041,GO:0003674,GO:0005215,GO:0005375,GO:0005575,GO:0005783,GO:0005886,GO:0005887,GO:0006810,GO:0006811,GO:0006812,GO:0006825,GO:0008150,GO:0008324,GO:0015075,GO:0015677,GO:0015679,GO:0016020,GO:0016021,GO:0022857,GO:0022890,GO:0022891,GO:0022892,GO:0030001,GO:0031224,GO:0031226,GO:0034220,GO:0035434,GO:0043226,GO:0043227,GO:0043229,GO:0043231,GO:0044424,GO:0044425,GO:0044444,GO:0044459,GO:…
FGRAMPH1_01G01947	0.790292	2.01784	0.354388	PTAR3_PESFW	.	C6 zink-finger PRO1A	No GO terms assigned
FGRAMPH1_01G01949	-0.259871	7.01269	1	.	NA	hypothetical protein FPSE_09240	No GO terms assigned
FGRAMPH1_01G01951	-0.376359	6.78022	1	YCTB_SCHPO	ENTH domain-containing protein C794.11c;	cytoskeletal adaptor	GO:0000147,GO:0003674,GO:0005488,GO:0005543,GO:0005546,GO:0005575,GO:0005794,GO:0006810,GO:0006892,GO:0006895,GO:0006897,GO:0006996,GO:0007010,GO:0007015,GO:0008150,GO:0008289,GO:0009987,GO:0016043,GO:0016192,GO:0016197,GO:0016482,GO:0022607,GO:0030029,GO:0030036,GO:0030117,GO:0030118,GO:0030120,GO:0030125,GO:0030479,GO:0030865,GO:0030866,GO:0032991,GO:0035091,GO:0043167,GO:0043168,GO:0043226,GO:…
FGRAMPH1_01G01953	0.263684	11.9228	1	CYPH_NEUCR	Peptidyl-prolyl cis-trans isomerase, mitochondrial;	Peptidyl-prolyl cis-trans mitochondrial	GO:0003674,GO:0003755,GO:0003824,GO:0005488,GO:0005575,GO:0005634,GO:0005739,GO:0005829,GO:0006457,GO:0008150,GO:0009987,GO:0016853,GO:0016859,GO:0033218,GO:0042277,GO:0043226,GO:0043227,GO:0043229,GO:0043231,GO:0044424,GO:0044444,GO:0044464
FGRAMPH1_01G01955	-0.638721	4.09334	0.496207	RPC6_SCHPO	Probable DNA-directed RNA polymerase III subunit rpc6;	dna-directed rna polymerase iii subunit rpc6	GO:0000428,GO:0003674,GO:0003676,GO:0003677,GO:0003824,GO:0003899,GO:0005488,GO:0005575,GO:0005634,GO:0005666,GO:0005829,GO:0006139,GO:0006351,GO:0006383,GO:0006725,GO:0006807,GO:0008150,GO:0008152,GO:0009058,GO:0009059,GO:0009987,GO:0016070,GO:0016740,GO:0016772,GO:0016779,GO:0018130,GO:0019438,GO:0030880,GO:0032774,GO:0032991,GO:0034062,GO:0034641,GO:0034645,GO:0034654,GO:0043170,GO:0043226,GO:…
FGRAMPH1_01G01959	0.611043	4.64269	0.58031	RPD3_YEAST	Histone deacetylase RPD3;	histone deacetylase RPD3	GO:0000018,GO:0000083,GO:0000117,GO:0000118,GO:0000122,GO:0000988,GO:0000989,GO:0001302,GO:0003674,GO:0003712,GO:0003713,GO:0003714,GO:0003824,GO:0004407,GO:0005575,GO:0005737,GO:0006139,GO:0006275,GO:0006325,GO:0006342,GO:0006354,GO:0006355,GO:0006356,GO:0006357,GO:0006368,GO:0006464,GO:0006476,GO:0006725,GO:0006807,GO:0007568,GO:0007569,GO:0008104,GO:0008150,GO:0008152,GO:0009058,GO:0009059,GO:…
FGRAMPH1_01G01961	-0.102207	7.69769	1	RPN11_SCHPO	26S proteasome regulatory subunit rpn11;	26S proteasome non-ATPase regulatory subunit 14	GO:0003674,GO:0003824,GO:0004843,GO:0005575,GO:0005634,GO:0005737,GO:0006464,GO:0006508,GO:0006511,GO:0006807,GO:0007088,GO:0007346,GO:0008150,GO:0008152,GO:0008233,GO:0008234,GO:0008541,GO:0009056,GO:0009057,GO:0009987,GO:0010033,GO:0010243,GO:0010498,GO:0010564,GO:0010638,GO:0010965,GO:0014070,GO:0016579,GO:0016787,GO:0019538,GO:0019783,GO:0019941,GO:0030071,GO:0030163,GO:0032991,GO:0033043,GO:…
FGRAMPH1_01G01963	0.40433	1.86107	1	.	NA	hypothetical protein	No GO terms assigned
FGRAMPH1_01G01965	-0.655021	1.76356	0.563214	AXE2_TALPU	Acetylxylan esterase 2;	acetylxylan esterase 2	GO:0000272,GO:0003674,GO:0003824,GO:0005575,GO:0005576,GO:0005975,GO:0005976,GO:0006073,GO:0008150,GO:0008152,GO:0009056,GO:0009057,GO:0009251,GO:0009987,GO:0010383,GO:0010410,GO:0016052,GO:0016787,GO:0016788,GO:0030243,GO:0030245,GO:0043170,GO:0044036,GO:0044042,GO:0044237,GO:0044238,GO:0044247,GO:0044248,GO:0044260,GO:0044262,GO:0044264,GO:0044275,GO:0045491,GO:0045493,GO:0046555,GO:0051273,GO:…
FGRAMPH1_01G01969	1.05414	0.923249	0.274969	.	NA	hypothetical protein	No GO terms assigned
FGRAMPH1_01G01971	0.302796	7.26213	1	SRK1_SCHPO	Serine/threonine-protein kinase srk1;	camk camk1 camk1-rck kinase	GO:0000166,GO:0003674,GO:0003824,GO:0004672,GO:0004674,GO:0005488,GO:0005524,GO:0005575,GO:0005634,GO:0005730,GO:0005737,GO:0006464,GO:0006468,GO:0006793,GO:0006796,GO:0006807,GO:0006950,GO:0007049,GO:0007088,GO:0007165,GO:0007346,GO:0008150,GO:0008152,GO:0009987,GO:0010389,GO:0010564,GO:0010948,GO:0010972,GO:0016301,GO:0016310,GO:0016740,GO:0016772,GO:0016773,GO:0017076,GO:0019538,GO:0022414,GO:…
FGRAMPH1_01G01975	0.275485	5.53228	1	PRLL_FUNXX	.	allantoate permease	No GO terms assigned
FGRAMPH1_01G01977	-0.243045	3.72232	1	.	NA	related to DUF1275 domain	No GO terms assigned
FGRAMPH1_01G01979	-0.816415	6.09648	0.0916877	.	NA	hypothetical protein	No GO terms assigned
FGRAMPH1_01G01981	-2.22762	6.28915	3.72456e-06	MUG14_SCHPO	Meiotically up-regulated gene 14 protein;	l-fuculose-phosphate aldolase	GO:0005575,GO:0005634,GO:0005829,GO:0007049,GO:0008150,GO:0009987,GO:0022414,GO:0043226,GO:0043227,GO:0043229,GO:0043231,GO:0044424,GO:0044444,GO:0044464,GO:0044699,GO:0044702,GO:0044763,GO:0051321
FGRAMPH1_01G01983	-0.101656	5.37368	1	DPF6_CAEEL	Dipeptidyl peptidase family member 6;	dipeptidyl peptidase family member 6	GO:0003674,GO:0003824,GO:0004177,GO:0005575,GO:0005886,GO:0008233,GO:0008236,GO:0008238,GO:0016020,GO:0016021,GO:0016787,GO:0017171,GO:0031224,GO:0044425,GO:0044464,GO:0070011
FGRAMPH1_01G01985	0.0846775	6.90613	1	.	NA	hypothetical protein	No GO terms assigned
FGRAMPH1_01G01989	0.843386	3.4203	0.164583	SID1_SCHPO	Serine/threonine-protein kinase sid1;	ste kinase	GO:0000166,GO:0001932,GO:0001934,GO:0003674,GO:0003824,GO:0004672,GO:0004674,GO:0005488,GO:0005524,GO:0005575,GO:0005634,GO:0005737,GO:0005815,GO:0005816,GO:0005829,GO:0006464,GO:0006468,GO:0006793,GO:0006796,GO:0006807,GO:0006950,GO:0007049,GO:0007067,GO:0007088,GO:0007096,GO:0007165,GO:0007264,GO:0007265,GO:0007346,GO:0008150,GO:0008152,GO:0009893,GO:0009987,GO:0010562,GO:0010564,GO:0010604,GO:…
FGRAMPH1_01G01991	-0.589289	9.39998	0.638913	YA280_ASPFU	Uncharacterized protein AFUA_6G02800;	expression library immunization antigen 1	GO:0003674,GO:0003824,GO:0005575,GO:0005618,GO:0005886,GO:0009277,GO:0016020,GO:0016740,GO:0030312,GO:0031224,GO:0031225,GO:0044425,GO:0044464
FGRAMPH1_01G01993	-0.67985	1.47831	0.542235	CATIN_ARATH	Cactin;	hypothetical protein	GO:0005575,GO:0005681,GO:0006139,GO:0006396,GO:0006397,GO:0006725,GO:0006807,GO:0008150,GO:0008152,GO:0008380,GO:0009987,GO:0016070,GO:0016071,GO:0016604,GO:0016607,GO:0030529,GO:0032991,GO:0034641,GO:0043170,GO:0044237,GO:0044238,GO:0044260,GO:0044422,GO:0044424,GO:0044428,GO:0044446,GO:0044451,GO:0044464,GO:0046483,GO:0071704,GO:0090304,GO:1901360,GO:1990904
FGRAMPH1_01G01995	-0.9191	2.06222	0.192167	FOXA4_XENTR	Forkhead box protein A4;	forkhead box o4	GO:0000981,GO:0001071,GO:0003674,GO:0003676,GO:0003677,GO:0003700,GO:0005488,GO:0005575,GO:0005634,GO:0006139,GO:0006351,GO:0006355,GO:0006357,GO:0006725,GO:0006807,GO:0007399,GO:0008150,GO:0008152,GO:0009058,GO:0009059,GO:0009653,GO:0009889,GO:0009890,GO:0009892,GO:0009987,GO:0010468,GO:0010556,GO:0010558,GO:0010605,GO:0010629,GO:0016070,GO:0018130,GO:0019219,GO:0019222,GO:0019438,GO:0030154,GO:…
FGRAMPH1_01G01997	-0.520543	2.79838	0.78798	.	NA	hypothetical protein	No GO terms assigned
FGRAMPH1_01G01999	-1.45996	3.88157	0.00244116	PHR_NEUCR	Deoxyribodipyrimidine photo-lyase;	deoxyribodipyrimidine photo-lyase	GO:0000166,GO:0003674,GO:0003676,GO:0003677,GO:0003824,GO:0003904,GO:0003913,GO:0005488,GO:0006139,GO:0006259,GO:0006281,GO:0006464,GO:0006725,GO:0006807,GO:0006950,GO:0006974,GO:0008150,GO:0008152,GO:0009987,GO:0016829,GO:0016830,GO:0018298,GO:0019538,GO:0033554,GO:0034641,GO:0036094,GO:0036211,GO:0043170,GO:0043412,GO:0044237,GO:0044238,GO:0044260,GO:0044267,GO:0046483,GO:0050896,GO:0051716,GO:…
FGRAMPH1_01G02001	-0.141192	10.3653	1	RS21_NEUCR	40S ribosomal protein S21;	40s ribosomal s21	GO:0000447,GO:0000461,GO:0000469,GO:0000478,GO:0000479,GO:0002181,GO:0003674,GO:0003735,GO:0005198,GO:0005575,GO:0005634,GO:0006139,GO:0006364,GO:0006396,GO:0006412,GO:0006518,GO:0006725,GO:0006807,GO:0008150,GO:0008152,GO:0009058,GO:0009059,GO:0009987,GO:0015935,GO:0016070,GO:0016072,GO:0019538,GO:0022627,GO:0030529,GO:0031123,GO:0031125,GO:0032991,GO:0034470,GO:0034641,GO:0034645,GO:0034660,GO:…
FGRAMPH1_01G02005	0.448606	3.05811	0.929266	.	NA	unspecified product	No GO terms assigned
FGRAMPH1_01G02007	-0.891581	0.560278	0.438191	BIK5_GIBF5	.	hypothetical protein	No GO terms assigned
FGRAMPH1_01G02009	0.32678	3.42499	1	NUD19_XENLA	Nucleoside diphosphate-linked moiety X motif 19;	Nucleoside diphosphate-linked moiety X motif mitochondrial	GO:0003674,GO:0003824,GO:0005488,GO:0005575,GO:0005777,GO:0016787,GO:0042579,GO:0043167,GO:0043169,GO:0043226,GO:0043227,GO:0043229,GO:0043231,GO:0044424,GO:0044444,GO:0044464,GO:0046872
FGRAMPH1_01G02011	0.653845	10.4525	0.356504	RL23B_YEAST	60S ribosomal protein L23-B;	60S ribosomal L23	GO:0002181,GO:0003674,GO:0003676,GO:0003723,GO:0003735,GO:0005198,GO:0005488,GO:0005575,GO:0005634,GO:0005829,GO:0006412,GO:0006518,GO:0006807,GO:0008150,GO:0008152,GO:0009058,GO:0009059,GO:0009987,GO:0015934,GO:0019538,GO:0019843,GO:0022625,GO:0030529,GO:0032991,GO:0034641,GO:0034645,GO:0043043,GO:0043170,GO:0043226,GO:0043227,GO:0043229,GO:0043231,GO:0043603,GO:0043604,GO:0044237,GO:0044238,GO:…
FGRAMPH1_01G02013	-0.143746	4.82507	1	.	NA	unnamed protein product	No GO terms assigned
FGRAMPH1_01G02015	0.065586	6.83024	1	MTC1_SCHPO	Maintenance of telomere capping protein 1;	maintenance of telomere capping 1	GO:0005575,GO:0005794,GO:0005829,GO:0043226,GO:0043227,GO:0043229,GO:0043231,GO:0044424,GO:0044444,GO:0044464
FGRAMPH1_01G02017	-0.941461	1.51914	0.206659	MAOM_YEAST	NAD-dependent malic enzyme, mitochondrial;	malate dehydrogenase (oxaloacetate-decarboxylating)	GO:0000166,GO:0003674,GO:0003824,GO:0004470,GO:0004471,GO:0005488,GO:0005575,GO:0005739,GO:0005759,GO:0006082,GO:0006090,GO:0006108,GO:0006520,GO:0006807,GO:0008150,GO:0008152,GO:0008948,GO:0009987,GO:0016491,GO:0016614,GO:0016615,GO:0016616,GO:0016829,GO:0016830,GO:0016831,GO:0019752,GO:0031974,GO:0032787,GO:0036094,GO:0043167,GO:0043169,GO:0043226,GO:0043227,GO:0043229,GO:0043231,GO:0043233,GO:…
FGRAMPH1_01G02019	-1.87464	8.00524	0.0279367	ALP_ACRCH	Alkaline proteinase;	alkaline proteinase precursor	GO:0003674,GO:0003824,GO:0004175,GO:0004252,GO:0008233,GO:0008236,GO:0016787,GO:0017171,GO:0070011
FGRAMPH1_01G02021	-0.897335	6.89313	0.151552	MANBB_THETO	.	hypothetical protein	No GO terms assigned
FGRAMPH1_01G02023	-0.27838	3.38634	1	YPT4_SCHPO	GTP-binding protein ypt4;	GTP-binding protein ypt4	GO:0000166,GO:0001882,GO:0001883,GO:0003674,GO:0003824,GO:0003924,GO:0005488,GO:0005525,GO:0005575,GO:0005634,GO:0005829,GO:0005886,GO:0006810,GO:0006886,GO:0007165,GO:0007264,GO:0008104,GO:0008150,GO:0009987,GO:0015031,GO:0015833,GO:0016020,GO:0016462,GO:0016787,GO:0016817,GO:0016818,GO:0017076,GO:0017111,GO:0019001,GO:0032549,GO:0032550,GO:0032553,GO:0032555,GO:0032561,GO:0032879,GO:0033036,GO:…
FGRAMPH1_01G02025	-0.189825	6.69421	1	HCD2_DROME	3-hydroxyacyl-CoA dehydrogenase type-2;	3-hydroxyacyl-CoA dehydrogenase type-2	GO:0003674,GO:0003824,GO:0003857,GO:0004303,GO:0005575,GO:0005739,GO:0005811,GO:0005829,GO:0005875,GO:0006066,GO:0006082,GO:0006139,GO:0006396,GO:0006399,GO:0006629,GO:0006631,GO:0006637,GO:0006725,GO:0006732,GO:0006790,GO:0006793,GO:0006807,GO:0008033,GO:0008150,GO:0008152,GO:0008202,GO:0008205,GO:0008209,GO:0008210,GO:0009987,GO:0010817,GO:0016070,GO:0016125,GO:0016229,GO:0016491,GO:0016614,GO:…
FGRAMPH1_01G02027	0.807949	3.73034	0.123088	HPR_BLAHS	.	glycerate dehydrogenase	No GO terms assigned
FGRAMPH1_01G02029	0.157487	2.11205	1	AQY2_YEASX	Aquaporin-2;	related to aquaporin	GO:0003674,GO:0005215,GO:0005575,GO:0005789,GO:0005886,GO:0016020,GO:0016021,GO:0031224,GO:0044422,GO:0044424,GO:0044425,GO:0044432,GO:0044444,GO:0044446,GO:0044464
FGRAMPH1_01G02033	0.882235	4.7649	0.0285685	NIT4_NEUCR	Nitrogen assimilation transcription factor nit-4;	nitrogen assimilation transcription factor nit-4	GO:0000981,GO:0001071,GO:0003674,GO:0003676,GO:0003677,GO:0003700,GO:0005488,GO:0005575,GO:0005634,GO:0006082,GO:0006139,GO:0006351,GO:0006725,GO:0006807,GO:0008150,GO:0008152,GO:0008270,GO:0009058,GO:0009059,GO:0009987,GO:0016070,GO:0018130,GO:0019438,GO:0032774,GO:0034641,GO:0034645,GO:0034654,GO:0042126,GO:0042128,GO:0043167,GO:0043169,GO:0043170,GO:0043226,GO:0043227,GO:0043229,GO:0043231,GO:…
FGRAMPH1_01G02037	0.328737	4.7761	1	MSRA_SCHPO	Probable peptide methionine sulfoxide reductase;	peptide methionine sulfoxide reductase msrA 1	GO:0000096,GO:0000097,GO:0000302,GO:0003674,GO:0003824,GO:0005575,GO:0005634,GO:0005737,GO:0005829,GO:0006082,GO:0006520,GO:0006555,GO:0006790,GO:0006807,GO:0006950,GO:0006979,GO:0008113,GO:0008150,GO:0008152,GO:0008652,GO:0009058,GO:0009066,GO:0009067,GO:0009086,GO:0009987,GO:0010035,GO:0016053,GO:0016491,GO:0016667,GO:0016671,GO:0019538,GO:0019752,GO:0030091,GO:0033554,GO:0033744,GO:0034599,GO:…
FGRAMPH1_01G02039	-0.211811	7.16503	1	GHITM_HUMAN	Growth hormone-inducible transmembrane protein;	Growth hormone-inducible transmembrane	GO:0005575,GO:0005743,GO:0006915,GO:0008150,GO:0008219,GO:0009987,GO:0012501,GO:0016020,GO:0016021,GO:0019866,GO:0031090,GO:0031224,GO:0031966,GO:0031982,GO:0043226,GO:0043227,GO:0043230,GO:0044421,GO:0044422,GO:0044424,GO:0044425,GO:0044429,GO:0044444,GO:0044446,GO:0044464,GO:0044699,GO:0044763,GO:0070062,GO:1903561
FGRAMPH1_01G02041	0.437121	4.58695	1	.	NA	hypothetical protein FPSE_09960	No GO terms assigned
FGRAMPH1_01G02047	0.71666	5.25922	0.255411	YL352_YEAST	F-box protein YLR352W;	V-type proton ATPase subunit A	GO:0000151,GO:0005575,GO:0006464,GO:0006807,GO:0008150,GO:0008152,GO:0009987,GO:0016567,GO:0019005,GO:0019538,GO:0031461,GO:0032446,GO:0032991,GO:0036211,GO:0043170,GO:0043412,GO:0044237,GO:0044238,GO:0044260,GO:0044267,GO:0044424,GO:0044464,GO:0070647,GO:0071704,GO:1901564,GO:1902494,GO:1990234
FGRAMPH1_01G02049	-0.0190037	7.67762	1	VPH1_NEUCR	V-type proton ATPase subunit a;	vacuolar ATP synthase 98 kDa subunit	GO:0000166,GO:0000220,GO:0000329,GO:0003674,GO:0003824,GO:0005215,GO:0005488,GO:0005515,GO:0005524,GO:0005575,GO:0005774,GO:0005783,GO:0006139,GO:0006163,GO:0006164,GO:0006461,GO:0006725,GO:0006753,GO:0006754,GO:0006793,GO:0006796,GO:0006807,GO:0006810,GO:0006811,GO:0006812,GO:0006818,GO:0006873,GO:0006885,GO:0007035,GO:0008150,GO:0008152,GO:0008324,GO:0009058,GO:0009117,GO:0009123,GO:0009124,GO:…
FGRAMPH1_01G02051	0.568387	4.30312	0.699001	YSH1_GIBZE	Endoribonuclease YSH1;	endoribonuclease ysh1	GO:0003674,GO:0003676,GO:0003723,GO:0003824,GO:0004518,GO:0004519,GO:0004521,GO:0004540,GO:0005488,GO:0005575,GO:0005829,GO:0005847,GO:0005849,GO:0006139,GO:0006353,GO:0006369,GO:0006378,GO:0006379,GO:0006396,GO:0006397,GO:0006725,GO:0006807,GO:0008150,GO:0008152,GO:0008380,GO:0009058,GO:0009059,GO:0009987,GO:0016070,GO:0016071,GO:0016074,GO:0016787,GO:0016788,GO:0018130,GO:0019438,GO:0031123,GO:…
FGRAMPH1_01G02053	0.67718	4.78993	0.333964	.	NA	tpa inducible	No GO terms assigned
FGRAMPH1_01G02055	-0.496114	5.08797	0.887458	NIT2_SCHPO	Probable hydrolase nit2;	hydrolase nit2	GO:0003674,GO:0003824,GO:0004551,GO:0005575,GO:0005634,GO:0005829,GO:0006139,GO:0006725,GO:0006753,GO:0006793,GO:0006796,GO:0006807,GO:0008150,GO:0008152,GO:0009056,GO:0009117,GO:0009166,GO:0009987,GO:0015959,GO:0015961,GO:0015962,GO:0015964,GO:0016462,GO:0016787,GO:0016810,GO:0016817,GO:0016818,GO:0019439,GO:0019637,GO:0034641,GO:0034655,GO:0043226,GO:0043227,GO:0043229,GO:0043231,GO:0044237,GO:…
FGRAMPH1_01G02061	0.407611	7.44119	1	ARPC5_SCHPO	Actin-related protein 2/3 complex subunit 5;	actin like 2 3 subunit 5	GO:0000147,GO:0005575,GO:0005634,GO:0005737,GO:0005826,GO:0005829,GO:0005885,GO:0005938,GO:0006810,GO:0006897,GO:0006996,GO:0007010,GO:0007015,GO:0008064,GO:0008150,GO:0008361,GO:0009987,GO:0010638,GO:0016043,GO:0016192,GO:0022607,GO:0030029,GO:0030036,GO:0030427,GO:0030479,GO:0030832,GO:0030833,GO:0030838,GO:0030865,GO:0030866,GO:0031097,GO:0031334,GO:0032155,GO:0032271,GO:0032273,GO:0032535,GO:…
FGRAMPH1_01G02063	0.183477	2.89382	1	NDUF5_DANRE	NADH dehydrogenase [ubiquinone] 1 alpha subcomplex assembly factor 5;	probable methyltransferase	GO:0003674,GO:0003824,GO:0005575,GO:0005743,GO:0008168,GO:0016020,GO:0016740,GO:0016741,GO:0019866,GO:0031090,GO:0031966,GO:0044422,GO:0044424,GO:0044429,GO:0044444,GO:0044446,GO:0044464
FGRAMPH1_01G02065	0.0777947	5.23754	1	AP2A2_BOVIN	AP-2 complex subunit alpha-2;	AP-2 complex subunit alpha-2	GO:0003674,GO:0005215,GO:0005488,GO:0005575,GO:0006461,GO:0006810,GO:0006886,GO:0006897,GO:0008104,GO:0008150,GO:0008289,GO:0008565,GO:0009987,GO:0015031,GO:0015197,GO:0015833,GO:0016043,GO:0016192,GO:0022607,GO:0022892,GO:0030119,GO:0030122,GO:0030131,GO:0032991,GO:0033036,GO:0034622,GO:0042886,GO:0043234,GO:0043623,GO:0043933,GO:0044422,GO:0044424,GO:0044425,GO:0044433,GO:0044444,GO:0044446,GO:…
FGRAMPH1_01G02067	-0.503637	5.6409	0.944583	PLPHP_SCHPO	.	family pyridoxal phosphate enzyme	No GO terms assigned
FGRAMPH1_01G02069	-0.522685	5.28379	0.860626	.	NA	hypothetical protein	No GO terms assigned
FGRAMPH1_01G02071	0.41622	5.26704	1	.	NA	deacetylase complex subunit	No GO terms assigned
FGRAMPH1_01G02073	0.97987	3.02403	0.0959818	PBCF_EMENI	.	7alpha-cephem-methoxylase P8 chain	No GO terms assigned
FGRAMPH1_01G02075	-0.777171	4.56533	0.177777	ABP2_SCHPO	ARS-binding protein 2;	related to ars binding 2	GO:0003674,GO:0003676,GO:0003677,GO:0003688,GO:0003690,GO:0005488,GO:0005575,GO:0005634,GO:0005657,GO:0005815,GO:0005816,GO:0043226,GO:0043227,GO:0043228,GO:0043229,GO:0043231,GO:0043232,GO:0043565,GO:0043596,GO:0044422,GO:0044424,GO:0044427,GO:0044428,GO:0044430,GO:0044446,GO:0044454,GO:0044464,GO:0044732,GO:0097159,GO:1901363,GO:1990837
FGRAMPH1_01G02077	0.0302537	2.28143	1	PLT5_ARATH	Polyol transporter 5;	hexose transporter	GO:0003674,GO:0005215,GO:0005351,GO:0005354,GO:0005355,GO:0005365,GO:0005402,GO:0005575,GO:0005886,GO:0005887,GO:0006810,GO:0006811,GO:0006812,GO:0006818,GO:0008150,GO:0008324,GO:0008643,GO:0008645,GO:0009791,GO:0010311,GO:0015075,GO:0015144,GO:0015145,GO:0015146,GO:0015148,GO:0015149,GO:0015166,GO:0015168,GO:0015291,GO:0015293,GO:0015294,GO:0015295,GO:0015575,GO:0015576,GO:0015591,GO:0015665,GO:…
FGRAMPH1_01G02081	-0.17808	6.55605	1	MSY1_SCHPO	.	mechanosensitive ion channel family	No GO terms assigned
FGRAMPH1_01G02083	-0.445839	7.46397	1	DLHH_YEAST	Putative carboxymethylenebutenolidase;	hypothetical protein	GO:0003674,GO:0003824,GO:0008806,GO:0016787,GO:0016788,GO:0052689
FGRAMPH1_01G02085	0.612786	6.35892	0.543711	SEY1_PODAN	Protein SEY1 {ECO:0000255|HAMAP-Rule:MF_03109};	SEY1 protein	GO:0000166,GO:0001882,GO:0001883,GO:0003674,GO:0003824,GO:0003924,GO:0005488,GO:0005525,GO:0005575,GO:0005789,GO:0006996,GO:0007029,GO:0008150,GO:0009987,GO:0016020,GO:0016021,GO:0016043,GO:0016462,GO:0016787,GO:0016817,GO:0016818,GO:0017076,GO:0017111,GO:0019001,GO:0031224,GO:0032549,GO:0032550,GO:0032553,GO:0032555,GO:0032561,GO:0035639,GO:0036094,GO:0043167,GO:0043168,GO:0044422,GO:0044424,GO:…
FGRAMPH1_01G02087	-0.0995102	3.28374	1	RNH2A_NEUCR	Ribonuclease H2 subunit A;	ribonuclease H2 subunit A	GO:0003674,GO:0003676,GO:0003723,GO:0003824,GO:0004518,GO:0004519,GO:0004521,GO:0004523,GO:0004540,GO:0005488,GO:0005575,GO:0005634,GO:0006139,GO:0006259,GO:0006281,GO:0006298,GO:0006401,GO:0006725,GO:0006807,GO:0006950,GO:0006974,GO:0008150,GO:0008152,GO:0009056,GO:0009057,GO:0009987,GO:0016070,GO:0016787,GO:0016788,GO:0016891,GO:0016893,GO:0019439,GO:0022402,GO:0032299,GO:0032991,GO:0033554,GO:…
FGRAMPH1_01G02089	-0.571228	3.16176	0.690592	CENPC_SCHPO	Centromere protein 3;	centromere associated	GO:0000070,GO:0000775,GO:0000776,GO:0000777,GO:0000778,GO:0000779,GO:0000819,GO:0003674,GO:0003676,GO:0003677,GO:0003690,GO:0005488,GO:0005575,GO:0005634,GO:0005654,GO:0005730,GO:0006996,GO:0007059,GO:0008104,GO:0008150,GO:0008608,GO:0009987,GO:0016043,GO:0019237,GO:0022402,GO:0022414,GO:0032991,GO:0033036,GO:0033365,GO:0034501,GO:0034502,GO:0034613,GO:0043226,GO:0043227,GO:0043228,GO:0043229,GO:…
FGRAMPH1_01G02091	0.420676	6.74875	1	YME2_CHAGB	Mitochondrial escape protein 2;	mitochondrial escape 2	GO:0003674,GO:0003676,GO:0003723,GO:0005488,GO:0005575,GO:0005743,GO:0006139,GO:0006396,GO:0006397,GO:0006725,GO:0006807,GO:0008150,GO:0008152,GO:0009987,GO:0016020,GO:0016021,GO:0016070,GO:0016071,GO:0019866,GO:0031090,GO:0031224,GO:0031966,GO:0034641,GO:0043170,GO:0044237,GO:0044238,GO:0044260,GO:0044422,GO:0044424,GO:0044425,GO:0044429,GO:0044444,GO:0044446,GO:0044464,GO:0046483,GO:0071704,GO:…
FGRAMPH1_01G02093	-0.959493	5.59064	0.00562261	EMI1_YEAST	Early meiotic induction protein 1;	early meiotic induction 1	GO:0006996,GO:0007005,GO:0007049,GO:0008150,GO:0009987,GO:0016043,GO:0022414,GO:0030154,GO:0030435,GO:0032502,GO:0043934,GO:0044699,GO:0044702,GO:0044763,GO:0044767,GO:0048646,GO:0048869,GO:0051321,GO:0071840
FGRAMPH1_01G02095	-0.108568	11.4226	1	HSP70_NEUCR	Heat shock 70 kDa protein;	heat shock protein 70	GO:0000166,GO:0003674,GO:0005488,GO:0005524,GO:0017076,GO:0030554,GO:0032553,GO:0032555,GO:0032559,GO:0035639,GO:0036094,GO:0043167,GO:0043168,GO:0097159,GO:0097367,GO:1901265,GO:1901363
FGRAMPH1_01G02097	0.0530414	5.35403	1	.	NA	hypothetical protein	No GO terms assigned
FGRAMPH1_01G02099	0.0946681	2.15133	1	UCSD_ACRSP	.	mfs-type transporter	No GO terms assigned
FGRAMPH1_01G02103	0.244894	6.15493	1	CACM_YEAST	Putative mitochondrial carnitine O-acetyltransferase;	carnitine o-acetyltransferase	GO:0003674,GO:0003824,GO:0004092,GO:0005575,GO:0005739,GO:0005743,GO:0006066,GO:0006082,GO:0006577,GO:0006629,GO:0006631,GO:0006807,GO:0006810,GO:0008150,GO:0008152,GO:0008374,GO:0009437,GO:0009987,GO:0016020,GO:0016406,GO:0016407,GO:0016413,GO:0016740,GO:0016746,GO:0016747,GO:0019752,GO:0019866,GO:0031090,GO:0031966,GO:0032787,GO:0034641,GO:0043226,GO:0043227,GO:0043229,GO:0043231,GO:0043436,GO:…
FGRAMPH1_01G02105	0.565287	6.79183	0.727985	YDHE_SCHPO	Pumilio domain-containing protein C6G9.14;	Pumilio domain-containing	GO:0000288,GO:0000956,GO:0003674,GO:0003676,GO:0003723,GO:0003729,GO:0005488,GO:0005575,GO:0005737,GO:0005829,GO:0006139,GO:0006401,GO:0006402,GO:0006725,GO:0006807,GO:0008150,GO:0008152,GO:0009056,GO:0009057,GO:0009892,GO:0009987,GO:0010468,GO:0010605,GO:0010629,GO:0016070,GO:0016071,GO:0019222,GO:0019439,GO:0034641,GO:0034655,GO:0043170,GO:0044237,GO:0044238,GO:0044248,GO:0044260,GO:0044265,GO:…
FGRAMPH1_01G02107	-0.840827	1.16232	0.329027	.	NA	hypothetical protein	No GO terms assigned
FGRAMPH1_01G02109	0.60148	1.16568	0.81732	.	NA	unnamed protein product	No GO terms assigned
FGRAMPH1_01G02111	0.532732	4.68323	1	RPC2_SCHPO	DNA-directed RNA polymerase III subunit RPC2;	DNA-directed RNA polymerase III	GO:0000428,GO:0001882,GO:0003674,GO:0003676,GO:0003677,GO:0003824,GO:0003899,GO:0005488,GO:0005575,GO:0005666,GO:0005829,GO:0006139,GO:0006351,GO:0006383,GO:0006725,GO:0006807,GO:0008150,GO:0008152,GO:0009058,GO:0009059,GO:0009987,GO:0016070,GO:0016740,GO:0016772,GO:0016779,GO:0018130,GO:0019438,GO:0030880,GO:0032549,GO:0032774,GO:0032991,GO:0034062,GO:0034641,GO:0034645,GO:0034654,GO:0036094,GO:…
FGRAMPH1_01G02113	0.429093	2.4455	0.935406	RAD57_SCHPO	DNA repair protein rhp57;	dna repair rad57	GO:0000150,GO:0000166,GO:0000217,GO:0000400,GO:0000707,GO:0000724,GO:0000725,GO:0000730,GO:0003674,GO:0003676,GO:0003677,GO:0003690,GO:0003697,GO:0003824,GO:0005488,GO:0005524,GO:0005575,GO:0005634,GO:0005657,GO:0005829,GO:0006139,GO:0006259,GO:0006281,GO:0006302,GO:0006310,GO:0006312,GO:0006725,GO:0006807,GO:0006950,GO:0006974,GO:0007131,GO:0008094,GO:0008150,GO:0008152,GO:0009314,GO:0009628,GO:…
FGRAMPH1_01G02115	0.637634	9.9769	0.457724	RL15_NEUCR	60S ribosomal protein L15;	60S ribosomal protein L15	GO:0002181,GO:0003674,GO:0003735,GO:0005198,GO:0005575,GO:0006412,GO:0006518,GO:0006807,GO:0008150,GO:0008152,GO:0009058,GO:0009059,GO:0009987,GO:0015934,GO:0019538,GO:0022625,GO:0030529,GO:0032991,GO:0034641,GO:0034645,GO:0043043,GO:0043170,GO:0043603,GO:0043604,GO:0044237,GO:0044238,GO:0044249,GO:0044260,GO:0044267,GO:0044271,GO:0044391,GO:0044422,GO:0044424,GO:0044444,GO:0044445,GO:0044446,GO:…
FGRAMPH1_01G02117	-0.41021	0.468819	0.99232	.	NA	60s ribosomal l15	No GO terms assigned
FGRAMPH1_01G02119	0.139125	6.44981	1	YOM2_SCHPO	Uncharacterized protein PB7E8.02;	related to suppressor PSP1	GO:0000154,GO:0000455,GO:0001522,GO:0003674,GO:0003824,GO:0005575,GO:0005737,GO:0005739,GO:0006139,GO:0006364,GO:0006396,GO:0006725,GO:0006807,GO:0008150,GO:0008152,GO:0009451,GO:0009982,GO:0009987,GO:0016070,GO:0016072,GO:0016853,GO:0016866,GO:0031118,GO:0034470,GO:0034641,GO:0034660,GO:0043170,GO:0043226,GO:0043227,GO:0043229,GO:0043231,GO:0043412,GO:0044237,GO:0044238,GO:0044260,GO:0044424,GO:…
FGRAMPH1_01G02121	-0.220922	1.44335	1	.	NA	hypothetical protein FPSE_11620	No GO terms assigned
FGRAMPH1_01G02123	-0.996057	5.26685	0.0230653	WDR6_YEAST	Regulator of Ty1 transposition protein 10;	transcription factor	GO:0005575,GO:0005737,GO:0005768,GO:0006139,GO:0006396,GO:0006399,GO:0006725,GO:0006807,GO:0006810,GO:0008033,GO:0008150,GO:0008152,GO:0009987,GO:0016070,GO:0016192,GO:0016197,GO:0031410,GO:0031982,GO:0032456,GO:0034470,GO:0034641,GO:0034660,GO:0043170,GO:0043226,GO:0043227,GO:0043229,GO:0044237,GO:0044238,GO:0044260,GO:0044424,GO:0044444,GO:0044464,GO:0046483,GO:0051179,GO:0051234,GO:0071704,GO:…
FGRAMPH1_01G02125	-0.00343176	5.13168	1	.	NA	integral membrane	No GO terms assigned
FGRAMPH1_01G02133	-0.101913	7.21353	1	PPZ_SCHPO	Serine/threonine-protein phosphatase PP-Z;	serine/threonine-protein phosphatase PP-Z	GO:0003674,GO:0003824,GO:0004721,GO:0004722,GO:0005488,GO:0005575,GO:0005634,GO:0005737,GO:0005773,GO:0005783,GO:0006417,GO:0006464,GO:0006470,GO:0006793,GO:0006796,GO:0006807,GO:0006873,GO:0006875,GO:0006883,GO:0006884,GO:0006950,GO:0006970,GO:0007165,GO:0008150,GO:0008152,GO:0008361,GO:0009628,GO:0009651,GO:0009889,GO:0009987,GO:0009992,GO:0010468,GO:0010556,GO:0010608,GO:0016043,GO:0016311,GO:…
FGRAMPH1_01G02135	0.0401419	6.15232	1	.	NA	hypothetical protein	No GO terms assigned
FGRAMPH1_01G02137	-0.0877003	5.24172	1	RRF_CLOPS	Ribosome-recycling factor {ECO:0000255|HAMAP-Rule:MF_00040};	succinate-semialdehyde dehydrogenase	GO:0005575,GO:0005737,GO:0006415,GO:0008150,GO:0009987,GO:0016043,GO:0022411,GO:0032984,GO:0043241,GO:0043624,GO:0043933,GO:0044424,GO:0044464,GO:0044699,GO:0044763,GO:0071822,GO:0071840
FGRAMPH1_01G02139	-0.569526	6.07037	0.692184	SSDH1_SCHPO	Putative succinate-semialdehyde dehydrogenase C1002.12c [NADP(+)];	succinate semialdehyde dehydrogenase	GO:0003674,GO:0003824,GO:0004029,GO:0004777,GO:0005575,GO:0005737,GO:0005829,GO:0006082,GO:0006105,GO:0006520,GO:0006536,GO:0006538,GO:0006540,GO:0006807,GO:0008150,GO:0008152,GO:0009013,GO:0009056,GO:0009063,GO:0009064,GO:0009065,GO:0009448,GO:0009450,GO:0009987,GO:0016054,GO:0016491,GO:0016620,GO:0016903,GO:0019752,GO:0032787,GO:0043436,GO:0043648,GO:0043649,GO:0044237,GO:0044238,GO:0044248,GO:…
FGRAMPH1_01G02141	0.92663	6.20175	0.0215589	.	NA	succinate-semialdehyde dehydrogenase	No GO terms assigned
FGRAMPH1_01G02143	0.0101777	6.14864	1	DHKK_DICDI	Hybrid signal transduction histidine kinase K;	hybrid signal transduction histidine kinase k	GO:0000155,GO:0000166,GO:0003674,GO:0003824,GO:0004672,GO:0004673,GO:0004871,GO:0004872,GO:0005488,GO:0005524,GO:0005575,GO:0005635,GO:0007165,GO:0008150,GO:0009987,GO:0016020,GO:0016021,GO:0016301,GO:0016740,GO:0016772,GO:0016773,GO:0016775,GO:0017076,GO:0019932,GO:0019933,GO:0019935,GO:0030554,GO:0031090,GO:0031154,GO:0031224,GO:0031965,GO:0031967,GO:0031975,GO:0032502,GO:0032553,GO:0032555,GO:…
FGRAMPH1_01G02145	-0.523847	6.70291	0.849885	.	NA	hypothetical protein	No GO terms assigned
FGRAMPH1_01G02151	0.782804	0.524925	0.643555	.	NA	hypothetical protein	No GO terms assigned
FGRAMPH1_01G02153	-0.92752	6.56294	0.053723	RL36_THEM4	50S ribosomal protein L36 {ECO:0000255|HAMAP-Rule:MF_00251};	ribosomal l36	GO:0003674,GO:0003735,GO:0005198,GO:0005575,GO:0005840,GO:0006412,GO:0006518,GO:0006807,GO:0008150,GO:0008152,GO:0009058,GO:0009059,GO:0009987,GO:0019538,GO:0030529,GO:0032991,GO:0034641,GO:0034645,GO:0043043,GO:0043170,GO:0043226,GO:0043228,GO:0043229,GO:0043232,GO:0043603,GO:0043604,GO:0044237,GO:0044238,GO:0044249,GO:0044260,GO:0044267,GO:0044271,GO:0044424,GO:0044444,GO:0044464,GO:0071704,GO:…
FGRAMPH1_01G02155	0.0571774	6.61076	1	LYRM2_RAT	LYR motif-containing protein 2;	LYR motif-containing 2	GO:0005575,GO:0005739,GO:0043226,GO:0043227,GO:0043229,GO:0043231,GO:0044424,GO:0044444,GO:0044464
FGRAMPH1_01G02157	0.515233	2.18441	0.789702	NAA40_SCHPO	.	hypothetical protein	No GO terms assigned
FGRAMPH1_01G02159	0.502751	6.43386	0.948466	PCR3_ARATH	Protein PLANT CADMIUM RESISTANCE 3;	plac8 family	GO:0005575,GO:0016021,GO:0031224,GO:0044425
FGRAMPH1_01G02161	0.522019	7.40042	0.875677	IMDH_NEUCR	Inosine-5'-monophosphate dehydrogenase {ECO:0000255|HAMAP-Rule:MF_03156};	inosine-5'-monophosphate dehydrogenase IMD2	GO:0003674,GO:0003824,GO:0003938,GO:0005488,GO:0005575,GO:0005829,GO:0006139,GO:0006163,GO:0006164,GO:0006177,GO:0006725,GO:0006753,GO:0006793,GO:0006796,GO:0006807,GO:0008150,GO:0008152,GO:0009058,GO:0009116,GO:0009117,GO:0009119,GO:0009123,GO:0009124,GO:0009126,GO:0009127,GO:0009150,GO:0009152,GO:0009156,GO:0009161,GO:0009163,GO:0009165,GO:0009167,GO:0009168,GO:0009259,GO:0009260,GO:0009987,GO:…
FGRAMPH1_01G02163	-0.0222622	5.36157	1	RFS6_ARATH	Probable galactinol--sucrose galactosyltransferase 6;	galactinol--sucrose galactosyltransferase 6	GO:0003674,GO:0003824,GO:0005975,GO:0008150,GO:0008152,GO:0008378,GO:0016740,GO:0016757,GO:0016758,GO:0044238,GO:0047274,GO:0071704
FGRAMPH1_01G02165	0.241606	9.27771	1	MPPB_NEUCR	Mitochondrial-processing peptidase subunit beta;	peptidase subunit beta	GO:0003674,GO:0003824,GO:0004175,GO:0004222,GO:0005488,GO:0005575,GO:0005750,GO:0005759,GO:0006091,GO:0006122,GO:0006508,GO:0006807,GO:0008150,GO:0008152,GO:0008233,GO:0008237,GO:0008270,GO:0009060,GO:0009987,GO:0015980,GO:0016485,GO:0016787,GO:0019538,GO:0022900,GO:0022904,GO:0031974,GO:0032991,GO:0043167,GO:0043169,GO:0043170,GO:0043233,GO:0043234,GO:0044237,GO:0044238,GO:0044422,GO:0044424,GO:…
FGRAMPH1_01G02169	0.639249	5.35877	0.517626	NED1_SCHPO	Nuclear elongation and deformation protein 1;	nuclear elongation and deformation protein 1	GO:0000287,GO:0000988,GO:0000989,GO:0003674,GO:0003712,GO:0003713,GO:0003824,GO:0005488,GO:0005575,GO:0005634,GO:0005737,GO:0005829,GO:0006082,GO:0006355,GO:0006357,GO:0006629,GO:0006631,GO:0006638,GO:0006639,GO:0006641,GO:0006793,GO:0006796,GO:0006996,GO:0006997,GO:0007029,GO:0008150,GO:0008152,GO:0008195,GO:0008610,GO:0009056,GO:0009058,GO:0009062,GO:0009889,GO:0009891,GO:0009893,GO:0009987,GO:…
FGRAMPH1_01G02171	0.522523	5.64818	0.850743	HIS2_NEUCR	Histidine biosynthesis trifunctional protein;	histidine biosynthesis trifunctional protein	GO:0000105,GO:0000166,GO:0003674,GO:0003824,GO:0004399,GO:0004635,GO:0004636,GO:0005488,GO:0005524,GO:0005575,GO:0005634,GO:0005829,GO:0006082,GO:0006520,GO:0006547,GO:0006725,GO:0006807,GO:0008150,GO:0008152,GO:0008270,GO:0008652,GO:0009058,GO:0009987,GO:0016053,GO:0016462,GO:0016491,GO:0016614,GO:0016616,GO:0016787,GO:0016810,GO:0016814,GO:0016817,GO:0016818,GO:0017076,GO:0018130,GO:0019238,GO:…
FGRAMPH1_01G02173	0.418571	0.680484	0.995489	.	NA	hypothetical protein	No GO terms assigned
FGRAMPH1_01G02175	0.650484	1.95148	0.581655	.	NA	DNA mismatch repair	No GO terms assigned
FGRAMPH1_01G02177	0.131892	4.74953	1	.	NA	hypothetical protein	No GO terms assigned
FGRAMPH1_01G02179	0.534072	4.51323	0.81733	VPS53_SCHPO	Vacuolar protein sorting-associated protein 53;	subunit of vp52-54 complex	GO:0000938,GO:0005575,GO:0005737,GO:0006810,GO:0006886,GO:0006892,GO:0006896,GO:0007034,GO:0008104,GO:0008150,GO:0010008,GO:0015031,GO:0015833,GO:0016020,GO:0016192,GO:0016197,GO:0016482,GO:0031090,GO:0032991,GO:0033036,GO:0042147,GO:0042886,GO:0043234,GO:0044422,GO:0044424,GO:0044431,GO:0044433,GO:0044440,GO:0044444,GO:0044446,GO:0044464,GO:0045184,GO:0046907,GO:0048193,GO:0051179,GO:0051234,GO:…
FGRAMPH1_01G02181	-0.0249877	7.08645	1	TRXB_NEUCR	Thioredoxin reductase;	thioredoxin reductase	GO:0003674,GO:0003824,GO:0004791,GO:0005575,GO:0005634,GO:0005829,GO:0006801,GO:0008150,GO:0008152,GO:0009987,GO:0015036,GO:0016209,GO:0016491,GO:0016651,GO:0016667,GO:0016668,GO:0019430,GO:0043226,GO:0043227,GO:0043229,GO:0043231,GO:0044237,GO:0044424,GO:0044444,GO:0044464,GO:0072593,GO:0098754,GO:0098869,GO:1990748
FGRAMPH1_01G02183	-0.0271113	6.93323	1	UAP1_CANAX	UDP-N-acetylglucosamine pyrophosphorylase;	UDP-N-acetylglucosamine pyrophosphorylase	GO:0003674,GO:0003824,GO:0003977,GO:0005575,GO:0005737,GO:0006040,GO:0006047,GO:0006048,GO:0006139,GO:0006725,GO:0006793,GO:0006807,GO:0008150,GO:0008152,GO:0009058,GO:0009225,GO:0009226,GO:0009987,GO:0016740,GO:0016772,GO:0016779,GO:0018130,GO:0019438,GO:0034641,GO:0034654,GO:0044237,GO:0044238,GO:0044249,GO:0044271,GO:0044424,GO:0044464,GO:0046349,GO:0046483,GO:0070569,GO:0071704,GO:1901135,GO:…
FGRAMPH1_01G02187	-0.0985632	5.89458	1	ARP4_GIBZE	Actin-related protein 4;	actin 4	GO:0000123,GO:0005575,GO:0006139,GO:0006259,GO:0006281,GO:0006325,GO:0006338,GO:0006351,GO:0006355,GO:0006725,GO:0006807,GO:0006950,GO:0006974,GO:0008150,GO:0008152,GO:0009058,GO:0009059,GO:0009889,GO:0009987,GO:0010468,GO:0010556,GO:0016043,GO:0016070,GO:0018130,GO:0019219,GO:0019222,GO:0019438,GO:0031011,GO:0031248,GO:0031323,GO:0031326,GO:0032774,GO:0032991,GO:0033202,GO:0033554,GO:0034641,GO:…
FGRAMPH1_01G02189	0.301207	5.922	1	SYKM_SCHPO	Lysine--tRNA ligase, mitochondrial;	lysyl-trna class ii	GO:0000049,GO:0000166,GO:0003674,GO:0003676,GO:0003723,GO:0003824,GO:0004812,GO:0004824,GO:0005488,GO:0005524,GO:0005575,GO:0005739,GO:0006082,GO:0006139,GO:0006399,GO:0006412,GO:0006418,GO:0006430,GO:0006518,GO:0006520,GO:0006725,GO:0006807,GO:0008150,GO:0008152,GO:0009058,GO:0009059,GO:0009987,GO:0016070,GO:0016874,GO:0016875,GO:0016876,GO:0017076,GO:0019538,GO:0019752,GO:0030554,GO:0032543,GO:…
FGRAMPH1_01G02193	-1.41511	6.21826	0.000226551	ROK1_GIBZE	ATP-dependent RNA helicase ROK1;	ATP-dependent RNA helicase ROK1	GO:0000166,GO:0000447,GO:0000469,GO:0000472,GO:0000478,GO:0000479,GO:0000480,GO:0000966,GO:0000967,GO:0003674,GO:0003676,GO:0003723,GO:0003724,GO:0003824,GO:0004004,GO:0004386,GO:0005488,GO:0005524,GO:0005575,GO:0005730,GO:0005829,GO:0006139,GO:0006364,GO:0006396,GO:0006403,GO:0006725,GO:0006807,GO:0008026,GO:0008150,GO:0008152,GO:0008186,GO:0009987,GO:0016070,GO:0016072,GO:0016462,GO:0016787,GO:…
FGRAMPH1_01G02195	-0.223327	2.12853	1	.	NA	hypothetical protein	No GO terms assigned
FGRAMPH1_01G02197	-2.39089	2.02889	7.71651e-05	.	NA	hypothetical protein	No GO terms assigned
FGRAMPH1_01G02199	0.148726	1.29398	1	.	NA	hypothetical protein	No GO terms assigned
FGRAMPH1_01G02201	-0.239236	3.0112	1	MUG84_SCHPO	Meiotically up-regulated gene 84 protein;	phosphatidylinositol class P	GO:0005575,GO:0005783,GO:0006464,GO:0006497,GO:0006505,GO:0006506,GO:0006629,GO:0006643,GO:0006644,GO:0006650,GO:0006661,GO:0006664,GO:0006793,GO:0006796,GO:0006807,GO:0007049,GO:0008150,GO:0008152,GO:0008610,GO:0008654,GO:0009058,GO:0009247,GO:0009987,GO:0016021,GO:0019538,GO:0019637,GO:0022414,GO:0030176,GO:0031224,GO:0031227,GO:0036211,GO:0043170,GO:0043226,GO:0043227,GO:0043229,GO:0043231,GO:…
FGRAMPH1_01G02203	0.543084	5.65915	0.827469	VPS8_HUMAN	Vacuolar protein sorting-associated protein 8 homolog;	vacuolar sorting-associated 8	GO:0003674,GO:0005488,GO:0005575,GO:0005768,GO:0005769,GO:0006810,GO:0006906,GO:0006996,GO:0008104,GO:0008150,GO:0008270,GO:0009987,GO:0015031,GO:0015833,GO:0016043,GO:0016050,GO:0031410,GO:0031982,GO:0032991,GO:0033036,GO:0033263,GO:0034058,GO:0042886,GO:0043167,GO:0043169,GO:0043226,GO:0043227,GO:0043229,GO:0043234,GO:0044422,GO:0044424,GO:0044433,GO:0044440,GO:0044444,GO:0044446,GO:0044464,GO:…
FGRAMPH1_01G02205	0.368219	1.52717	0.999109	.	NA	hypothetical protein	No GO terms assigned
FGRAMPH1_01G02207	0.130222	6.3192	1	RN167_MOUSE	E3 ubiquitin-protein ligase RNF167;	hypothetical protein	GO:0000209,GO:0003674,GO:0003824,GO:0004842,GO:0005488,GO:0005575,GO:0005737,GO:0006464,GO:0006807,GO:0008150,GO:0008152,GO:0008270,GO:0009987,GO:0012505,GO:0016021,GO:0016567,GO:0016740,GO:0016874,GO:0019538,GO:0019787,GO:0031224,GO:0032446,GO:0036211,GO:0043167,GO:0043169,GO:0043170,GO:0043412,GO:0044237,GO:0044238,GO:0044260,GO:0044267,GO:0044424,GO:0044425,GO:0044464,GO:0045786,GO:0046872,GO:…
FGRAMPH1_01G02213	0.307542	5.56551	1	PPIH_GIBZE	Peptidyl-prolyl cis-trans isomerase H;	peptidyl-prolyl cis-trans isomerase H	GO:0003674,GO:0003755,GO:0003824,GO:0005575,GO:0005634,GO:0005829,GO:0006457,GO:0008150,GO:0009987,GO:0016853,GO:0016859,GO:0043226,GO:0043227,GO:0043229,GO:0043231,GO:0044424,GO:0044444,GO:0044464
FGRAMPH1_01G02215	0.806094	2.3344	0.403278	.	NA	hypothetical protein	No GO terms assigned
FGRAMPH1_01G02219	-0.61109	0.777033	0.685491	ABAA_GIBZE	.	Regulatory abaA	No GO terms assigned
FGRAMPH1_01G02221	0.487779	6.23309	1	MRD1_NEUCR	Multiple RNA-binding domain-containing protein 1;	multiple rna--containing 1	GO:0000166,GO:0003674,GO:0003676,GO:0003723,GO:0005488,GO:0005575,GO:0005634,GO:0006139,GO:0006364,GO:0006396,GO:0006725,GO:0006807,GO:0008150,GO:0008152,GO:0009987,GO:0016070,GO:0016072,GO:0030529,GO:0032991,GO:0034470,GO:0034641,GO:0034660,GO:0036094,GO:0043170,GO:0043226,GO:0043227,GO:0043229,GO:0043231,GO:0044237,GO:0044238,GO:0044260,GO:0044424,GO:0044464,GO:0046483,GO:0071704,GO:0090304,GO:…
FGRAMPH1_01G02223	0.978257	6.11269	0.00575529	DYL1_EMENI	Dynein light chain, cytoplasmic;	dynein light chain type 1	GO:0000003,GO:0000226,GO:0000743,GO:0003006,GO:0003674,GO:0003774,GO:0003824,GO:0005575,GO:0005643,GO:0005777,GO:0005815,GO:0005816,GO:0005829,GO:0005868,GO:0005874,GO:0005875,GO:0005881,GO:0006461,GO:0006810,GO:0006928,GO:0006996,GO:0006997,GO:0006999,GO:0007010,GO:0007017,GO:0007018,GO:0007097,GO:0008150,GO:0009987,GO:0010970,GO:0016043,GO:0016462,GO:0016787,GO:0016817,GO:0016818,GO:0017111,GO:…
FGRAMPH1_01G02231	1.19818	0.478714	0.313304	.	NA	unnamed protein product	No GO terms assigned
FGRAMPH1_01G02233	0.405423	6.23103	1	.	NA	hypothetical protein	No GO terms assigned
FGRAMPH1_01G02237	-1.1524	3.57322	0.00474592	EFM2_YEAST	Protein-lysine N-methyltransferase EFM2 {ECO:0000305|PubMed:22522802};	rapid response to glucose 1	GO:0003674,GO:0003824,GO:0005575,GO:0005737,GO:0006417,GO:0006449,GO:0006464,GO:0006479,GO:0006807,GO:0008150,GO:0008152,GO:0008168,GO:0008170,GO:0008213,GO:0008276,GO:0008757,GO:0009889,GO:0009891,GO:0009893,GO:0009987,GO:0010468,GO:0010556,GO:0010557,GO:0010604,GO:0010608,GO:0010628,GO:0016278,GO:0016279,GO:0016740,GO:0016741,GO:0018022,GO:0018027,GO:0018193,GO:0018205,GO:0019222,GO:0019538,GO:…
FGRAMPH1_01G02241	0.693864	4.84594	0.247876	.	NA	hypothetical protein FPSE_11672	No GO terms assigned
FGRAMPH1_01G02247	0.375275	6.50948	1	RPAB5_YEAST	DNA-directed RNA polymerases I, II, and III subunit RPABC5;	DNA-directed RNA polymerases I II III subunit 10	GO:0000428,GO:0001054,GO:0001172,GO:0003674,GO:0003676,GO:0003677,GO:0003824,GO:0003899,GO:0005488,GO:0005575,GO:0005654,GO:0005665,GO:0005666,GO:0005736,GO:0006139,GO:0006351,GO:0006360,GO:0006366,GO:0006383,GO:0006399,GO:0006725,GO:0006807,GO:0008150,GO:0008152,GO:0008270,GO:0009058,GO:0009059,GO:0009304,GO:0009987,GO:0016070,GO:0016740,GO:0016772,GO:0016779,GO:0018130,GO:0019438,GO:0022613,GO:…
FGRAMPH1_01G02249	0.764742	4.13462	0.254283	UTP17_SCHPO	U3 small nucleolar RNA-associated protein 17;	U3 small nucleolar RNA-associated 17	GO:0003674,GO:0003676,GO:0003723,GO:0005488,GO:0005575,GO:0005730,GO:0006139,GO:0006351,GO:0006364,GO:0006396,GO:0006725,GO:0006807,GO:0008150,GO:0008152,GO:0009058,GO:0009059,GO:0009987,GO:0016070,GO:0016072,GO:0018130,GO:0019438,GO:0030490,GO:0030515,GO:0030529,GO:0030684,GO:0032040,GO:0032774,GO:0032991,GO:0034455,GO:0034470,GO:0034641,GO:0034645,GO:0034654,GO:0034660,GO:0043170,GO:0043226,GO:…
FGRAMPH1_01G02251	0.758558	7.28927	0.177801	Y2309_ARATH	Uncharacterized protein At2g23090;	hypothetical protein FPSE_11676	No GO terms assigned
FGRAMPH1_01G02253	-0.749656	8.02408	0.228623	GRA15_GIBZE	.	isopenicillin n	No GO terms assigned
FGRAMPH1_01G02255	-0.0566909	3.25517	1	SRDI_NEUCR	.	6-hydroxy-d-nicotine oxidase	No GO terms assigned
FGRAMPH1_01G02257	0.421847	0.90083	0.957166	.	NA	hypothetical protein	No GO terms assigned
FGRAMPH1_01G02259	0.0165188	3.06339	1	YBIU_ECOLI	Uncharacterized protein YbiU;	hypothetical protein	No GO terms assigned
FGRAMPH1_01G02261	1.12255	6.20873	0.0247934	YF14_SCHPO	Uncharacterized protein C9E9.04;	related to endoplasmic reticulum 25 kDa transmembrane	GO:0005575,GO:0005737,GO:0005789,GO:0006810,GO:0006886,GO:0006888,GO:0008104,GO:0008150,GO:0015031,GO:0015833,GO:0016020,GO:0016021,GO:0016192,GO:0031224,GO:0033036,GO:0042886,GO:0044422,GO:0044424,GO:0044425,GO:0044432,GO:0044444,GO:0044446,GO:0044464,GO:0045184,GO:0046907,GO:0048193,GO:0051179,GO:0051234,GO:0051641,GO:0051649,GO:0071702,GO:0071705
FGRAMPH1_01G02263	-1.11881	3.1414	0.0410985	EZH2_HUMAN	Histone-lysine N-methyltransferase EZH2;	polycomb group medea	GO:0000122,GO:0000302,GO:0000785,GO:0000790,GO:0000975,GO:0001047,GO:0001067,GO:0001932,GO:0001934,GO:0003674,GO:0003676,GO:0003677,GO:0003682,GO:0003723,GO:0003824,GO:0005488,GO:0005575,GO:0005634,GO:0005654,GO:0005737,GO:0006139,GO:0006259,GO:0006304,GO:0006305,GO:0006306,GO:0006325,GO:0006351,GO:0006355,GO:0006357,GO:0006464,GO:0006479,GO:0006725,GO:0006807,GO:0006950,GO:0006979,GO:0007346,GO:…
FGRAMPH1_01G02265	-0.0735252	5.0789	1	PIL1_YEAST	Sphingolipid long chain base-responsive protein PIL1;	Sphingolipid long chain base-responsive PIL1	GO:0001932,GO:0001933,GO:0003674,GO:0005488,GO:0005575,GO:0005811,GO:0006469,GO:0006810,GO:0006897,GO:0006950,GO:0008104,GO:0008150,GO:0008289,GO:0009266,GO:0009408,GO:0009628,GO:0009892,GO:0009987,GO:0010563,GO:0010605,GO:0016043,GO:0016192,GO:0019220,GO:0019222,GO:0022607,GO:0031323,GO:0031324,GO:0031399,GO:0031400,GO:0032126,GO:0032268,GO:0032269,GO:0033036,GO:0033673,GO:0042325,GO:0042326,GO:…
FGRAMPH1_01G02267	-0.47486	4.6501	1	LMD1B_XENLA	N-alpha-acetyltransferase 38-B, NatC auxiliary subunit;	LSM domain-containing 1	GO:0005575,GO:0005634,GO:0005737,GO:0008150,GO:0010941,GO:0031248,GO:0031414,GO:0031417,GO:0032991,GO:0042981,GO:0043066,GO:0043067,GO:0043069,GO:0043226,GO:0043227,GO:0043229,GO:0043231,GO:0044424,GO:0044444,GO:0044464,GO:0048519,GO:0048523,GO:0050789,GO:0050794,GO:0060548,GO:0065007,GO:1902493,GO:1902494,GO:1990234
FGRAMPH1_01G02269	0.589853	4.59726	0.636135	RAD13_SCHPO	DNA repair protein rad13;	DNA-repair protein rad13	GO:0003674,GO:0003676,GO:0003677,GO:0003697,GO:0003824,GO:0004518,GO:0004519,GO:0005488,GO:0005575,GO:0005634,GO:0006139,GO:0006259,GO:0006281,GO:0006289,GO:0006295,GO:0006725,GO:0006807,GO:0006950,GO:0006974,GO:0008150,GO:0008152,GO:0009987,GO:0016787,GO:0016788,GO:0033554,GO:0033683,GO:0034641,GO:0043167,GO:0043169,GO:0043170,GO:0043226,GO:0043227,GO:0043229,GO:0043231,GO:0044237,GO:0044238,GO:…
FGRAMPH1_01G02271	-0.190021	6.28011	1	TFS2_SCHPO	Transcription elongation factor S-II;	transcription elongation factor s-ii	GO:0000988,GO:0000990,GO:0000991,GO:0003674,GO:0003676,GO:0003677,GO:0005488,GO:0005575,GO:0005634,GO:0006139,GO:0006354,GO:0006355,GO:0006368,GO:0006379,GO:0006725,GO:0006807,GO:0008150,GO:0008152,GO:0008270,GO:0009058,GO:0009059,GO:0009889,GO:0009987,GO:0010468,GO:0010556,GO:0016070,GO:0016071,GO:0018130,GO:0019219,GO:0019222,GO:0019438,GO:0031323,GO:0031326,GO:0032774,GO:0032784,GO:0034641,GO:…
FGRAMPH1_01G02273	0.38212	3.97423	1	CYSKL_NEUCR	.	cysteine synthase 2	No GO terms assigned
FGRAMPH1_01G02275	-0.79603	7.05383	0.0347361	DUT_NEUCR	Deoxyuridine 5'-triphosphate nucleotidohydrolase;	deoxyuridine 5'-triphosphate nucleotidohydrolase	GO:0000287,GO:0003674,GO:0003824,GO:0004170,GO:0005488,GO:0005575,GO:0005737,GO:0005829,GO:0006139,GO:0006220,GO:0006221,GO:0006226,GO:0006244,GO:0006725,GO:0006753,GO:0006793,GO:0006796,GO:0006807,GO:0008150,GO:0008152,GO:0009056,GO:0009058,GO:0009117,GO:0009123,GO:0009124,GO:0009129,GO:0009130,GO:0009141,GO:0009143,GO:0009147,GO:0009149,GO:0009157,GO:0009162,GO:0009165,GO:0009166,GO:0009176,GO:…
FGRAMPH1_01G02277	0.932874	4.26553	0.0177321	NDUF7_SCHPO	NADH dehydrogenase [ubiquinone] complex I, assembly factor 7 homolog;	midA like	GO:0005575,GO:0005739,GO:0043226,GO:0043227,GO:0043229,GO:0043231,GO:0044424,GO:0044444,GO:0044464
FGRAMPH1_01G02279	-0.469432	7.6411	1	SYA_EMENI	Alanine--tRNA ligase {ECO:0000255|HAMAP-Rule:MF_03133};	alanyl-tRNA synthetase	GO:0000049,GO:0000166,GO:0000959,GO:0003674,GO:0003676,GO:0003723,GO:0003824,GO:0004812,GO:0004813,GO:0005488,GO:0005524,GO:0005575,GO:0005739,GO:0006082,GO:0006139,GO:0006396,GO:0006399,GO:0006400,GO:0006418,GO:0006419,GO:0006520,GO:0006725,GO:0006807,GO:0008033,GO:0008150,GO:0008152,GO:0009451,GO:0009987,GO:0016070,GO:0016597,GO:0016874,GO:0016875,GO:0016876,GO:0017076,GO:0019752,GO:0030554,GO:…
FGRAMPH1_01G02281	0.546414	0.641598	0.815173	.	NA	hypothetical protein	No GO terms assigned
FGRAMPH1_01G02283	-0.276769	6.57259	1	.	NA	ubiquitin- ligase sel1	No GO terms assigned
FGRAMPH1_01G02285	-0.0613679	6.6443	1	SE1L1_HUMAN	Protein sel-1 homolog 1;	hypothetical protein	GO:0000151,GO:0000153,GO:0000835,GO:0000836,GO:0005575,GO:0005789,GO:0006457,GO:0006464,GO:0006486,GO:0006487,GO:0006508,GO:0006511,GO:0006807,GO:0006810,GO:0006886,GO:0006950,GO:0007165,GO:0007166,GO:0007219,GO:0008104,GO:0008150,GO:0008152,GO:0009056,GO:0009057,GO:0009987,GO:0010033,GO:0010243,GO:0010498,GO:0015031,GO:0015833,GO:0016020,GO:0016021,GO:0018193,GO:0018196,GO:0018279,GO:0019538,GO:…
FGRAMPH1_01G02287	0.156885	5.30595	1	MSB1_YEAST	Morphogenesis-related protein MSB1;	Morphogenesis-related MSB1	GO:0005575,GO:0005934,GO:0005935,GO:0007163,GO:0008150,GO:0009987,GO:0030010,GO:0030427,GO:0044464,GO:0044699,GO:0044763
FGRAMPH1_01G02291	-1.16242	7.32994	0.00313832	UNG_SCHPO	Uracil-DNA glycosylase {ECO:0000255|HAMAP-Rule:MF_03166};	uracil-DNA glycosylase	GO:0003674,GO:0003824,GO:0004844,GO:0005575,GO:0005634,GO:0005739,GO:0006139,GO:0006259,GO:0006281,GO:0006284,GO:0006725,GO:0006807,GO:0006950,GO:0006974,GO:0008150,GO:0008152,GO:0009987,GO:0016787,GO:0016798,GO:0016799,GO:0019104,GO:0033554,GO:0034641,GO:0043170,GO:0043226,GO:0043227,GO:0043229,GO:0043231,GO:0044237,GO:0044238,GO:0044260,GO:0044424,GO:0044444,GO:0044464,GO:0046483,GO:0050896,GO:…
FGRAMPH1_01G02293	0.8506	4.89145	0.0798408	YK68_SCHPO	Uncharacterized membrane protein C6F6.13c;	hypothetical protein	GO:0005575,GO:0005634,GO:0005829,GO:0016020,GO:0016021,GO:0031090,GO:0031224,GO:0031965,GO:0043226,GO:0043227,GO:0043229,GO:0043231,GO:0044422,GO:0044424,GO:0044425,GO:0044428,GO:0044444,GO:0044446,GO:0044464
FGRAMPH1_01G02295	-2.34119	2.57091	1.94218e-05	YLO2_SCHPO	Uncharacterized protein C1952.02;	DNA-directed RNA polymerase II subunit RPB1	GO:0003674,GO:0003676,GO:0003723,GO:0005488,GO:0005575,GO:0005730,GO:0008150,GO:0022613,GO:0042254,GO:0043226,GO:0043228,GO:0043229,GO:0043232,GO:0044085,GO:0044422,GO:0044424,GO:0044428,GO:0044446,GO:0044464,GO:0071840,GO:0097159,GO:1901363
FGRAMPH1_01G02297	-1.52962	6.80602	0.00378459	THG1_NEUCR	tRNA(His) guanylyltransferase;	tRNA(His) guanylyltransferase	GO:0000166,GO:0000287,GO:0001882,GO:0001883,GO:0003674,GO:0003824,GO:0005488,GO:0005525,GO:0005575,GO:0005829,GO:0006139,GO:0006396,GO:0006399,GO:0006400,GO:0006725,GO:0006807,GO:0008033,GO:0008150,GO:0008152,GO:0008192,GO:0008193,GO:0009451,GO:0009987,GO:0016070,GO:0016740,GO:0016772,GO:0016779,GO:0017076,GO:0019001,GO:0032549,GO:0032550,GO:0032553,GO:0032555,GO:0032561,GO:0034470,GO:0034641,GO:…
FGRAMPH1_01G02299	-0.0163186	2.57554	1	SWD1_SCHPO	Set1 complex component swd1;	Set1 complex component swd1	GO:0000785,GO:0000790,GO:0005575,GO:0005634,GO:0005829,GO:0006325,GO:0006333,GO:0006338,GO:0006464,GO:0006479,GO:0006807,GO:0008150,GO:0008152,GO:0008213,GO:0009987,GO:0016043,GO:0016569,GO:0016570,GO:0016571,GO:0018022,GO:0018193,GO:0018205,GO:0019538,GO:0022607,GO:0031497,GO:0031507,GO:0032259,GO:0032991,GO:0034401,GO:0034708,GO:0034968,GO:0035097,GO:0036211,GO:0043170,GO:0043226,GO:0043227,GO:…
FGRAMPH1_01G02301	0.0627816	7.35727	1	RPB1_SCHPO	DNA-directed RNA polymerase II subunit rpb1;	DNA-directed RNA polymerase II largest subunit	GO:0000428,GO:0003674,GO:0003676,GO:0003677,GO:0003824,GO:0003899,GO:0005488,GO:0005575,GO:0005634,GO:0005665,GO:0005829,GO:0006139,GO:0006351,GO:0006366,GO:0006725,GO:0006807,GO:0008150,GO:0008152,GO:0009058,GO:0009059,GO:0009987,GO:0016070,GO:0016740,GO:0016772,GO:0016779,GO:0018130,GO:0019438,GO:0030880,GO:0032774,GO:0032991,GO:0034062,GO:0034641,GO:0034645,GO:0034654,GO:0043167,GO:0043169,GO:…
FGRAMPH1_01G02303	0.666534	6.6152	0.446781	.	NA	hypothetical protein	No GO terms assigned
FGRAMPH1_01G02305	-0.389393	1.90757	1	.	NA	hypothetical protein	No GO terms assigned
FGRAMPH1_01G02313	1.84698	1.29073	0.0249703	.	NA	hypothetical protein FPSE_12052	No GO terms assigned
FGRAMPH1_01G02317	-0.932764	7.54185	0.213543	SSB1_CHATD	.	heat shock ssb1	No GO terms assigned
FGRAMPH1_01G02325	0.399953	4.38169	1	.	NA	hypothetical protein	No GO terms assigned
FGRAMPH1_01G02327	0.97181	2.8661	0.156295	.	NA	unnamed protein product	No GO terms assigned
FGRAMPH1_01G02329	0.459556	5.03649	1	MFSB_ASPFU	.	hypothetical protein	No GO terms assigned
FGRAMPH1_01G02333	0.625834	5.7834	0.501729	GCP1_ARTBC	Probable glutamate carboxypeptidase ARB_02390 {ECO:0000305};	glutamate carboxypeptidase II	GO:0003674,GO:0003824,GO:0004180,GO:0005488,GO:0005575,GO:0005576,GO:0008233,GO:0008237,GO:0008238,GO:0016787,GO:0043167,GO:0043169,GO:0046872,GO:0070011
FGRAMPH1_01G02335	0.514111	6.19026	0.918725	MCR1_SCLS1	NADH-cytochrome b5 reductase 2;	nadh-cytochrome b5 reductase 2	GO:0003674,GO:0003824,GO:0004128,GO:0005575,GO:0005741,GO:0016020,GO:0016021,GO:0016491,GO:0016651,GO:0016653,GO:0019867,GO:0031090,GO:0031224,GO:0031966,GO:0031968,GO:0044422,GO:0044424,GO:0044425,GO:0044429,GO:0044444,GO:0044446,GO:0044464,GO:0098588,GO:0098805
FGRAMPH1_01G02341	0.278737	5.60317	1	NBP2_YEAST	NAP1-binding protein 2;	related to Nap1p-binding	GO:0000173,GO:0000188,GO:0000200,GO:0001932,GO:0001933,GO:0003674,GO:0005488,GO:0005515,GO:0005575,GO:0005737,GO:0006469,GO:0006950,GO:0006970,GO:0006972,GO:0008150,GO:0009266,GO:0009408,GO:0009628,GO:0009892,GO:0009966,GO:0009968,GO:0010563,GO:0010605,GO:0010646,GO:0010648,GO:0019220,GO:0019222,GO:0023051,GO:0023057,GO:0030674,GO:0031323,GO:0031324,GO:0031399,GO:0031400,GO:0032268,GO:0032269,GO:…
FGRAMPH1_01G02345	-0.209008	5.15578	1	SSU72_GIBZE	RNA polymerase II subunit A C-terminal domain phosphatase SSU72;	RNA polymerase II subunit A domain phosphatase ssu72	GO:0001173,GO:0001174,GO:0003674,GO:0003824,GO:0004721,GO:0004722,GO:0004725,GO:0005575,GO:0005829,GO:0005847,GO:0005849,GO:0006139,GO:0006351,GO:0006353,GO:0006354,GO:0006355,GO:0006357,GO:0006368,GO:0006369,GO:0006379,GO:0006396,GO:0006397,GO:0006464,GO:0006470,GO:0006725,GO:0006793,GO:0006796,GO:0006807,GO:0008150,GO:0008152,GO:0008420,GO:0009058,GO:0009059,GO:0009302,GO:0009889,GO:0009987,GO:…
FGRAMPH1_01G02347	0.210481	1.63097	1	FCK4_FUSPC	.	hypothetical protein	No GO terms assigned
FGRAMPH1_01G02349	0.626187	5.78491	0.47398	SPA2_YEAST	Protein SPA2;	hypothetical protein	GO:0000003,GO:0000131,GO:0000133,GO:0000282,GO:0003006,GO:0003674,GO:0005078,GO:0005198,GO:0005488,GO:0005515,GO:0005575,GO:0005737,GO:0005826,GO:0005934,GO:0005935,GO:0005938,GO:0007114,GO:0007117,GO:0007118,GO:0007121,GO:0007124,GO:0007163,GO:0008150,GO:0008360,GO:0009966,GO:0009967,GO:0009987,GO:0010638,GO:0010646,GO:0010647,GO:0010927,GO:0016043,GO:0016049,GO:0019899,GO:0019900,GO:0019954,GO:…
FGRAMPH1_01G02351	-0.842436	2.80162	0.204863	UD2C1_RABIT	UDP-glucuronosyltransferase 2C1;	udp-glucuronosyltransferase 2c1	GO:0003674,GO:0003824,GO:0005575,GO:0005789,GO:0008194,GO:0015020,GO:0016020,GO:0016021,GO:0016740,GO:0016757,GO:0016758,GO:0031224,GO:0044422,GO:0044424,GO:0044425,GO:0044432,GO:0044444,GO:0044446,GO:0044464
FGRAMPH1_01G02355	0.722134	4.25977	0.339851	KDM4_CAEEL	Lysine-specific demethylase 4;	lysine-specific demethylase 4b	GO:0003674,GO:0003824,GO:0005488,GO:0005575,GO:0005634,GO:0006139,GO:0006325,GO:0006351,GO:0006355,GO:0006464,GO:0006482,GO:0006725,GO:0006807,GO:0008150,GO:0008152,GO:0008214,GO:0008270,GO:0009058,GO:0009059,GO:0009889,GO:0009890,GO:0009892,GO:0009987,GO:0010468,GO:0010556,GO:0010558,GO:0010605,GO:0010629,GO:0016043,GO:0016070,GO:0016491,GO:0016569,GO:0016570,GO:0016577,GO:0016705,GO:0016706,GO:…
FGRAMPH1_01G02357	-0.112586	6.95862	1	.	NA	hypothetical protein	No GO terms assigned
FGRAMPH1_01G02365	0.890433	3.7756	0.156882	DJC11_MOUSE	DnaJ homolog subfamily C member 11;	J domain-containing	GO:0005575,GO:0005739,GO:0005743,GO:0016020,GO:0019866,GO:0031090,GO:0031966,GO:0031982,GO:0043226,GO:0043227,GO:0043229,GO:0043230,GO:0043231,GO:0044421,GO:0044422,GO:0044424,GO:0044429,GO:0044444,GO:0044446,GO:0044464,GO:0070062,GO:1903561
FGRAMPH1_01G02367	0.353969	3.67179	1	PPIL3_GIBZE	Peptidyl-prolyl cis-trans isomerase-like 3;	peptidyl-prolyl cis-trans isomerase 10	GO:0003674,GO:0003755,GO:0003824,GO:0006457,GO:0008150,GO:0009987,GO:0016853,GO:0016859
FGRAMPH1_01G02371	-0.646049	5.54835	0.513975	CG11_CANAL	G1/S-specific cyclin CCN1;	cyclin containing	GO:0005575,GO:0005634,GO:0007049,GO:0007067,GO:0008150,GO:0009987,GO:0043226,GO:0043227,GO:0043229,GO:0043231,GO:0044424,GO:0044464,GO:0044699,GO:0044763,GO:0051301
FGRAMPH1_01G02375	-0.445199	1.65637	0.902125	.	NA	hypothetical protein	No GO terms assigned
FGRAMPH1_01G02383	-0.759445	4.56931	0.233894	CWC27_GIBZE	Peptidyl-prolyl isomerase CWC27;	peptidyl-prolyl isomerase cwc27	GO:0000375,GO:0000377,GO:0000398,GO:0003674,GO:0003755,GO:0003824,GO:0005575,GO:0005681,GO:0005737,GO:0006139,GO:0006396,GO:0006397,GO:0006457,GO:0006725,GO:0006807,GO:0008150,GO:0008152,GO:0008380,GO:0009987,GO:0016070,GO:0016071,GO:0016853,GO:0016859,GO:0030529,GO:0032991,GO:0034641,GO:0043170,GO:0044237,GO:0044238,GO:0044260,GO:0044422,GO:0044424,GO:0044428,GO:0044446,GO:0044464,GO:0045292,GO:…
FGRAMPH1_01G02385	-0.0703253	5.88227	1	HSF_SCHPO	Heat shock factor protein;	Heat shock factor	GO:0000785,GO:0000790,GO:0000975,GO:0000976,GO:0000977,GO:0000978,GO:0000981,GO:0000982,GO:0000987,GO:0001012,GO:0001067,GO:0001071,GO:0001159,GO:0003674,GO:0003676,GO:0003677,GO:0003690,GO:0003700,GO:0005488,GO:0005575,GO:0005634,GO:0005737,GO:0005829,GO:0006139,GO:0006351,GO:0006355,GO:0006357,GO:0006725,GO:0006807,GO:0008150,GO:0008152,GO:0009058,GO:0009059,GO:0009889,GO:0009891,GO:0009893,GO:…
FGRAMPH1_01G02387	-0.354607	6.25943	1	COT1_YEAST	Cobalt uptake protein COT1;	cobalt uptake protein COT1	GO:0000041,GO:0000322,GO:0000323,GO:0000324,GO:0003674,GO:0005215,GO:0005385,GO:0005575,GO:0005773,GO:0006810,GO:0006811,GO:0006812,GO:0006824,GO:0006829,GO:0006873,GO:0006875,GO:0006882,GO:0008150,GO:0008324,GO:0009987,GO:0010035,GO:0010038,GO:0010043,GO:0015075,GO:0015087,GO:0016020,GO:0016021,GO:0019725,GO:0022857,GO:0022890,GO:0022891,GO:0022892,GO:0030001,GO:0030003,GO:0031090,GO:0031224,GO:…
FGRAMPH1_01G02389	0.330278	4.14626	1	.	NA	unnamed protein product	No GO terms assigned
FGRAMPH1_01G02391	0.624705	5.49982	0.510566	MEMO1_XENTR	Protein MEMO1;	related to tag-253	No GO terms assigned
FGRAMPH1_01G02393	1.1428	6.14421	0.00325061	PSY1_SCHPO	Syntaxin-like protein psy1;	syntaxin 1b 2 3	GO:0000149,GO:0003006,GO:0003674,GO:0005484,GO:0005488,GO:0005515,GO:0005575,GO:0005628,GO:0005768,GO:0005794,GO:0005886,GO:0006810,GO:0006886,GO:0006906,GO:0006996,GO:0008104,GO:0008150,GO:0009987,GO:0010927,GO:0015031,GO:0015833,GO:0016020,GO:0016021,GO:0016043,GO:0016050,GO:0016192,GO:0022402,GO:0022406,GO:0022413,GO:0022414,GO:0022607,GO:0030154,GO:0030435,GO:0030437,GO:0031201,GO:0031224,GO:…
FGRAMPH1_01G02395	-1.3995	5.8368	0.00604027	.	NA	unnamed protein product	No GO terms assigned
FGRAMPH1_01G02397	0.45516	3.52978	0.944583	.	NA	hypothetical protein	No GO terms assigned
FGRAMPH1_01G02403	1.11715	7.27481	0.00106179	YBL3_SCHPO	UPF0744 protein C106.03;	duf1776 family	GO:0003674,GO:0003824,GO:0005575,GO:0005737,GO:0005739,GO:0008150,GO:0008152,GO:0016020,GO:0016491,GO:0043226,GO:0043227,GO:0043229,GO:0043231,GO:0044424,GO:0044444,GO:0044464,GO:0044699,GO:0044710,GO:0055114
FGRAMPH1_01G02407	0.034646	4.14386	1	.	NA	hypothetical protein	No GO terms assigned
FGRAMPH1_01G02409	0.18561	5.27021	1	RGP1_HUMAN	RAB6A-GEF complex partner protein 2 {ECO:0000305};	unspecified product	GO:0003674,GO:0005085,GO:0005088,GO:0005488,GO:0005515,GO:0005575,GO:0005829,GO:0006810,GO:0008150,GO:0009892,GO:0009894,GO:0009895,GO:0010605,GO:0016020,GO:0016192,GO:0016197,GO:0016482,GO:0017016,GO:0017112,GO:0017137,GO:0019222,GO:0019899,GO:0031267,GO:0031323,GO:0031324,GO:0031329,GO:0031330,GO:0032045,GO:0032268,GO:0032269,GO:0032991,GO:0034066,GO:0042147,GO:0042176,GO:0042177,GO:0043085,GO:…
FGRAMPH1_01G02411	0.483741	3.59973	0.884063	MABP1_HUMAN	Mitogen-activated protein kinase-binding protein 1;	mitogen-activated kinase-binding 1	GO:0000186,GO:0001932,GO:0001934,GO:0005575,GO:0005622,GO:0007256,GO:0008150,GO:0009893,GO:0009966,GO:0009967,GO:0010562,GO:0010604,GO:0010646,GO:0010647,GO:0019220,GO:0019222,GO:0023051,GO:0023056,GO:0031323,GO:0031325,GO:0031399,GO:0031401,GO:0032147,GO:0032268,GO:0032270,GO:0032872,GO:0032874,GO:0033674,GO:0042325,GO:0042327,GO:0043085,GO:0043405,GO:0043406,GO:0043408,GO:0043410,GO:0043506,GO:…
FGRAMPH1_01G02413	0.541331	5.23478	0.819398	.	NA	tpa inducible	No GO terms assigned
FGRAMPH1_01G02415	0.935685	2.48018	0.16727	GPI3_SCHPO	Phosphatidylinositol N-acetylglucosaminyltransferase gpi3 subunit;	phosphatidylinositol N-acetylglucosaminyltransferase GPI3 subunit	GO:0000506,GO:0003674,GO:0003824,GO:0005575,GO:0005783,GO:0006464,GO:0006497,GO:0006505,GO:0006506,GO:0006629,GO:0006643,GO:0006644,GO:0006650,GO:0006661,GO:0006664,GO:0006793,GO:0006796,GO:0006807,GO:0008150,GO:0008152,GO:0008194,GO:0008375,GO:0008610,GO:0008654,GO:0009058,GO:0009247,GO:0009987,GO:0016740,GO:0016757,GO:0016758,GO:0017176,GO:0019538,GO:0019637,GO:0032991,GO:0036211,GO:0043170,GO:…
FGRAMPH1_01G02417	-1.33133	6.1916	0.0010312	RH1_ARATH	DEAD-box ATP-dependent RNA helicase 1;	atp-dependent rna helicase dbp6	GO:0000166,GO:0003674,GO:0003676,GO:0003723,GO:0003724,GO:0003824,GO:0004004,GO:0004386,GO:0005488,GO:0005515,GO:0005524,GO:0006139,GO:0006725,GO:0006807,GO:0008026,GO:0008150,GO:0008152,GO:0008186,GO:0009987,GO:0010501,GO:0016070,GO:0016462,GO:0016787,GO:0016817,GO:0016818,GO:0016887,GO:0017076,GO:0017111,GO:0017151,GO:0019899,GO:0030554,GO:0032553,GO:0032555,GO:0032559,GO:0034641,GO:0035639,GO:…
FGRAMPH1_01G02419	0.420536	5.15238	1	.	NA	hypothetical protein	No GO terms assigned
FGRAMPH1_01G02421	-0.256365	3.96021	1	.	NA	unnamed protein product	No GO terms assigned
FGRAMPH1_01G02423	0.642421	3.44762	0.516151	.	NA	integral membrane	No GO terms assigned
FGRAMPH1_01G02425	0.335689	2.52429	1	Y381_RICFE	Putative ankyrin repeat protein RF_0381;	hypothetical protein	GO:0006139,GO:0006163,GO:0006725,GO:0006753,GO:0006793,GO:0006796,GO:0006807,GO:0008150,GO:0008152,GO:0009116,GO:0009117,GO:0009119,GO:0009150,GO:0009259,GO:0009987,GO:0015969,GO:0019637,GO:0019693,GO:0033865,GO:0033875,GO:0034032,GO:0034035,GO:0034641,GO:0042278,GO:0044237,GO:0044238,GO:0044281,GO:0044699,GO:0044710,GO:0044763,GO:0046128,GO:0046483,GO:0055086,GO:0071704,GO:0072521,GO:1901068,GO:…
FGRAMPH1_01G02427	-0.123272	2.75814	1	.	NA	hypothetical protein	No GO terms assigned
FGRAMPH1_01G02429	0.359935	4.88885	1	ASR3_SARSH	.	c6 zinc finger containing	No GO terms assigned
FGRAMPH1_01G02431	-0.051405	5.124	1	.	NA	gdsl lipase acylhydrolase	No GO terms assigned
FGRAMPH1_01G02433	0.886565	7.77315	0.0699399	PUR92_YEAST	Bifunctional purine biosynthesis protein ADE17;	bifunctional purine biosynthesis protein ADE17	GO:0003674,GO:0003824,GO:0003937,GO:0004643,GO:0005575,GO:0005829,GO:0006139,GO:0006163,GO:0006164,GO:0006188,GO:0006189,GO:0006725,GO:0006753,GO:0006793,GO:0006796,GO:0006807,GO:0008150,GO:0008152,GO:0009058,GO:0009117,GO:0009123,GO:0009124,GO:0009126,GO:0009127,GO:0009150,GO:0009152,GO:0009156,GO:0009161,GO:0009165,GO:0009167,GO:0009168,GO:0009259,GO:0009260,GO:0009987,GO:0016740,GO:0016741,GO:…
FGRAMPH1_01G02435	0.348389	3.66442	1	RAD17_MOUSE	Cell cycle checkpoint protein RAD17;	unspecified product	GO:0000075,GO:0000077,GO:0000166,GO:0000781,GO:0003674,GO:0003676,GO:0003677,GO:0003689,GO:0003824,GO:0005488,GO:0005524,GO:0005575,GO:0005654,GO:0006139,GO:0006259,GO:0006275,GO:0006281,GO:0006725,GO:0006807,GO:0006950,GO:0006974,GO:0007093,GO:0007275,GO:0007346,GO:0008094,GO:0008150,GO:0008152,GO:0008156,GO:0009889,GO:0009890,GO:0009892,GO:0009987,GO:0010556,GO:0010558,GO:0010605,GO:0016462,GO:…
FGRAMPH1_01G02437	0.410509	5.95127	1	.	NA	hypothetical protein	No GO terms assigned
FGRAMPH1_01G02439	0.0874863	4.72738	1	YJ9I_YEAST	Uncharacterized protein YJR141W;	hypothetical protein	No GO terms assigned
FGRAMPH1_01G02441	1.31859	2.4489	0.0334215	.	NA	hypothetical protein FLAG1_00494	No GO terms assigned
FGRAMPH1_01G02445	-0.131541	7.57401	1	.	NA	hypothetical protein	No GO terms assigned
FGRAMPH1_01G02447	0.324702	4.49371	1	.	NA	hypothetical protein	No GO terms assigned
FGRAMPH1_01G02449	-0.163325	3.16437	1	FB304_ARATH	F-box protein At3g54460;	unnamed protein product	GO:0000166,GO:0003674,GO:0003824,GO:0004386,GO:0005488,GO:0005524,GO:0005575,GO:0005911,GO:0008270,GO:0009506,GO:0016462,GO:0016787,GO:0016817,GO:0016818,GO:0017076,GO:0017111,GO:0030054,GO:0030554,GO:0032553,GO:0032555,GO:0032559,GO:0035639,GO:0036094,GO:0043167,GO:0043168,GO:0043169,GO:0046872,GO:0046914,GO:0097159,GO:0097367,GO:1901265,GO:1901363
FGRAMPH1_01G02461	-0.219284	10.2249	1	ALDH_DAVTA	Aldehyde dehydrogenase;	aldehyde dehydrogenase	GO:0003674,GO:0003824,GO:0004029,GO:0005575,GO:0005737,GO:0016491,GO:0016620,GO:0016903,GO:0044424,GO:0044464
FGRAMPH1_01G02465	-1.06243	4.48472	0.0150547	.	NA	hypothetical protein	No GO terms assigned
FGRAMPH1_01G02467	-1.17208	5.95946	0.00149175	RTG2_YEAST	Retrograde regulation protein 2;	retrograde regulation 2	GO:0000123,GO:0000785,GO:0000988,GO:0000989,GO:0001076,GO:0001079,GO:0003674,GO:0005575,GO:0005737,GO:0006139,GO:0006259,GO:0006355,GO:0006357,GO:0006606,GO:0006725,GO:0006807,GO:0006808,GO:0006810,GO:0006886,GO:0006913,GO:0006996,GO:0007165,GO:0008104,GO:0008150,GO:0008152,GO:0009889,GO:0009891,GO:0009893,GO:0009987,GO:0010468,GO:0010556,GO:0010557,GO:0010604,GO:0010628,GO:0010639,GO:0015031,GO:…
FGRAMPH1_01G02469	-0.147113	2.2939	1	.	NA	hypothetical protein	No GO terms assigned
FGRAMPH1_01G02471	-1.05796	1.84586	0.350211	.	NA	hypothetical protein	No GO terms assigned
FGRAMPH1_01G02473	0.177575	2.92041	1	.	NA	hypothetical protein FPSE_01480	No GO terms assigned
FGRAMPH1_01G02475	0.289857	4.77743	1	ANXC1_CRYNH	.	annexin XIV	No GO terms assigned
FGRAMPH1_01G02477	0.250048	3.92702	1	.	NA	hypothetical protein	No GO terms assigned
FGRAMPH1_01G02481	-1.0346	4.83853	0.00475294	.	NA	hypothetical protein	No GO terms assigned
FGRAMPH1_01G02483	0.37658	1.19956	0.99032	RGLA_ASPFU	Probable rhamnogalacturonate lyase A;	rhamnogalacturonase B precursor	GO:0000272,GO:0003674,GO:0003824,GO:0005488,GO:0005575,GO:0005576,GO:0005975,GO:0005976,GO:0008150,GO:0008152,GO:0009056,GO:0009057,GO:0009987,GO:0016043,GO:0016052,GO:0016829,GO:0016835,GO:0016837,GO:0030246,GO:0043170,GO:0044238,GO:0045229,GO:0071554,GO:0071555,GO:0071704,GO:0071840,GO:1901575
FGRAMPH1_01G02487	0.692832	5.2774	0.243161	.	NA	unnamed protein product	No GO terms assigned
FGRAMPH1_01G02493	-1.01871	3.93064	0.0426183	SAT4_STACB	.	integral membrane	No GO terms assigned
FGRAMPH1_01G02495	-0.79172	5.7994	0.0856722	.	NA	hypothetical protein	No GO terms assigned
FGRAMPH1_01G02497	-0.0696305	6.03151	1	VRP1_SCHPO	Verprolin {ECO:0000312|EMBL:CAB89884.1};	basic proline-rich	GO:0000147,GO:0003674,GO:0003779,GO:0005488,GO:0005515,GO:0005575,GO:0005634,GO:0005737,GO:0005829,GO:0005884,GO:0005938,GO:0006810,GO:0006897,GO:0006928,GO:0006996,GO:0007010,GO:0007015,GO:0008064,GO:0008092,GO:0008150,GO:0008360,GO:0008361,GO:0009987,GO:0010638,GO:0016043,GO:0016192,GO:0022603,GO:0022604,GO:0022607,GO:0030029,GO:0030036,GO:0030048,GO:0030427,GO:0030479,GO:0030832,GO:0030833,GO:…
FGRAMPH1_01G02499	0.419415	6.70326	1	RM37_SCHPO	54S ribosomal protein L37, mitochondrial;	60s ribosomal mitochondrial	GO:0000315,GO:0003674,GO:0003735,GO:0005198,GO:0005575,GO:0005739,GO:0005762,GO:0006412,GO:0006518,GO:0006807,GO:0008150,GO:0008152,GO:0009058,GO:0009059,GO:0009987,GO:0015934,GO:0019538,GO:0030529,GO:0032543,GO:0032991,GO:0034641,GO:0034645,GO:0043043,GO:0043170,GO:0043226,GO:0043227,GO:0043229,GO:0043231,GO:0043603,GO:0043604,GO:0044237,GO:0044238,GO:0044249,GO:0044260,GO:0044267,GO:0044271,GO:…
FGRAMPH1_01G02501	0.329052	7.39274	1	NDUS6_NEUCR	NADH-ubiquinone oxidoreductase 12 kDa subunit, mitochondrial;	nadh dehydrogenase	GO:0005575,GO:0005743,GO:0008150,GO:0008152,GO:0016020,GO:0019866,GO:0031090,GO:0031966,GO:0044422,GO:0044424,GO:0044425,GO:0044429,GO:0044444,GO:0044446,GO:0044464,GO:0044699,GO:0044710,GO:0055114,GO:0070469
FGRAMPH1_01G02503	-0.0377487	8.62697	1	NSR1_YEAST	Nuclear localization sequence-binding protein;	Nuclear localization sequence-binding	GO:0000028,GO:0000166,GO:0003674,GO:0003676,GO:0003677,GO:0003697,GO:0003723,GO:0005048,GO:0005488,GO:0005575,GO:0005634,GO:0005635,GO:0005730,GO:0006139,GO:0006364,GO:0006396,GO:0006725,GO:0006807,GO:0008139,GO:0008150,GO:0008152,GO:0009987,GO:0016043,GO:0016070,GO:0016072,GO:0022607,GO:0022618,GO:0031967,GO:0031975,GO:0033218,GO:0034470,GO:0034622,GO:0034641,GO:0034660,GO:0036094,GO:0042162,GO:…
FGRAMPH1_01G02505	0.334109	6.07317	1	.	NA	hypothetical protein	No GO terms assigned
FGRAMPH1_01G02507	1.074	7.14986	0.0143052	CP51B_ASPFU	.	cytochrome P450 51	No GO terms assigned
FGRAMPH1_01G02509	-0.61899	3.85529	0.567506	.	NA	hypothetical protein	No GO terms assigned
FGRAMPH1_01G02513	0.0913258	3.37172	1	TAF7_SCHPO	Transcription initiation factor TFIID subunit 7;	transcription initiation factor TFIID subunit 7	GO:0000975,GO:0000988,GO:0000989,GO:0001067,GO:0003674,GO:0003676,GO:0003677,GO:0003712,GO:0003713,GO:0005488,GO:0005515,GO:0005575,GO:0005634,GO:0005667,GO:0005669,GO:0005829,GO:0006139,GO:0006352,GO:0006355,GO:0006357,GO:0006367,GO:0006725,GO:0006807,GO:0006810,GO:0008134,GO:0008150,GO:0008152,GO:0009058,GO:0009059,GO:0009889,GO:0009987,GO:0010468,GO:0010556,GO:0015931,GO:0016043,GO:0016070,GO:…
FGRAMPH1_01G02515	-0.265866	3.68762	1	.	NA	hypothetical protein	No GO terms assigned
FGRAMPH1_01G02517	0.709684	5.63612	0.2124	KIF11_DICDI	Kinesin-related protein 11;	centromeric e	GO:0000166,GO:0003674,GO:0003774,GO:0003777,GO:0003824,GO:0005488,GO:0005524,GO:0005575,GO:0005737,GO:0005871,GO:0005875,GO:0006810,GO:0006928,GO:0007017,GO:0007018,GO:0008150,GO:0009987,GO:0016462,GO:0016787,GO:0016817,GO:0016818,GO:0016887,GO:0017076,GO:0017111,GO:0030554,GO:0032553,GO:0032555,GO:0032559,GO:0032991,GO:0035371,GO:0035639,GO:0036094,GO:0043167,GO:0043168,GO:0043234,GO:0044422,GO:…
FGRAMPH1_01G02523	0.685674	1.39375	0.533181	.	NA	hypothetical protein	No GO terms assigned
FGRAMPH1_01G02525	0.0840998	6.66514	1	YA7B_SCHPO	Uncharacterized protein C24H6.11c;	sulfate transporter	GO:0000329,GO:0003674,GO:0005215,GO:0005575,GO:0005774,GO:0005783,GO:0005794,GO:0005887,GO:0006810,GO:0006811,GO:0006820,GO:0008150,GO:0008271,GO:0008272,GO:0008509,GO:0015075,GO:0015103,GO:0015116,GO:0015291,GO:0015698,GO:0016020,GO:0016021,GO:0022804,GO:0022857,GO:0022891,GO:0022892,GO:0031090,GO:0031224,GO:0031226,GO:0034220,GO:0043226,GO:0043227,GO:0043229,GO:0043231,GO:0044422,GO:0044424,GO:…
FGRAMPH1_01G02527	0.137346	4.94853	1	PSF1_GIBZE	DNA replication complex GINS protein PSF1;	DNA replication complex GINS protein PSF1	GO:0000724,GO:0000725,GO:0000727,GO:0000811,GO:0005575,GO:0005829,GO:0006139,GO:0006259,GO:0006270,GO:0006271,GO:0006281,GO:0006302,GO:0006310,GO:0006725,GO:0006807,GO:0006950,GO:0006974,GO:0008150,GO:0008152,GO:0009987,GO:0022402,GO:0022616,GO:0031261,GO:0031298,GO:0032991,GO:0032993,GO:0033554,GO:0034641,GO:0043170,GO:0043234,GO:0044237,GO:0044238,GO:0044260,GO:0044422,GO:0044424,GO:0044427,GO:…
FGRAMPH1_01G02529	0.650915	9.08194	0.478948	EF1B_PENCI	.	elongation factor 1-beta	No GO terms assigned
FGRAMPH1_01G02531	-0.79699	8.03277	0.0987883	ADRM1_DANRE	Proteasomal ubiquitin receptor ADRM1;	proteasomal ubiquitin receptor adrm1	GO:0000502,GO:0003674,GO:0005575,GO:0005634,GO:0005737,GO:0006461,GO:0008047,GO:0008150,GO:0009893,GO:0009987,GO:0010604,GO:0010950,GO:0010952,GO:0016043,GO:0016504,GO:0019222,GO:0022607,GO:0030162,GO:0030234,GO:0031323,GO:0031325,GO:0032268,GO:0032270,GO:0032991,GO:0034622,GO:0043085,GO:0043226,GO:0043227,GO:0043229,GO:0043231,GO:0043234,GO:0043248,GO:0043623,GO:0043933,GO:0044093,GO:0044424,GO:…
FGRAMPH1_01G02533	0.858695	2.83922	0.196393	UAP2_SCHPO	Splicing factor U2AF-associated protein 2;	nuclear mrna splicing factor-associated	GO:0000166,GO:0000375,GO:0000377,GO:0000398,GO:0003674,GO:0003676,GO:0003723,GO:0005488,GO:0005575,GO:0005681,GO:0005684,GO:0005686,GO:0006139,GO:0006396,GO:0006397,GO:0006725,GO:0006807,GO:0008150,GO:0008152,GO:0008380,GO:0009987,GO:0016070,GO:0016071,GO:0030529,GO:0030532,GO:0032991,GO:0034641,GO:0036094,GO:0043170,GO:0044237,GO:0044238,GO:0044260,GO:0044422,GO:0044424,GO:0044428,GO:0044446,GO:…
FGRAMPH1_01G02535	0.0171744	4.44869	1	.	NA	hypothetical protein	No GO terms assigned
FGRAMPH1_01G02539	0.273261	3.56814	1	.	NA	hypothetical protein	No GO terms assigned
FGRAMPH1_01G02541	0.520147	7.55306	0.890293	EMP24_YEAST	Endosomal protein P24B;	endosomal protein P24B precursor	GO:0000139,GO:0005575,GO:0005783,GO:0005789,GO:0006621,GO:0006810,GO:0006888,GO:0006996,GO:0008104,GO:0008150,GO:0009987,GO:0015031,GO:0015833,GO:0016020,GO:0016021,GO:0016043,GO:0016050,GO:0016192,GO:0030133,GO:0030134,GO:0030135,GO:0031090,GO:0031224,GO:0031410,GO:0031982,GO:0032507,GO:0033036,GO:0035437,GO:0042886,GO:0043226,GO:0043227,GO:0043229,GO:0043231,GO:0044422,GO:0044424,GO:0044425,GO:…
FGRAMPH1_01G02545	0.45723	10.4844	1	ARF_AJECA	ADP-ribosylation factor;	adp-ribosylation factor	GO:0000166,GO:0001882,GO:0001883,GO:0003674,GO:0005488,GO:0005525,GO:0005575,GO:0005794,GO:0006810,GO:0007165,GO:0007264,GO:0008104,GO:0008150,GO:0009987,GO:0015031,GO:0015833,GO:0016192,GO:0017076,GO:0019001,GO:0032549,GO:0032550,GO:0032553,GO:0032555,GO:0032561,GO:0033036,GO:0035556,GO:0035639,GO:0036094,GO:0042886,GO:0043167,GO:0043168,GO:0043226,GO:0043227,GO:0043229,GO:0043231,GO:0044424,GO:…
FGRAMPH1_01G02547	0.243503	4.49003	1	HSP78_SCHPO	Heat shock protein 78, mitochondrial;	heat shock protein 78	GO:0000166,GO:0003674,GO:0003824,GO:0005488,GO:0005515,GO:0005524,GO:0005575,GO:0005759,GO:0006457,GO:0008150,GO:0009987,GO:0016462,GO:0016787,GO:0016817,GO:0016818,GO:0016887,GO:0017076,GO:0017111,GO:0030554,GO:0031647,GO:0031974,GO:0032553,GO:0032555,GO:0032559,GO:0035639,GO:0036094,GO:0042026,GO:0043167,GO:0043168,GO:0043233,GO:0043335,GO:0044422,GO:0044424,GO:0044429,GO:0044444,GO:0044446,GO:…
FGRAMPH1_01G02549	0.0488991	8.87226	1	RL6B_YEAST	60S ribosomal protein L6-B;	50s ribosomal l6e	GO:0000027,GO:0002181,GO:0003674,GO:0003676,GO:0003723,GO:0003735,GO:0005198,GO:0005488,GO:0005575,GO:0006412,GO:0006518,GO:0006807,GO:0008150,GO:0008152,GO:0009058,GO:0009059,GO:0009987,GO:0015934,GO:0016043,GO:0019538,GO:0022607,GO:0022618,GO:0022625,GO:0030529,GO:0032991,GO:0034622,GO:0034641,GO:0034645,GO:0043043,GO:0043170,GO:0043603,GO:0043604,GO:0043933,GO:0044237,GO:0044238,GO:0044249,GO:…
FGRAMPH1_01G02551	-0.0237822	6.71157	1	DPP3_YEAST	Probable dipeptidyl peptidase 3;	dipeptidyl-peptidase iii	GO:0003674,GO:0003824,GO:0004177,GO:0005488,GO:0005575,GO:0005737,GO:0006508,GO:0006807,GO:0008150,GO:0008152,GO:0008233,GO:0008237,GO:0008238,GO:0008239,GO:0016787,GO:0019538,GO:0043167,GO:0043169,GO:0043170,GO:0044238,GO:0044424,GO:0044464,GO:0046872,GO:0070011,GO:0071704,GO:1901564
FGRAMPH1_01G02553	-0.115105	1.26953	1	GNTK_SCHPO	Probable gluconokinase;	related to thermoresistant gluconokinase	GO:0000166,GO:0003674,GO:0003824,GO:0005488,GO:0005524,GO:0005575,GO:0005634,GO:0005829,GO:0005975,GO:0006082,GO:0008150,GO:0008152,GO:0009056,GO:0009987,GO:0016052,GO:0016054,GO:0016301,GO:0016740,GO:0016772,GO:0016773,GO:0017076,GO:0019520,GO:0019521,GO:0019752,GO:0030554,GO:0032553,GO:0032555,GO:0032559,GO:0032787,GO:0035639,GO:0036094,GO:0043167,GO:0043168,GO:0043226,GO:0043227,GO:0043229,GO:…
FGRAMPH1_01G02555	-0.0333806	5.34099	1	ODB2_MOUSE	Lipoamide acyltransferase component of branched-chain alpha-keto acid dehydrogenase complex, mitochondrial;	2-oxoisovalerate dehydrogenase E2 component (dihydrolipoyl transacylase)	GO:0003674,GO:0003824,GO:0005488,GO:0005515,GO:0005575,GO:0005739,GO:0009295,GO:0016740,GO:0016746,GO:0016747,GO:0019899,GO:0031625,GO:0042645,GO:0043226,GO:0043227,GO:0043228,GO:0043229,GO:0043231,GO:0043232,GO:0043754,GO:0044389,GO:0044422,GO:0044424,GO:0044429,GO:0044444,GO:0044446,GO:0044464
FGRAMPH1_01G02557	0.388715	5.28025	1	ATP10_ASHGO	Mitochondrial ATPase complex subunit ATP10;	mitochondrial atpase complex subunit atp10	GO:0005575,GO:0016021,GO:0031224,GO:0031300,GO:0031301,GO:0031304,GO:0031305,GO:0032592,GO:0044422,GO:0044424,GO:0044425,GO:0044429,GO:0044444,GO:0044446,GO:0044455,GO:0044464,GO:0098573
FGRAMPH1_01G02559	-0.492779	5.89785	0.967211	GOSR1_YEAST	Golgi SNAP receptor complex member 1;	transport GOS1	GO:0000139,GO:0000149,GO:0003674,GO:0005484,GO:0005488,GO:0005515,GO:0005575,GO:0005797,GO:0005801,GO:0006810,GO:0006888,GO:0006891,GO:0006906,GO:0006996,GO:0008104,GO:0008150,GO:0009987,GO:0015031,GO:0015833,GO:0016020,GO:0016021,GO:0016043,GO:0016050,GO:0016192,GO:0031090,GO:0031201,GO:0031224,GO:0031984,GO:0031985,GO:0032879,GO:0032991,GO:0033036,GO:0042886,GO:0043226,GO:0043227,GO:0043229,GO:…
FGRAMPH1_01G02561	0.564505	10.6072	0.7391	RL35_WHEAT	60S ribosomal protein L35;	60S ribosomal L35	GO:0003674,GO:0003735,GO:0005198,GO:0005575,GO:0005840,GO:0006412,GO:0006518,GO:0006807,GO:0008150,GO:0008152,GO:0009058,GO:0009059,GO:0009987,GO:0019538,GO:0030529,GO:0032991,GO:0034641,GO:0034645,GO:0043043,GO:0043170,GO:0043226,GO:0043228,GO:0043229,GO:0043232,GO:0043603,GO:0043604,GO:0044237,GO:0044238,GO:0044249,GO:0044260,GO:0044267,GO:0044271,GO:0044424,GO:0044444,GO:0044464,GO:0071704,GO:…
FGRAMPH1_01G02563	0.172014	5.82352	1	ZAP1_YEAST	Zinc-responsive transcriptional regulator ZAP1;	transcription factor	GO:0000975,GO:0000976,GO:0000977,GO:0000981,GO:0001012,GO:0001067,GO:0001071,GO:0003674,GO:0003676,GO:0003677,GO:0003690,GO:0003700,GO:0005488,GO:0005575,GO:0005634,GO:0006139,GO:0006351,GO:0006355,GO:0006357,GO:0006725,GO:0006807,GO:0006950,GO:0007154,GO:0008150,GO:0008152,GO:0008270,GO:0009058,GO:0009059,GO:0009267,GO:0009605,GO:0009889,GO:0009891,GO:0009893,GO:0009987,GO:0009991,GO:0010468,GO:…
FGRAMPH1_01G02569	-1.45288	0.920774	0.04346	PRP5_GIBZE	Pre-mRNA-processing ATP-dependent RNA helicase PRP5;	pre-mRNA-processing ATP-dependent RNA helicase PRP5	GO:0000166,GO:0000245,GO:0003674,GO:0003676,GO:0003824,GO:0004386,GO:0005488,GO:0005524,GO:0005575,GO:0005681,GO:0005684,GO:0005815,GO:0005816,GO:0005829,GO:0008150,GO:0008186,GO:0009987,GO:0016043,GO:0016462,GO:0016787,GO:0016817,GO:0016818,GO:0016887,GO:0017076,GO:0017111,GO:0022607,GO:0022618,GO:0030529,GO:0030554,GO:0032553,GO:0032555,GO:0032559,GO:0032991,GO:0034622,GO:0035639,GO:0036094,GO:…
FGRAMPH1_01G02571	-0.187999	5.48851	1	.	NA	hypothetical protein	No GO terms assigned
FGRAMPH1_01G02575	-1.77532	6.89163	0.00010253	CYB2_YEAST	Cytochrome b2, mitochondrial;	L-lactate dehydrogenase (cytochrome)	GO:0000166,GO:0003674,GO:0003824,GO:0004457,GO:0004460,GO:0005488,GO:0005575,GO:0005739,GO:0005743,GO:0005758,GO:0005829,GO:0006082,GO:0006089,GO:0008150,GO:0008152,GO:0009987,GO:0010181,GO:0016020,GO:0016491,GO:0016614,GO:0016898,GO:0019752,GO:0019866,GO:0020037,GO:0031090,GO:0031966,GO:0031970,GO:0031974,GO:0032553,GO:0032787,GO:0036094,GO:0043167,GO:0043168,GO:0043169,GO:0043226,GO:0043227,GO:…
FGRAMPH1_01G02577	-0.506081	3.09205	0.852005	JAC1_YEAST	J-type co-chaperone JAC1, mitochondrial;	molecular chaperone	GO:0003674,GO:0005488,GO:0005515,GO:0005575,GO:0005739,GO:0005743,GO:0005758,GO:0005759,GO:0006091,GO:0006457,GO:0006461,GO:0006790,GO:0008150,GO:0008152,GO:0009058,GO:0009060,GO:0009987,GO:0015980,GO:0016020,GO:0016043,GO:0016226,GO:0019866,GO:0022607,GO:0031090,GO:0031163,GO:0031966,GO:0031970,GO:0031974,GO:0043226,GO:0043227,GO:0043229,GO:0043231,GO:0043233,GO:0043933,GO:0044237,GO:0044249,GO:…
FGRAMPH1_01G02579	0.0588726	5.44056	1	PALF_MAGO7	pH-response regulator protein palF/RIM8;	ph-response regulator palf rim8	No GO terms assigned
FGRAMPH1_01G02581	0.451063	3.9254	0.956017	CDC18_SCHPO	Cell division control protein 18;	cell division control 6	GO:0000075,GO:0000076,GO:0000166,GO:0000785,GO:0000790,GO:0003674,GO:0003676,GO:0003677,GO:0003689,GO:0003824,GO:0004672,GO:0004674,GO:0005488,GO:0005524,GO:0005575,GO:0005634,GO:0005656,GO:0005657,GO:0006139,GO:0006259,GO:0006267,GO:0006270,GO:0006275,GO:0006464,GO:0006468,GO:0006725,GO:0006793,GO:0006796,GO:0006807,GO:0007049,GO:0007067,GO:0007088,GO:0007093,GO:0007346,GO:0008094,GO:0008150,GO:…
FGRAMPH1_01G02583	1.29059	3.64749	0.0359847	TSPO_ARCFU	Tryptophan-rich protein TspO {ECO:0000305};	benzodiazapine receptor	GO:0003674,GO:0005488,GO:0005575,GO:0005886,GO:0006725,GO:0006807,GO:0006810,GO:0008150,GO:0008152,GO:0009987,GO:0016020,GO:0016021,GO:0031224,GO:0033013,GO:0044237,GO:0044425,GO:0044464,GO:0046483,GO:0046906,GO:0051179,GO:0051234,GO:0071704,GO:0097159,GO:1901360,GO:1901363,GO:1901564
FGRAMPH1_01G02587	-0.309277	6.67995	1	SHR3_YEAST	Secretory component protein SHR3;	er membrane sh3	GO:0003674,GO:0005488,GO:0005515,GO:0005575,GO:0006457,GO:0006810,GO:0006888,GO:0008104,GO:0008150,GO:0009987,GO:0015031,GO:0015833,GO:0016021,GO:0016192,GO:0030176,GO:0031224,GO:0031227,GO:0033036,GO:0042886,GO:0044422,GO:0044424,GO:0044425,GO:0044432,GO:0044444,GO:0044446,GO:0044464,GO:0045184,GO:0046907,GO:0048193,GO:0051082,GO:0051179,GO:0051234,GO:0051641,GO:0051649,GO:0071702,GO:0071705
FGRAMPH1_01G02591	0.629207	2.49858	0.588743	REV1_SCHPO	DNA repair protein rev1 {ECO:0000250|UniProtKB:P12689};	dna repair rev1	GO:0003674,GO:0003676,GO:0003677,GO:0003684,GO:0003824,GO:0005488,GO:0005575,GO:0005634,GO:0005730,GO:0005739,GO:0005819,GO:0006139,GO:0006259,GO:0006281,GO:0006725,GO:0006807,GO:0006950,GO:0006974,GO:0008150,GO:0008152,GO:0009058,GO:0009059,GO:0009987,GO:0016740,GO:0016772,GO:0016779,GO:0017125,GO:0018130,GO:0019438,GO:0032042,GO:0033554,GO:0034641,GO:0034645,GO:0034654,GO:0035861,GO:0043167,GO:…
FGRAMPH1_01G02593	0.275532	4.12511	1	.	NA	hypothetical protein	No GO terms assigned
FGRAMPH1_01G02595	0.0481308	3.20446	1	URH1_YEAST	Uridine nucleosidase;	dna glycosylase	GO:0003674,GO:0003824,GO:0005575,GO:0005634,GO:0005829,GO:0006139,GO:0006152,GO:0006213,GO:0006216,GO:0006218,GO:0006725,GO:0006732,GO:0006733,GO:0006753,GO:0006793,GO:0006796,GO:0006807,GO:0008150,GO:0008152,GO:0008477,GO:0008655,GO:0009056,GO:0009058,GO:0009108,GO:0009116,GO:0009117,GO:0009119,GO:0009164,GO:0009165,GO:0009435,GO:0009987,GO:0016787,GO:0016798,GO:0016799,GO:0018130,GO:0019357,GO:…
FGRAMPH1_01G02597	-0.397797	1.14359	0.968481	TPC1_NEOFI	Mitochondrial thiamine pyrophosphate carrier 1;	tpc1-mitochondrial transport	GO:0005575,GO:0005743,GO:0006810,GO:0008150,GO:0016020,GO:0016021,GO:0019866,GO:0031090,GO:0031224,GO:0031966,GO:0044422,GO:0044424,GO:0044425,GO:0044429,GO:0044444,GO:0044446,GO:0044464,GO:0051179,GO:0051234,GO:0055085
FGRAMPH1_01G02599	0.539978	4.51393	0.780847	.	NA	hypothetical protein	No GO terms assigned
FGRAMPH1_01G02601	1.0026	2.99414	0.0772723	PYTR_ASPTN	.	hypothetical protein FPSE_12280	No GO terms assigned
FGRAMPH1_01G02605	0.230995	2.28323	1	TERT_SCHPO	Telomerase reverse transcriptase {ECO:0000312|PomBase:SPBC29A3.14c};	telomerase reverse transcriptase	GO:0000333,GO:0000723,GO:0000781,GO:0000784,GO:0003674,GO:0003676,GO:0003677,GO:0003721,GO:0003723,GO:0003824,GO:0003964,GO:0005488,GO:0005575,GO:0005634,GO:0005697,GO:0006139,GO:0006259,GO:0006278,GO:0006725,GO:0006807,GO:0006996,GO:0007004,GO:0008150,GO:0008152,GO:0009058,GO:0009059,GO:0009987,GO:0010833,GO:0016043,GO:0016740,GO:0016772,GO:0016779,GO:0018130,GO:0019438,GO:0030529,GO:0032200,GO:…
FGRAMPH1_01G02607	-0.587187	6.32047	0.644175	GEF1_SCHPO	Rho guanine nucleotide exchange factor gef1;	rho guanine nucleotide exchange factor gef1	GO:0000917,GO:0000935,GO:0003674,GO:0005085,GO:0005088,GO:0005089,GO:0005575,GO:0005622,GO:0005737,GO:0005829,GO:0005938,GO:0007165,GO:0007264,GO:0007265,GO:0007266,GO:0007346,GO:0008150,GO:0008360,GO:0009966,GO:0009987,GO:0010564,GO:0010646,GO:0016043,GO:0022402,GO:0022603,GO:0022604,GO:0022607,GO:0023051,GO:0030428,GO:0031097,GO:0032153,GO:0032155,GO:0032465,GO:0032488,GO:0032506,GO:0032878,GO:…
FGRAMPH1_01G02609	0.102528	5.37085	1	SUT1_SCHPO	General alpha-glucoside permease;	alpha-glucoside permease	GO:0000017,GO:0000329,GO:0003674,GO:0005215,GO:0005351,GO:0005363,GO:0005364,GO:0005402,GO:0005575,GO:0005774,GO:0005794,GO:0005887,GO:0006810,GO:0008150,GO:0008324,GO:0008506,GO:0008515,GO:0008643,GO:0015075,GO:0015144,GO:0015151,GO:0015154,GO:0015157,GO:0015291,GO:0015293,GO:0015294,GO:0015295,GO:0015766,GO:0015768,GO:0015770,GO:0015772,GO:0016020,GO:0016021,GO:0022804,GO:0022857,GO:0022891,GO:…
FGRAMPH1_01G02615	0.835656	6.34217	0.0457497	BREF8_EUPBR	.	unnamed protein product	No GO terms assigned
FGRAMPH1_01G02617	-0.0224879	3.85065	1	APC2_SCHPO	Anaphase-promoting complex subunit 2;	anaphase-promoting complex subunit	GO:0000151,GO:0000152,GO:0003674,GO:0005488,GO:0005515,GO:0005575,GO:0005634,GO:0005680,GO:0005829,GO:0006464,GO:0006807,GO:0007049,GO:0007067,GO:0007088,GO:0007346,GO:0008150,GO:0008152,GO:0009987,GO:0010564,GO:0010638,GO:0010965,GO:0016567,GO:0019538,GO:0019899,GO:0030071,GO:0031461,GO:0031625,GO:0032446,GO:0032991,GO:0033043,GO:0033044,GO:0033045,GO:0033047,GO:0036211,GO:0042787,GO:0043170,GO:…
FGRAMPH1_01G02621	-0.868661	0.730597	0.514043	.	NA	hypothetical protein	No GO terms assigned
FGRAMPH1_01G02623	0.411141	7.24191	1	HRD1_CAEBR	E3 ubiquitin-protein ligase hrd-1 {ECO:0000250|UniProtKB:Q20798};	ring-finger containing	GO:0000151,GO:0000153,GO:0000209,GO:0000835,GO:0000836,GO:0002020,GO:0003674,GO:0003824,GO:0004842,GO:0005488,GO:0005515,GO:0005575,GO:0006464,GO:0006508,GO:0006511,GO:0006807,GO:0006950,GO:0007165,GO:0008150,GO:0008152,GO:0008270,GO:0009056,GO:0009057,GO:0009987,GO:0010033,GO:0010243,GO:0010498,GO:0016021,GO:0016567,GO:0016740,GO:0016874,GO:0019538,GO:0019787,GO:0019899,GO:0019941,GO:0030163,GO:…
FGRAMPH1_01G02625	0.141701	3.44484	1	FUM15_GIBM7	.	Cytochrome P450 4V2	No GO terms assigned
FGRAMPH1_01G02627	-0.640939	8.7639	0.491806	.	NA	hypothetical protein	No GO terms assigned
FGRAMPH1_01G02629	0.495018	2.85723	0.825643	.	NA	hypothetical protein	No GO terms assigned
FGRAMPH1_01G02631	0.290225	5.34351	1	.	NA	proliferating cell nuclear antigen	No GO terms assigned
FGRAMPH1_01G02633	0.109029	7.48632	1	PCNA_SCHPO	Proliferating cell nuclear antigen;	proliferating cell nuclear antigen	GO:0000731,GO:0003674,GO:0003676,GO:0003677,GO:0005488,GO:0005575,GO:0005634,GO:0005657,GO:0005829,GO:0006139,GO:0006259,GO:0006271,GO:0006272,GO:0006275,GO:0006281,GO:0006298,GO:0006301,GO:0006725,GO:0006807,GO:0006950,GO:0006974,GO:0008150,GO:0008152,GO:0009058,GO:0009059,GO:0009314,GO:0009411,GO:0009416,GO:0009628,GO:0009889,GO:0009891,GO:0009893,GO:0009987,GO:0010556,GO:0010557,GO:0010604,GO:…
FGRAMPH1_01G02635	0.0740606	5.67872	1	YELB_SCHPO	Putative pyridoxal kinase C6F6.11c;	pyridoxine kinase	GO:0000166,GO:0003674,GO:0003824,GO:0005488,GO:0005524,GO:0005575,GO:0005634,GO:0005737,GO:0005829,GO:0006081,GO:0006725,GO:0006732,GO:0006766,GO:0006767,GO:0006793,GO:0006796,GO:0006807,GO:0008150,GO:0008152,GO:0008478,GO:0009058,GO:0009108,GO:0009110,GO:0009443,GO:0009987,GO:0016301,GO:0016740,GO:0016772,GO:0016773,GO:0017076,GO:0018130,GO:0019438,GO:0019637,GO:0030554,GO:0032553,GO:0032555,GO:…
FGRAMPH1_01G02637	-0.885201	0.565837	0.331834	.	NA	chromosome segregation smc	No GO terms assigned
FGRAMPH1_01G02639	0.498211	4.60877	0.822842	PBP2_YEAST	PAB1-binding protein 2;	rna-binding rnc1	GO:0000723,GO:0003674,GO:0003676,GO:0003723,GO:0003729,GO:0005488,GO:0005575,GO:0005634,GO:0005737,GO:0006139,GO:0006259,GO:0006725,GO:0006807,GO:0006996,GO:0008150,GO:0008152,GO:0009987,GO:0016043,GO:0030529,GO:0032200,GO:0032991,GO:0034641,GO:0042592,GO:0043170,GO:0043226,GO:0043227,GO:0043229,GO:0043231,GO:0044237,GO:0044238,GO:0044260,GO:0044424,GO:0044464,GO:0046483,GO:0051276,GO:0060249,GO:…
FGRAMPH1_01G02641	0.0800958	5.0792	1	.	NA	dimeric alpha-beta barrel	No GO terms assigned
FGRAMPH1_01G02643	0.098597	6.07272	1	CSS1_SCHPO	Inositol phosphosphingolipids phospholipase C;	neutral sphingomyelinase	GO:0000271,GO:0003674,GO:0003824,GO:0004620,GO:0004629,GO:0005488,GO:0005575,GO:0005773,GO:0005783,GO:0005789,GO:0005886,GO:0005975,GO:0005976,GO:0006629,GO:0006643,GO:0006665,GO:0006672,GO:0006807,GO:0008081,GO:0008150,GO:0008152,GO:0008610,GO:0009056,GO:0009058,GO:0009059,GO:0009987,GO:0010383,GO:0016020,GO:0016021,GO:0016042,GO:0016043,GO:0016051,GO:0016298,GO:0016787,GO:0016788,GO:0030148,GO:…
FGRAMPH1_01G02647	-0.118038	7.21104	1	FKBP4_GIBZE	FK506-binding protein 4;	FK506-binding protein	GO:0000412,GO:0000413,GO:0003674,GO:0003755,GO:0003824,GO:0005488,GO:0005527,GO:0005528,GO:0005575,GO:0005730,GO:0006325,GO:0006457,GO:0006464,GO:0006807,GO:0008144,GO:0008150,GO:0008152,GO:0009987,GO:0016043,GO:0016569,GO:0016570,GO:0016853,GO:0016859,GO:0018193,GO:0018208,GO:0019538,GO:0036211,GO:0043170,GO:0043226,GO:0043228,GO:0043229,GO:0043232,GO:0043412,GO:0044237,GO:0044238,GO:0044260,GO:…
FGRAMPH1_01G02649	0.558367	0.472587	0.801794	INHA_PSEPU	Isonitrile hydratase;	glycosyl transferase gt-a type structural fold	GO:0003674,GO:0003824,GO:0016829,GO:0016835,GO:0016836,GO:0050549
FGRAMPH1_01G02653	0.595989	1.95312	0.647207	THOC5_SCHPO	Uncharacterized THOC5 family protein;	fms interacting	GO:0000347,GO:0000445,GO:0005575,GO:0005634,GO:0005829,GO:0006405,GO:0006406,GO:0006810,GO:0006913,GO:0008150,GO:0015931,GO:0032991,GO:0043226,GO:0043227,GO:0043229,GO:0043231,GO:0043234,GO:0044422,GO:0044424,GO:0044428,GO:0044444,GO:0044446,GO:0044464,GO:0046907,GO:0050657,GO:0050658,GO:0051028,GO:0051168,GO:0051169,GO:0051179,GO:0051234,GO:0051236,GO:0051641,GO:0051649,GO:0071702,GO:0071705
FGRAMPH1_01G02655	0.332776	4.5441	1	TYSY_PNECA	Thymidylate synthase;	thymidylate synthase	GO:0003674,GO:0003824,GO:0004799,GO:0006139,GO:0006220,GO:0006221,GO:0006231,GO:0006235,GO:0006725,GO:0006753,GO:0006793,GO:0006796,GO:0006807,GO:0008150,GO:0008152,GO:0008168,GO:0009058,GO:0009117,GO:0009123,GO:0009124,GO:0009129,GO:0009130,GO:0009141,GO:0009142,GO:0009147,GO:0009148,GO:0009157,GO:0009162,GO:0009165,GO:0009176,GO:0009177,GO:0009200,GO:0009202,GO:0009211,GO:0009212,GO:0009219,GO:…
FGRAMPH1_01G02659	0.569812	6.28517	0.718029	BUB2_YEAST	Mitotic check point protein BUB2;	cell cycle arrest BUB2	GO:0000075,GO:0001100,GO:0003674,GO:0005096,GO:0005575,GO:0005815,GO:0005816,GO:0007049,GO:0007067,GO:0007088,GO:0007093,GO:0007096,GO:0007346,GO:0008047,GO:0008150,GO:0009987,GO:0010564,GO:0010639,GO:0010948,GO:0010965,GO:0022402,GO:0030071,GO:0030234,GO:0030695,GO:0031577,GO:0031578,GO:0032879,GO:0032880,GO:0032991,GO:0033043,GO:0033044,GO:0033045,GO:0033046,GO:0033047,GO:0033048,GO:0043085,GO:…
FGRAMPH1_01G02661	0.436253	0.839263	0.914786	CYS14_NEUCR	Sulfate permease 2;	family sulfate permease	GO:0003674,GO:0005215,GO:0005216,GO:0005253,GO:0005254,GO:0005310,GO:0005342,GO:0005575,GO:0005887,GO:0006810,GO:0006811,GO:0006820,GO:0006821,GO:0006835,GO:0006873,GO:0006885,GO:0008150,GO:0008271,GO:0008272,GO:0008509,GO:0008514,GO:0009987,GO:0015075,GO:0015103,GO:0015106,GO:0015108,GO:0015116,GO:0015267,GO:0015291,GO:0015297,GO:0015301,GO:0015698,GO:0015701,GO:0015711,GO:0015849,GO:0016021,GO:…
FGRAMPH1_01G02663	-0.0914549	2.10285	1	WSS1_SCHPO	DNA-dependent metalloprotease WSS1 homolog;	DNA damage response WSS1	GO:0003674,GO:0003824,GO:0005488,GO:0005575,GO:0005634,GO:0006464,GO:0006807,GO:0006950,GO:0006974,GO:0008150,GO:0008152,GO:0008233,GO:0008237,GO:0008270,GO:0009987,GO:0016787,GO:0016925,GO:0018193,GO:0018205,GO:0019538,GO:0032446,GO:0033554,GO:0036211,GO:0043167,GO:0043169,GO:0043170,GO:0043226,GO:0043227,GO:0043229,GO:0043231,GO:0043412,GO:0044237,GO:0044238,GO:0044260,GO:0044267,GO:0044424,GO:…
FGRAMPH1_01G02665	0.45458	4.32694	0.930335	.	NA	hypothetical protein	No GO terms assigned
FGRAMPH1_01G02667	0.167432	5.02788	1	.	NA	hypothetical protein	No GO terms assigned
FGRAMPH1_01G02669	0.175043	5.75092	1	NNRD_FUSV7	.	related to domain	No GO terms assigned
FGRAMPH1_01G02671	0.329827	6.01905	1	.	NA	hypothetical protein	No GO terms assigned
FGRAMPH1_01G02675	0.653435	3.95323	0.515769	RGA2_SCHPO	Probable Rho-type GTPase-activating protein 2;	BEM3 GTPase-activating for Cdc42p and Rho1p	GO:0003674,GO:0005096,GO:0005575,GO:0005634,GO:0005737,GO:0005826,GO:0007165,GO:0008047,GO:0008150,GO:0009966,GO:0009968,GO:0009987,GO:0010646,GO:0010648,GO:0023051,GO:0023057,GO:0030234,GO:0030427,GO:0030695,GO:0032153,GO:0032155,GO:0035023,GO:0035024,GO:0035838,GO:0043085,GO:0043087,GO:0043226,GO:0043227,GO:0043229,GO:0043231,GO:0043547,GO:0044093,GO:0044422,GO:0044424,GO:0044430,GO:0044444,GO:…
FGRAMPH1_01G02677	0.490366	3.48897	0.874075	PBCR_EMENI	.	cercosporin resistance	No GO terms assigned
FGRAMPH1_01G02679	1.19241	7.58067	0.016095	.	NA	hypothetical protein	No GO terms assigned
FGRAMPH1_01G02681	0.620239	3.65687	0.58126	.	NA	hypothetical protein	No GO terms assigned
FGRAMPH1_01G02683	1.16782	1.08853	0.147889	.	NA	hypothetical protein	No GO terms assigned
FGRAMPH1_01G02689	-1.18478	1.66262	0.0645311	.	NA	hypothetical protein	No GO terms assigned
FGRAMPH1_01G02695	-0.204973	11.1426	1	ATPA_NEUCR	ATP synthase subunit alpha, mitochondrial;	atp synthase subunit mitochondrial	GO:0000166,GO:0003674,GO:0003824,GO:0005215,GO:0005488,GO:0005524,GO:0005575,GO:0005743,GO:0006139,GO:0006163,GO:0006164,GO:0006725,GO:0006753,GO:0006754,GO:0006793,GO:0006796,GO:0006807,GO:0006810,GO:0006811,GO:0006812,GO:0006818,GO:0008150,GO:0008152,GO:0008324,GO:0009058,GO:0009117,GO:0009123,GO:0009124,GO:0009126,GO:0009127,GO:0009141,GO:0009142,GO:0009144,GO:0009145,GO:0009150,GO:0009152,GO:…
FGRAMPH1_01G02697	0.570848	10.6854	0.718867	RL11_NEUCR	60S ribosomal protein L11;	60S ribosomal protein L11	GO:0000027,GO:0003674,GO:0003676,GO:0003723,GO:0003735,GO:0005198,GO:0005488,GO:0005575,GO:0006412,GO:0006518,GO:0006807,GO:0008150,GO:0008152,GO:0009058,GO:0009059,GO:0009987,GO:0015934,GO:0016043,GO:0019538,GO:0019843,GO:0022607,GO:0022618,GO:0022625,GO:0030529,GO:0032991,GO:0034622,GO:0034641,GO:0034645,GO:0043043,GO:0043170,GO:0043603,GO:0043604,GO:0043933,GO:0044237,GO:0044238,GO:0044249,GO:…
FGRAMPH1_01G02699	0.772506	6.52464	0.0706146	RSMB_DICDI	Small nuclear ribonucleoprotein-associated protein B;	small nuclear ribonucleo	GO:0000375,GO:0000377,GO:0000398,GO:0003674,GO:0003676,GO:0003723,GO:0005488,GO:0005575,GO:0005681,GO:0005682,GO:0005684,GO:0005685,GO:0005686,GO:0005687,GO:0005737,GO:0005829,GO:0006139,GO:0006396,GO:0006397,GO:0006725,GO:0006807,GO:0008150,GO:0008152,GO:0008380,GO:0009987,GO:0016070,GO:0016071,GO:0030529,GO:0030532,GO:0032991,GO:0034641,GO:0043170,GO:0044237,GO:0044238,GO:0044260,GO:0044422,GO:…
FGRAMPH1_01G02701	0.792964	3.82963	0.328261	.	NA	hypothetical protein	No GO terms assigned
FGRAMPH1_01G02703	-1.26289	7.04207	0.00438178	YCJD_SCHPO	Uncharacterized J domain-containing protein C63.13;	J domain-containing	GO:0003674,GO:0005488,GO:0005515,GO:0005575,GO:0005783,GO:0005789,GO:0016020,GO:0016021,GO:0030544,GO:0031072,GO:0031224,GO:0043226,GO:0043227,GO:0043229,GO:0043231,GO:0044422,GO:0044424,GO:0044425,GO:0044432,GO:0044444,GO:0044446,GO:0044464
FGRAMPH1_01G02705	-0.930476	6.63506	0.00311278	TXL1_SCHPO	Thioredoxin-like protein 1;	thioredoxin 1	GO:0000103,GO:0000122,GO:0003674,GO:0003824,GO:0004791,GO:0005575,GO:0005634,GO:0005737,GO:0005739,GO:0005829,GO:0006355,GO:0006357,GO:0006457,GO:0006662,GO:0006790,GO:0006807,GO:0006950,GO:0008150,GO:0008152,GO:0009056,GO:0009057,GO:0009889,GO:0009890,GO:0009892,GO:0009987,GO:0010468,GO:0010556,GO:0010558,GO:0010605,GO:0010629,GO:0015035,GO:0015036,GO:0016209,GO:0016491,GO:0016651,GO:0016667,GO:…
FGRAMPH1_01G02707	0.509473	7.35106	0.87454	ILVB_YEAST	Acetolactate synthase catalytic subunit, mitochondrial;	acetolactate synthase catalytic subunit	GO:0000166,GO:0000287,GO:0003674,GO:0003824,GO:0003984,GO:0005488,GO:0005575,GO:0005739,GO:0005948,GO:0006082,GO:0006520,GO:0006549,GO:0006573,GO:0006807,GO:0008150,GO:0008152,GO:0008652,GO:0009058,GO:0009081,GO:0009082,GO:0009097,GO:0009099,GO:0009987,GO:0016053,GO:0016740,GO:0016744,GO:0019752,GO:0019842,GO:0030976,GO:0032991,GO:0036094,GO:0043167,GO:0043168,GO:0043169,GO:0043226,GO:0043227,GO:…
FGRAMPH1_01G02709	1.60605	1.29522	0.0672978	.	NA	hypothetical protein	No GO terms assigned
FGRAMPH1_01G02713	0.216768	1.52119	1	.	NA	hypothetical protein	No GO terms assigned
FGRAMPH1_01G02721	-0.14598	5.29495	1	UTR1_YEAST	NAD(+) kinase;	nad+ kinase	GO:0000166,GO:0003674,GO:0003824,GO:0003951,GO:0005488,GO:0005524,GO:0005575,GO:0005623,GO:0006139,GO:0006725,GO:0006732,GO:0006733,GO:0006739,GO:0006741,GO:0006753,GO:0006793,GO:0006796,GO:0006807,GO:0006873,GO:0006875,GO:0006879,GO:0008150,GO:0008152,GO:0009058,GO:0009108,GO:0009117,GO:0009165,GO:0009987,GO:0016301,GO:0016740,GO:0016772,GO:0016773,GO:0017076,GO:0018130,GO:0019359,GO:0019362,GO:…
FGRAMPH1_01G02725	-0.14729	3.25015	1	RRP46_YEAST	Exosome complex component RRP46;	exosome complex subunit Rrp46	GO:0000176,GO:0000177,GO:0000178,GO:0000184,GO:0000291,GO:0000459,GO:0000467,GO:0000469,GO:0000956,GO:0003674,GO:0003676,GO:0003723,GO:0005488,GO:0005575,GO:0005730,GO:0006139,GO:0006364,GO:0006396,GO:0006399,GO:0006401,GO:0006402,GO:0006725,GO:0006807,GO:0008150,GO:0008152,GO:0009056,GO:0009057,GO:0009892,GO:0009987,GO:0010468,GO:0010605,GO:0010629,GO:0016070,GO:0016071,GO:0016072,GO:0016073,GO:…
FGRAMPH1_01G02727	-0.0847263	6.01089	1	PTPA2_GIBZE	Serine/threonine-protein phosphatase 2A activator 2;	serine/threonine-protein phosphatase 2A activator 2	GO:0000159,GO:0000226,GO:0003674,GO:0003755,GO:0003824,GO:0005575,GO:0005634,GO:0005737,GO:0006950,GO:0006970,GO:0006996,GO:0007010,GO:0007017,GO:0007051,GO:0007052,GO:0008047,GO:0008150,GO:0008287,GO:0008601,GO:0009628,GO:0009987,GO:0016043,GO:0016853,GO:0016859,GO:0019208,GO:0019211,GO:0022402,GO:0030234,GO:0030472,GO:0032991,GO:0043226,GO:0043227,GO:0043229,GO:0043231,GO:0044424,GO:0044464,GO:…
FGRAMPH1_01G02731	0.345508	5.64287	1	EAF6_NEUCR	Chromatin modification-related protein eaf6;	chromatin modification EAF6	GO:0005575,GO:0005634,GO:0005829,GO:0006139,GO:0006259,GO:0006281,GO:0006325,GO:0006351,GO:0006355,GO:0006464,GO:0006473,GO:0006475,GO:0006725,GO:0006807,GO:0006950,GO:0006974,GO:0008150,GO:0008152,GO:0009058,GO:0009059,GO:0009889,GO:0009987,GO:0010468,GO:0010556,GO:0016043,GO:0016070,GO:0016569,GO:0016570,GO:0016573,GO:0018130,GO:0018193,GO:0018205,GO:0018393,GO:0018394,GO:0019219,GO:0019222,GO:…
FGRAMPH1_01G02733	-0.227224	7.25301	1	DPP5_TRITO	Dipeptidyl-peptidase 5;	dipeptidyl-peptidase 5	GO:0003674,GO:0003824,GO:0004177,GO:0005575,GO:0005576,GO:0008150,GO:0008233,GO:0008236,GO:0008238,GO:0009405,GO:0016787,GO:0017171,GO:0044419,GO:0051704,GO:0070011
FGRAMPH1_01G02735	0.815999	4.48492	0.0890295	TAF3_YEAST	Transcription initiation factor TFIID subunit 3;	related to TAF(II) complex (TBP-associated complex) component	GO:0003674,GO:0003682,GO:0005488,GO:0005575,GO:0005667,GO:0005669,GO:0006139,GO:0006351,GO:0006355,GO:0006366,GO:0006725,GO:0006807,GO:0008150,GO:0008152,GO:0009058,GO:0009059,GO:0009889,GO:0009987,GO:0010468,GO:0010556,GO:0016043,GO:0016070,GO:0018130,GO:0019219,GO:0019222,GO:0019438,GO:0022607,GO:0031323,GO:0031326,GO:0032774,GO:0032991,GO:0034622,GO:0034641,GO:0034645,GO:0034654,GO:0043170,GO:…
FGRAMPH1_01G02737	0.795393	3.69612	0.229829	YJQ5_SCHPO	PWI domain-containing protein C825.05c;	serine arginine repetitive matrix 1	GO:0000375,GO:0000377,GO:0000398,GO:0003674,GO:0003676,GO:0003723,GO:0005488,GO:0005575,GO:0005681,GO:0006139,GO:0006396,GO:0006397,GO:0006725,GO:0006807,GO:0008150,GO:0008152,GO:0008380,GO:0009987,GO:0016070,GO:0016071,GO:0030529,GO:0032991,GO:0034641,GO:0043170,GO:0044237,GO:0044238,GO:0044260,GO:0044422,GO:0044424,GO:0044428,GO:0044446,GO:0044464,GO:0045292,GO:0046483,GO:0071704,GO:0090304,GO:…
FGRAMPH1_01G02739	0.566124	5.8423	0.71529	PSMD9_RAT	26S proteasome non-ATPase regulatory subunit 9;	26s proteasome non-atpase regulatory subunit 9	GO:0000988,GO:0000989,GO:0002791,GO:0002792,GO:0002793,GO:0003674,GO:0003712,GO:0003713,GO:0005488,GO:0005515,GO:0005575,GO:0005634,GO:0005737,GO:0006355,GO:0006357,GO:0006461,GO:0006915,GO:0008022,GO:0008134,GO:0008150,GO:0008219,GO:0008540,GO:0009889,GO:0009891,GO:0009893,GO:0009987,GO:0010468,GO:0010556,GO:0010557,GO:0010604,GO:0010628,GO:0010646,GO:0010647,GO:0010648,GO:0010817,GO:0012501,GO:…
FGRAMPH1_01G02743	0.450658	10.0139	1	GSP1_NEUCR	GTP-binding nuclear protein GSP1/Ran;	GTP-binding nuclear protein GSP1/Ran	GO:0000054,GO:0000166,GO:0001882,GO:0001883,GO:0003674,GO:0003824,GO:0003924,GO:0005488,GO:0005525,GO:0005575,GO:0005634,GO:0005737,GO:0005829,GO:0006405,GO:0006606,GO:0006611,GO:0006810,GO:0006886,GO:0006913,GO:0007088,GO:0007165,GO:0007264,GO:0007346,GO:0008104,GO:0008150,GO:0009987,GO:0010389,GO:0010564,GO:0010948,GO:0010972,GO:0015031,GO:0015833,GO:0015931,GO:0016462,GO:0016787,GO:0016817,GO:…
FGRAMPH1_01G02745	-0.313958	5.49523	1	GSX2_MOUSE	GS homeobox 2;	gs homeobox 2	GO:0001708,GO:0002087,GO:0003002,GO:0003008,GO:0003674,GO:0003676,GO:0003677,GO:0005488,GO:0005575,GO:0005634,GO:0006139,GO:0006351,GO:0006355,GO:0006725,GO:0006807,GO:0007389,GO:0007417,GO:0007420,GO:0008150,GO:0008152,GO:0008593,GO:0009058,GO:0009059,GO:0009653,GO:0009889,GO:0009953,GO:0009966,GO:0009967,GO:0009987,GO:0010468,GO:0010556,GO:0010646,GO:0010647,GO:0010720,GO:0014013,GO:0014015,GO:…
FGRAMPH1_01G02747	0.518346	3.01746	0.800167	.	NA	hypothetical protein	No GO terms assigned
FGRAMPH1_01G02749	-0.701341	5.51922	0.218387	RCL1_YEAST	RNA 3'-terminal phosphate cyclase-like protein;	18S rRNA biogenesis RCL1	GO:0000447,GO:0000469,GO:0000472,GO:0000478,GO:0000479,GO:0000480,GO:0000966,GO:0000967,GO:0003674,GO:0003676,GO:0003723,GO:0003824,GO:0004518,GO:0004519,GO:0004521,GO:0004540,GO:0005488,GO:0005575,GO:0005730,GO:0006139,GO:0006364,GO:0006396,GO:0006725,GO:0006807,GO:0008047,GO:0008150,GO:0008152,GO:0009987,GO:0016070,GO:0016072,GO:0016787,GO:0016788,GO:0030234,GO:0030529,GO:0030684,GO:0030686,GO:…
FGRAMPH1_01G02751	0.28023	4.61116	1	DSC4_SCHPO	DSC E3 ubiquitin ligase complex subunit 4;	hypothetical protein	GO:0000139,GO:0005575,GO:0005783,GO:0005789,GO:0006464,GO:0006508,GO:0006807,GO:0008104,GO:0008150,GO:0008152,GO:0009889,GO:0009987,GO:0010556,GO:0010559,GO:0016020,GO:0016021,GO:0016485,GO:0016567,GO:0019222,GO:0019538,GO:0031090,GO:0031224,GO:0031323,GO:0031326,GO:0031399,GO:0032268,GO:0032446,GO:0033036,GO:0033365,GO:0034067,GO:0034613,GO:0036211,GO:0043170,GO:0043226,GO:0043227,GO:0043229,GO:…
FGRAMPH1_01G02753	-0.0766651	7.03955	1	SYFA_YEAST	Phenylalanine--tRNA ligase alpha subunit;	phenylalanyl-tRNA synthetase alpha chain	GO:0000049,GO:0000166,GO:0003674,GO:0003676,GO:0003723,GO:0003824,GO:0004812,GO:0004826,GO:0005488,GO:0005524,GO:0005575,GO:0006082,GO:0006139,GO:0006399,GO:0006418,GO:0006432,GO:0006520,GO:0006725,GO:0006807,GO:0008150,GO:0008152,GO:0009328,GO:0009987,GO:0016070,GO:0016874,GO:0016875,GO:0016876,GO:0017076,GO:0019752,GO:0030554,GO:0032553,GO:0032555,GO:0032559,GO:0032991,GO:0034641,GO:0034660,GO:…
FGRAMPH1_01G02755	0.016195	6.38238	1	.	NA	conidiation-specific expression	No GO terms assigned
FGRAMPH1_01G02757	-0.826709	4.56822	0.085981	PXR1_CHAGB	Protein PXR1;	pin2-interacting x1	GO:0003674,GO:0003676,GO:0005488,GO:0005575,GO:0005730,GO:0006139,GO:0006364,GO:0006396,GO:0006725,GO:0006807,GO:0008150,GO:0008152,GO:0009987,GO:0016070,GO:0016072,GO:0034470,GO:0034641,GO:0034660,GO:0043170,GO:0043226,GO:0043228,GO:0043229,GO:0043232,GO:0044237,GO:0044238,GO:0044260,GO:0044422,GO:0044424,GO:0044428,GO:0044446,GO:0044464,GO:0046483,GO:0071704,GO:0090304,GO:0097159,GO:1901360,GO:…
FGRAMPH1_01G02759	0.121084	6.68328	1	PIR2_SCHPO	.	hypothetical protein	No GO terms assigned
FGRAMPH1_01G02761	0.850273	2.87823	0.182404	MOCOS_NEUCR	Molybdenum cofactor sulfurase {ECO:0000255|HAMAP-Rule:MF_03050};	molybdenum cofactor sulfurase	GO:0003674,GO:0003824,GO:0005488,GO:0006732,GO:0006777,GO:0006793,GO:0006796,GO:0006807,GO:0008150,GO:0008152,GO:0008265,GO:0009058,GO:0009108,GO:0009987,GO:0016740,GO:0016829,GO:0018130,GO:0019538,GO:0019637,GO:0019720,GO:0019842,GO:0030151,GO:0030170,GO:0036094,GO:0043167,GO:0043168,GO:0043169,GO:0043170,GO:0043545,GO:0044237,GO:0044238,GO:0044249,GO:0046483,GO:0046872,GO:0046914,GO:0048037,GO:…
FGRAMPH1_01G02763	-0.0675561	3.73213	1	YAY3_SCHPO	Uncharacterized protein C4H3.03c;	glycoside hydrolase family 15	GO:0003674,GO:0003824,GO:0004553,GO:0005575,GO:0005634,GO:0005829,GO:0005975,GO:0005976,GO:0008150,GO:0008152,GO:0009056,GO:0009987,GO:0016021,GO:0016052,GO:0016787,GO:0016798,GO:0031224,GO:0043170,GO:0043226,GO:0043227,GO:0043229,GO:0043231,GO:0044237,GO:0044238,GO:0044260,GO:0044262,GO:0044264,GO:0044424,GO:0044425,GO:0044444,GO:0044464,GO:0071704,GO:1901575
FGRAMPH1_01G02765	0.711942	4.78029	0.267499	YDB1_SCHPO	Uncharacterized transporter C22E12.01;	nucleotide-sugar transporter	GO:0003674,GO:0005215,GO:0005338,GO:0005575,GO:0005794,GO:0006810,GO:0006862,GO:0008150,GO:0008643,GO:0015717,GO:0015748,GO:0015931,GO:0015932,GO:0016021,GO:0022857,GO:0022891,GO:0022892,GO:0031224,GO:0035436,GO:0043226,GO:0043227,GO:0043229,GO:0043231,GO:0044424,GO:0044425,GO:0044444,GO:0044464,GO:0044699,GO:0044765,GO:0051179,GO:0051234,GO:0055085,GO:0071702,GO:0071705,GO:0071917,GO:1901264,GO:…
FGRAMPH1_01G02769	-0.820312	5.60116	0.0482571	YDB2_SCHPO	Uncharacterized RNA-binding protein C22E12.02;	RNA-binding 42	GO:0000166,GO:0000375,GO:0000377,GO:0000398,GO:0003674,GO:0003676,GO:0003723,GO:0005488,GO:0005575,GO:0005634,GO:0006139,GO:0006396,GO:0006397,GO:0006725,GO:0006807,GO:0008150,GO:0008152,GO:0008380,GO:0009987,GO:0016070,GO:0016071,GO:0034641,GO:0036094,GO:0043170,GO:0043226,GO:0043227,GO:0043229,GO:0043231,GO:0044237,GO:0044238,GO:0044260,GO:0044424,GO:0044464,GO:0045292,GO:0046483,GO:0071704,GO:…
FGRAMPH1_01G02771	0.250113	9.30768	1	6PGD1_YEAST	6-phosphogluconate dehydrogenase, decarboxylating 1;	6-phosphogluconate dehydrogenase	GO:0000166,GO:0003674,GO:0003824,GO:0004616,GO:0005488,GO:0005575,GO:0005737,GO:0005975,GO:0006082,GO:0006139,GO:0006725,GO:0006732,GO:0006733,GO:0006739,GO:0006753,GO:0006793,GO:0006796,GO:0006807,GO:0006950,GO:0006979,GO:0008150,GO:0008152,GO:0009051,GO:0009117,GO:0009987,GO:0016491,GO:0016614,GO:0016616,GO:0019362,GO:0019520,GO:0019521,GO:0019637,GO:0019752,GO:0032787,GO:0033554,GO:0034599,GO:…
FGRAMPH1_01G02773	-0.465911	5.59949	1	SSR4_SCHPO	SWI/SNF and RSC complexes subunit ssr4;	swi snf and rsc complex subunit ssr4	GO:0000785,GO:0000790,GO:0005575,GO:0005634,GO:0005829,GO:0006139,GO:0006325,GO:0006338,GO:0006351,GO:0006355,GO:0006357,GO:0006725,GO:0006807,GO:0008150,GO:0008152,GO:0009058,GO:0009059,GO:0009889,GO:0009987,GO:0010468,GO:0010556,GO:0016043,GO:0016070,GO:0016514,GO:0016586,GO:0018130,GO:0019219,GO:0019222,GO:0019438,GO:0031323,GO:0031326,GO:0032774,GO:0032991,GO:0034641,GO:0034645,GO:0034654,GO:…
FGRAMPH1_01G02777	-0.347942	2.59377	1	NOTM_ASPVE	.	unnamed protein product	No GO terms assigned
FGRAMPH1_01G02781	-1.38803	4.97067	0.000108329	CTO1_SCHPO	.	hypothetical protein	No GO terms assigned
FGRAMPH1_01G02783	-0.176721	5.63784	1	T2FB_SCHPO	Transcription initiation factor IIF subunit beta;	transcription factor	GO:0000166,GO:0000988,GO:0000990,GO:0000991,GO:0003674,GO:0003676,GO:0003677,GO:0003678,GO:0003824,GO:0004003,GO:0004386,GO:0005488,GO:0005524,GO:0005575,GO:0005634,GO:0005667,GO:0005674,GO:0005815,GO:0005816,GO:0006139,GO:0006352,GO:0006355,GO:0006357,GO:0006367,GO:0006725,GO:0006807,GO:0006996,GO:0008026,GO:0008094,GO:0008150,GO:0008152,GO:0009058,GO:0009059,GO:0009889,GO:0009891,GO:0009893,GO:…
FGRAMPH1_01G02785	0.455572	3.39386	0.955395	.	NA	rna polymerase ii transcription factor siii subunit	No GO terms assigned
FGRAMPH1_01G02787	0.297906	6.26322	1	NEDD8_CAEEL	NEDD8;	hypothetical protein	GO:0005575,GO:0005634,GO:0005737,GO:0007275,GO:0008150,GO:0009892,GO:0009966,GO:0009968,GO:0010468,GO:0010605,GO:0010629,GO:0010646,GO:0010648,GO:0010941,GO:0010942,GO:0019222,GO:0023051,GO:0023057,GO:0032501,GO:0032502,GO:0042981,GO:0043065,GO:0043066,GO:0043067,GO:0043068,GO:0043069,GO:0043226,GO:0043227,GO:0043229,GO:0043231,GO:0043516,GO:0043518,GO:0044424,GO:0044464,GO:0044699,GO:0044707,GO:…
FGRAMPH1_01G02789	-0.0255114	6.82005	1	PHB2_YEAST	Prohibitin-2;	prohibitin-2	GO:0000001,GO:0001302,GO:0005575,GO:0005739,GO:0005743,GO:0006457,GO:0006996,GO:0007005,GO:0007568,GO:0007569,GO:0008150,GO:0009892,GO:0009987,GO:0010605,GO:0016020,GO:0016021,GO:0016043,GO:0019222,GO:0019866,GO:0030162,GO:0031090,GO:0031224,GO:0031323,GO:0031324,GO:0031966,GO:0032268,GO:0032269,GO:0032502,GO:0043226,GO:0043227,GO:0043229,GO:0043231,GO:0044422,GO:0044424,GO:0044425,GO:0044429,GO:…
FGRAMPH1_01G02791	0.314858	5.11384	1	.	NA	related to verprolin	No GO terms assigned
FGRAMPH1_01G02793	-0.100502	6.5359	1	DENR_MAGO7	Translation machinery-associated protein 22;	translation machinery-associated 22	GO:0003674,GO:0003676,GO:0003723,GO:0003743,GO:0005488,GO:0005575,GO:0005739,GO:0005840,GO:0008135,GO:0030529,GO:0032991,GO:0043226,GO:0043227,GO:0043228,GO:0043229,GO:0043231,GO:0043232,GO:0044424,GO:0044444,GO:0044464,GO:0097159,GO:1901363,GO:1990904
FGRAMPH1_01G02795	0.104254	4.26125	1	.	NA	nbl1 borealin	No GO terms assigned
FGRAMPH1_01G02797	-0.598322	7.85559	0.596204	PSMDA_ORYSJ	.	26S proteasome regulatory subunit N10	No GO terms assigned
FGRAMPH1_01G02799	-0.797322	4.63334	0.0883703	TRS23_SCHPO	Transport protein particle subunit trs23;	Transport particle subunit partial	GO:0003674,GO:0005085,GO:0005088,GO:0005575,GO:0005634,GO:0005783,GO:0005794,GO:0005801,GO:0005829,GO:0006810,GO:0006886,GO:0006888,GO:0008104,GO:0008150,GO:0015031,GO:0015833,GO:0016192,GO:0017112,GO:0030008,GO:0032991,GO:0033036,GO:0042886,GO:0043085,GO:0043087,GO:0043226,GO:0043227,GO:0043229,GO:0043231,GO:0043234,GO:0043547,GO:0044093,GO:0044424,GO:0044444,GO:0044464,GO:0045184,GO:0046907,GO:…
FGRAMPH1_01G02801	0.754341	5.67668	0.162322	RPB4_SCHPO	DNA-directed RNA polymerase II subunit rpb4;	dna-directed rna polymerase ii subunit rpb4	GO:0000166,GO:0000288,GO:0000428,GO:0000932,GO:0000956,GO:0003674,GO:0003824,GO:0003899,GO:0005488,GO:0005515,GO:0005575,GO:0005634,GO:0005665,GO:0006139,GO:0006351,GO:0006352,GO:0006366,GO:0006367,GO:0006401,GO:0006402,GO:0006405,GO:0006406,GO:0006417,GO:0006446,GO:0006725,GO:0006807,GO:0006810,GO:0006913,GO:0006950,GO:0008150,GO:0008152,GO:0009056,GO:0009057,GO:0009058,GO:0009059,GO:0009266,GO:…
FGRAMPH1_01G02803	1.8901	1.19847	0.119449	YEC3_YEAST	Uncharacterized protein YEL023C;	hypothetical protein	No GO terms assigned
FGRAMPH1_01G02807	0.063093	5.64111	1	PUF6_SCHPO	Pumilio homology domain family member 6;	Pumilio like y domain family member 6	GO:0000900,GO:0003674,GO:0003676,GO:0003723,GO:0003729,GO:0003730,GO:0005488,GO:0005575,GO:0005634,GO:0005730,GO:0006417,GO:0008150,GO:0009889,GO:0009890,GO:0009892,GO:0010468,GO:0010556,GO:0010558,GO:0010605,GO:0010608,GO:0010629,GO:0017148,GO:0019222,GO:0022613,GO:0030371,GO:0031323,GO:0031324,GO:0031326,GO:0031327,GO:0032268,GO:0032269,GO:0034248,GO:0034249,GO:0042273,GO:0043226,GO:0043227,GO:…
FGRAMPH1_01G02809	-0.0865026	7.3012	1	YCF9_SCHPO	RWD domain-containing protein C1393.09c;	related to GIR2 Highly acidic with anomalous electrophoretic behavior	GO:0002181,GO:0005575,GO:0005634,GO:0005737,GO:0005829,GO:0006412,GO:0006518,GO:0006807,GO:0008150,GO:0008152,GO:0009058,GO:0009059,GO:0009987,GO:0019538,GO:0034641,GO:0034645,GO:0043043,GO:0043170,GO:0043226,GO:0043227,GO:0043229,GO:0043231,GO:0043603,GO:0043604,GO:0044237,GO:0044238,GO:0044249,GO:0044260,GO:0044267,GO:0044271,GO:0044424,GO:0044444,GO:0044464,GO:0071704,GO:1901564,GO:1901566,GO:…
FGRAMPH1_01G02811	-0.403992	6.2153	1	ACL4_EMENI	Probable assembly chaperone of rpl4 {ECO:0000305};	related to TPR domain	GO:0005575,GO:0005730,GO:0005737,GO:0006508,GO:0006511,GO:0006807,GO:0006950,GO:0008150,GO:0008152,GO:0009056,GO:0009057,GO:0009987,GO:0010033,GO:0010243,GO:0010498,GO:0019538,GO:0019941,GO:0022613,GO:0030163,GO:0030433,GO:0033554,GO:0034976,GO:0036503,GO:0042221,GO:0042254,GO:0043161,GO:0043170,GO:0043226,GO:0043228,GO:0043229,GO:0043232,GO:0043632,GO:0044085,GO:0044237,GO:0044238,GO:0044248,GO:…
FGRAMPH1_01G02813	-1.25763	8.70139	0.000206606	RISA_SCHPO	Riboflavin synthase;	riboflavin synthase alpha chain	GO:0003674,GO:0003824,GO:0004746,GO:0005575,GO:0005634,GO:0005829,GO:0006766,GO:0006767,GO:0006771,GO:0006807,GO:0008150,GO:0008152,GO:0009058,GO:0009110,GO:0009231,GO:0009987,GO:0016491,GO:0016740,GO:0016765,GO:0018130,GO:0034641,GO:0042364,GO:0042726,GO:0042727,GO:0043226,GO:0043227,GO:0043229,GO:0043231,GO:0044237,GO:0044249,GO:0044271,GO:0044281,GO:0044283,GO:0044424,GO:0044444,GO:0044464,GO:…
FGRAMPH1_01G02817	1.2873	7.67279	0.000430061	AGM1_CANAX	Phosphoacetylglucosamine mutase {ECO:0000303|PubMed:11004509};	phosphoacetylglucosamine mutase	GO:0000287,GO:0003674,GO:0003824,GO:0004610,GO:0005488,GO:0005975,GO:0006040,GO:0006047,GO:0006048,GO:0006139,GO:0006725,GO:0006793,GO:0006807,GO:0008150,GO:0008152,GO:0009058,GO:0009225,GO:0009226,GO:0009987,GO:0016043,GO:0016853,GO:0016866,GO:0016868,GO:0018130,GO:0019438,GO:0034641,GO:0034654,GO:0043167,GO:0043169,GO:0044237,GO:0044238,GO:0044249,GO:0044271,GO:0045229,GO:0046349,GO:0046483,GO:…
FGRAMPH1_01G02819	1.46578	6.72161	7.46488e-05	ANM1_SCHPO	Protein arginine N-methyltransferase 1 {ECO:0000303|PubMed:17213188};	arginine N-methyltransferase 1	GO:0003674,GO:0003824,GO:0005575,GO:0005634,GO:0005829,GO:0006325,GO:0006355,GO:0006405,GO:0006406,GO:0006464,GO:0006479,GO:0006807,GO:0006810,GO:0006913,GO:0008150,GO:0008152,GO:0008168,GO:0008170,GO:0008213,GO:0008276,GO:0008469,GO:0008757,GO:0009889,GO:0009987,GO:0010468,GO:0010556,GO:0015931,GO:0016043,GO:0016273,GO:0016274,GO:0016569,GO:0016570,GO:0016571,GO:0016740,GO:0016741,GO:0018193,GO:…
FGRAMPH1_01G02821	0.683131	6.2947	0.264426	NSA2_BOTFB	Ribosome biogenesis protein nsa2;	TGF-beta-inducible nuclear protein 1	GO:0005575,GO:0005730,GO:0006139,GO:0006364,GO:0006396,GO:0006725,GO:0006807,GO:0008150,GO:0008152,GO:0009987,GO:0016070,GO:0016072,GO:0030529,GO:0032991,GO:0034470,GO:0034641,GO:0034660,GO:0043170,GO:0043226,GO:0043228,GO:0043229,GO:0043232,GO:0044237,GO:0044238,GO:0044260,GO:0044422,GO:0044424,GO:0044428,GO:0044446,GO:0044464,GO:0046483,GO:0071704,GO:0090304,GO:1901360,GO:1990904
FGRAMPH1_01G02823	0.829476	5.74911	0.0994924	ACON2_SCHPO	Homocitrate dehydratase, mitochondrial;	ribosomal 49	GO:0000315,GO:0003674,GO:0003735,GO:0003824,GO:0003994,GO:0005198,GO:0005488,GO:0005575,GO:0005634,GO:0005737,GO:0005739,GO:0005762,GO:0006082,GO:0006099,GO:0006101,GO:0006412,GO:0006518,GO:0006520,GO:0006536,GO:0006553,GO:0006807,GO:0008150,GO:0008152,GO:0008652,GO:0009058,GO:0009059,GO:0009064,GO:0009066,GO:0009067,GO:0009085,GO:0009987,GO:0015934,GO:0016053,GO:0016829,GO:0016835,GO:0016836,GO:…
FGRAMPH1_01G02825	-0.595979	4.66516	0.621094	MPS1_YEAST	Serine/threonine-protein kinase MPS1;	ttk kinase	GO:0000075,GO:0000166,GO:0000226,GO:0000776,GO:0000777,GO:0000778,GO:0003674,GO:0003824,GO:0004672,GO:0004674,GO:0004712,GO:0005488,GO:0005524,GO:0005575,GO:0005815,GO:0005816,GO:0006464,GO:0006468,GO:0006793,GO:0006796,GO:0006807,GO:0006996,GO:0007010,GO:0007017,GO:0007051,GO:0007088,GO:0007093,GO:0007094,GO:0007346,GO:0008104,GO:0008150,GO:0008152,GO:0008608,GO:0009987,GO:0010564,GO:0010639,GO:…
FGRAMPH1_01G02827	0.422879	5.26148	1	PER1_SCHPO	Protein PER1 homolog;	PER1 like	GO:0000329,GO:0005575,GO:0005774,GO:0005789,GO:0005794,GO:0006464,GO:0006497,GO:0006505,GO:0006506,GO:0006629,GO:0006643,GO:0006644,GO:0006650,GO:0006661,GO:0006664,GO:0006793,GO:0006796,GO:0006807,GO:0006873,GO:0006875,GO:0008150,GO:0008152,GO:0008610,GO:0008654,GO:0009058,GO:0009247,GO:0009987,GO:0016020,GO:0016021,GO:0019538,GO:0019637,GO:0019725,GO:0030003,GO:0030026,GO:0031090,GO:0031224,GO:…
FGRAMPH1_01G02829	0.72067	4.08501	0.305021	TRY6_CANAL	Transcriptional regulator of yeast form adherence 6;	Sterol regulatory element-binding 2	GO:0005575,GO:0005634,GO:0006139,GO:0006351,GO:0006355,GO:0006357,GO:0006725,GO:0006807,GO:0007155,GO:0008150,GO:0008152,GO:0009058,GO:0009059,GO:0009889,GO:0009987,GO:0010468,GO:0010556,GO:0010810,GO:0010811,GO:0016070,GO:0018130,GO:0019219,GO:0019222,GO:0019438,GO:0022610,GO:0030155,GO:0031323,GO:0031326,GO:0032774,GO:0034641,GO:0034645,GO:0034654,GO:0042710,GO:0043170,GO:0043226,GO:0043227,GO:…
FGRAMPH1_01G02833	0.308909	5.96722	1	PUT2_EMENI	Delta-1-pyrroline-5-carboxylate dehydrogenase, mitochondrial;	delta-1-pyrroline-5-carboxylate dehydrogenase	GO:0003674,GO:0003824,GO:0003842,GO:0004029,GO:0005575,GO:0005759,GO:0006082,GO:0006520,GO:0006536,GO:0006537,GO:0006560,GO:0006561,GO:0006562,GO:0006807,GO:0006950,GO:0007154,GO:0008150,GO:0008152,GO:0008652,GO:0009056,GO:0009058,GO:0009063,GO:0009064,GO:0009065,GO:0009084,GO:0009267,GO:0009605,GO:0009987,GO:0009991,GO:0010133,GO:0016053,GO:0016054,GO:0016491,GO:0016620,GO:0016645,GO:0016646,GO:…
FGRAMPH1_01G02835	0.159686	5.38274	1	YG5L_YEAST	Uncharacterized protein YGR266W;	hypothetical protein	GO:0005575,GO:0005886,GO:0016020,GO:0044464
FGRAMPH1_01G02841	-0.425668	6.14702	1	YFP3_SCHPO	UPF0592 membrane protein C7D4.03c;	UPF0592 membrane	GO:0005575,GO:0016021,GO:0031224,GO:0044425
FGRAMPH1_01G02843	0.506545	2.54451	0.80312	.	NA	glutathione-dependent formaldehyde-activating	No GO terms assigned
FGRAMPH1_01G02847	0.170276	4.80085	1	.	NA	negative acting factor	No GO terms assigned
FGRAMPH1_01G02849	0.629906	0.424864	0.79318	.	NA	hypothetical protein	No GO terms assigned
FGRAMPH1_01G02853	0.564805	1.73696	0.747752	KLDC1_ARTBC	Kelch repeat-containing protein ARB_01230;	RING finger B	GO:0005575,GO:0005576,GO:0016021,GO:0031224,GO:0044425
FGRAMPH1_01G02855	0.844853	4.78839	0.0625753	PPN1_NEUCR	Endopolyphosphatase;	endopolyphosphatase	GO:0000298,GO:0003674,GO:0003824,GO:0005575,GO:0005774,GO:0016020,GO:0016021,GO:0016462,GO:0016787,GO:0016817,GO:0016818,GO:0031090,GO:0031224,GO:0044422,GO:0044424,GO:0044425,GO:0044437,GO:0044444,GO:0044446,GO:0044464,GO:0098588,GO:0098805
FGRAMPH1_01G02859	1.3631	6.38953	0.00214229	GCST_SCHPO	Probable aminomethyltransferase, mitochondrial;	aminomethyltransferase	GO:0003674,GO:0003824,GO:0004047,GO:0005575,GO:0005739,GO:0005960,GO:0006082,GO:0006520,GO:0006544,GO:0006546,GO:0006807,GO:0008150,GO:0008152,GO:0008168,GO:0008483,GO:0009056,GO:0009063,GO:0009069,GO:0009071,GO:0009987,GO:0016054,GO:0016740,GO:0016741,GO:0016769,GO:0019464,GO:0019752,GO:0032259,GO:0032991,GO:0043226,GO:0043227,GO:0043229,GO:0043231,GO:0043436,GO:0044237,GO:0044238,GO:0044248,GO:…
FGRAMPH1_01G02861	-0.405928	7.17429	1	VATH_SCHPO	V-type proton ATPase subunit H;	v-type h+-transporting atpase 54 kda subunit	GO:0000166,GO:0000221,GO:0003674,GO:0003824,GO:0005215,GO:0005488,GO:0005524,GO:0005575,GO:0006810,GO:0006811,GO:0006812,GO:0006818,GO:0006873,GO:0006885,GO:0007035,GO:0008150,GO:0008324,GO:0009987,GO:0015075,GO:0015077,GO:0015078,GO:0015399,GO:0015405,GO:0015672,GO:0015988,GO:0015991,GO:0015992,GO:0016462,GO:0016787,GO:0016817,GO:0016818,GO:0016820,GO:0016887,GO:0017076,GO:0017111,GO:0019725,GO:…
FGRAMPH1_01G02863	0.0146041	4.85967	1	.	NA	hypothetical protein	No GO terms assigned
FGRAMPH1_01G02865	-0.100591	10.4968	1	RL9B_YEAST	60S ribosomal protein L9-B;	60S ribosomal L9-B	GO:0002181,GO:0003674,GO:0003676,GO:0003723,GO:0003735,GO:0005198,GO:0005488,GO:0005575,GO:0006412,GO:0006518,GO:0006807,GO:0008150,GO:0008152,GO:0009058,GO:0009059,GO:0009987,GO:0015934,GO:0019538,GO:0019843,GO:0022625,GO:0030529,GO:0032991,GO:0034641,GO:0034645,GO:0043043,GO:0043170,GO:0043603,GO:0043604,GO:0044237,GO:0044238,GO:0044249,GO:0044260,GO:0044267,GO:0044271,GO:0044391,GO:0044422,GO:…
FGRAMPH1_01G02867	0.0995949	5.65727	1	VPS26_SCHPO	Vacuolar protein sorting-associated protein 26;	vacuolar protein sorting-associated protein 26B-B	GO:0003674,GO:0003824,GO:0005215,GO:0005575,GO:0005634,GO:0005768,GO:0005829,GO:0006810,GO:0006886,GO:0008104,GO:0008150,GO:0008565,GO:0015031,GO:0015197,GO:0015833,GO:0016192,GO:0016197,GO:0016482,GO:0016787,GO:0022892,GO:0030904,GO:0031410,GO:0031982,GO:0032991,GO:0033036,GO:0042147,GO:0042886,GO:0043226,GO:0043227,GO:0043229,GO:0043231,GO:0043234,GO:0044424,GO:0044425,GO:0044444,GO:0044464,GO:…
FGRAMPH1_01G02869	0.055924	4.95638	1	NU120_CHATD	Nucleoporin NUP120 {ECO:0000303|PubMed:21784248};	dna repair rad51	GO:0005575,GO:0005643,GO:0006810,GO:0008104,GO:0008150,GO:0015031,GO:0015833,GO:0015931,GO:0016020,GO:0031090,GO:0031965,GO:0032991,GO:0033036,GO:0042886,GO:0043234,GO:0044422,GO:0044424,GO:0044428,GO:0044446,GO:0044464,GO:0045184,GO:0050657,GO:0050658,GO:0051028,GO:0051179,GO:0051234,GO:0051236,GO:0071702,GO:0071705
FGRAMPH1_01G02871	0.0713803	4.89748	1	RAD51_SCHPO	DNA repair protein rhp51;	DNA repair protein RAD51	GO:0000150,GO:0000166,GO:0000217,GO:0000228,GO:0000400,GO:0000711,GO:0000723,GO:0000724,GO:0000725,GO:0000730,GO:0000731,GO:0000775,GO:0000785,GO:0000790,GO:0000793,GO:0000794,GO:0003006,GO:0003674,GO:0003676,GO:0003677,GO:0003690,GO:0003691,GO:0003697,GO:0003824,GO:0005488,GO:0005515,GO:0005524,GO:0005575,GO:0005634,GO:0005635,GO:0005654,GO:0005694,GO:0006139,GO:0006259,GO:0006281,GO:0006302,GO:…
FGRAMPH1_01G02873	-1.24461	8.39833	0.181068	HSP30_NEUCR	30 kDa heat shock protein;	30 kDa heat shock protein	GO:0005575,GO:0005737,GO:0044424,GO:0044464
FGRAMPH1_01G02875	0.590982	2.12932	0.672811	C3H45_ORYSJ	Zinc finger CCCH domain-containing protein 45;	hypothetical protein FOWG_07428	GO:0000278,GO:0003674,GO:0003676,GO:0003677,GO:0003824,GO:0004518,GO:0004519,GO:0004521,GO:0004540,GO:0005488,GO:0005575,GO:0005847,GO:0005849,GO:0006139,GO:0006378,GO:0006396,GO:0006397,GO:0006725,GO:0006807,GO:0006950,GO:0006979,GO:0007049,GO:0008150,GO:0008152,GO:0009987,GO:0010468,GO:0016070,GO:0016071,GO:0016787,GO:0016788,GO:0019219,GO:0019222,GO:0031123,GO:0031124,GO:0031323,GO:0031440,GO:…
FGRAMPH1_01G02879	0.425501	7.63286	1	PSB6_YEAST	Proteasome subunit beta type-6;	proteasome component C5	GO:0000502,GO:0003674,GO:0003824,GO:0004175,GO:0004298,GO:0005575,GO:0005634,GO:0005789,GO:0006508,GO:0006511,GO:0006807,GO:0008150,GO:0008152,GO:0008233,GO:0009056,GO:0009057,GO:0009987,GO:0010498,GO:0010499,GO:0016020,GO:0016787,GO:0019538,GO:0019774,GO:0019941,GO:0030163,GO:0031597,GO:0032991,GO:0034515,GO:0043161,GO:0043170,GO:0043226,GO:0043227,GO:0043229,GO:0043231,GO:0043234,GO:0043632,GO:…
FGRAMPH1_01G02881	-1.41198	0.968269	0.0948254	STT4_SCHPO	Phosphatidylinositol 4-kinase stt4;	phosphatidylinositol 4-kinase	GO:0000166,GO:0003674,GO:0003824,GO:0004430,GO:0005488,GO:0005524,GO:0005575,GO:0005737,GO:0005739,GO:0005829,GO:0005886,GO:0006629,GO:0006644,GO:0006646,GO:0006650,GO:0006793,GO:0006796,GO:0006996,GO:0007010,GO:0007165,GO:0008150,GO:0008152,GO:0008610,GO:0008654,GO:0009058,GO:0009987,GO:0016020,GO:0016043,GO:0016301,GO:0016310,GO:0016740,GO:0016772,GO:0016773,GO:0017076,GO:0019637,GO:0030029,GO:…
FGRAMPH1_01G02883	-0.368733	3.23629	1	MTP5_ORYSJ	Metal tolerance protein 5;	cation diffusion facilitator 10	GO:0000041,GO:0003674,GO:0005215,GO:0005384,GO:0005385,GO:0005575,GO:0005774,GO:0006810,GO:0006811,GO:0006812,GO:0006828,GO:0006829,GO:0008150,GO:0008324,GO:0010035,GO:0010038,GO:0010043,GO:0010486,GO:0015075,GO:0015077,GO:0015078,GO:0015291,GO:0015297,GO:0015298,GO:0015299,GO:0015491,GO:0016020,GO:0016021,GO:0022804,GO:0022857,GO:0022890,GO:0022891,GO:0022892,GO:0030001,GO:0031090,GO:0031224,GO:…
FGRAMPH1_01G02887	0.439329	6.78719	1	.	NA	unnamed protein product	No GO terms assigned
FGRAMPH1_01G02889	-0.600151	7.70425	0.58031	RIB4_MAGO7	6,7-dimethyl-8-ribityllumazine synthase;	6%2C7-dimethyl-8-ribityllumazine synthase	GO:0000906,GO:0003674,GO:0003824,GO:0005488,GO:0005575,GO:0006766,GO:0006767,GO:0006771,GO:0006807,GO:0008150,GO:0008152,GO:0009058,GO:0009110,GO:0009231,GO:0009349,GO:0009987,GO:0016740,GO:0016853,GO:0016866,GO:0016867,GO:0018130,GO:0032991,GO:0034641,GO:0042364,GO:0042726,GO:0042727,GO:0043167,GO:0043168,GO:0044237,GO:0044249,GO:0044271,GO:0044281,GO:0044283,GO:0044464,GO:0044699,GO:0044710,GO:…
FGRAMPH1_01G02891	0.0825678	2.51001	1	PMS1_HUMAN	PMS1 protein homolog 1;	pms1 1	GO:0000166,GO:0000795,GO:0003674,GO:0003676,GO:0003677,GO:0003690,GO:0003697,GO:0003824,GO:0005488,GO:0005524,GO:0005575,GO:0005634,GO:0005712,GO:0006139,GO:0006259,GO:0006281,GO:0006298,GO:0006725,GO:0006807,GO:0006950,GO:0006974,GO:0008150,GO:0008152,GO:0009987,GO:0016462,GO:0016787,GO:0016817,GO:0016818,GO:0016887,GO:0017076,GO:0017111,GO:0030554,GO:0030983,GO:0032300,GO:0032389,GO:0032553,GO:…
FGRAMPH1_01G02893	-0.208224	6.4437	1	YCD3_SCHPO	Uncharacterized membrane protein C1322.03;	integral membrane	GO:0000139,GO:0003674,GO:0005215,GO:0005575,GO:0005737,GO:0005794,GO:0006810,GO:0006811,GO:0006812,GO:0006816,GO:0006873,GO:0006874,GO:0006875,GO:0007204,GO:0008150,GO:0009987,GO:0016020,GO:0016021,GO:0019725,GO:0022857,GO:0030001,GO:0030003,GO:0031090,GO:0031224,GO:0034220,GO:0042592,GO:0043226,GO:0043227,GO:0043229,GO:0043231,GO:0044422,GO:0044424,GO:0044425,GO:0044431,GO:0044444,GO:0044446,GO:…
FGRAMPH1_01G02895	0.367633	4.0484	1	YFE9_SCHPO	Uncharacterized exonuclease C637.09;	ribonuclease h	GO:0000459,GO:0000467,GO:0000469,GO:0003674,GO:0003676,GO:0003824,GO:0004518,GO:0004527,GO:0005488,GO:0005575,GO:0005634,GO:0006139,GO:0006364,GO:0006396,GO:0006725,GO:0006807,GO:0008150,GO:0008152,GO:0008408,GO:0009987,GO:0016070,GO:0016072,GO:0016073,GO:0016180,GO:0016787,GO:0016788,GO:0031123,GO:0031125,GO:0034415,GO:0034470,GO:0034472,GO:0034476,GO:0034641,GO:0034660,GO:0042779,GO:0043170,GO:…
FGRAMPH1_01G02897	-0.552113	3.43137	0.727731	ASHR1_ARATH	Histone-lysine N-methyltransferase ASHR1;	SET and MYND	GO:0003674,GO:0003824,GO:0005488,GO:0005575,GO:0005634,GO:0005694,GO:0008168,GO:0008170,GO:0008276,GO:0008757,GO:0016278,GO:0016279,GO:0016740,GO:0016741,GO:0018024,GO:0042054,GO:0043167,GO:0043169,GO:0043226,GO:0043227,GO:0043228,GO:0043229,GO:0043231,GO:0043232,GO:0044424,GO:0044464,GO:0046872
FGRAMPH1_01G02899	-0.0426974	5.44963	1	SIL1_DEBHA	Nucleotide exchange factor SIL1;	Nucleotide exchange factor SIL1	GO:0000166,GO:0000774,GO:0003674,GO:0005488,GO:0005575,GO:0005788,GO:0006810,GO:0008104,GO:0008150,GO:0015031,GO:0015833,GO:0017076,GO:0030234,GO:0030554,GO:0031974,GO:0033036,GO:0036094,GO:0042886,GO:0043233,GO:0044422,GO:0044424,GO:0044432,GO:0044444,GO:0044446,GO:0044464,GO:0045184,GO:0051179,GO:0051234,GO:0060589,GO:0060590,GO:0070013,GO:0071702,GO:0071705,GO:0097159,GO:0098772,GO:1901265,GO:…
FGRAMPH1_01G02903	-0.51171	6.9835	0.84103	GLRX7_YEAST	Monothiol glutaredoxin-7;	Monothiol glutaredoxin-7	GO:0003674,GO:0003824,GO:0004362,GO:0005488,GO:0005515,GO:0005575,GO:0005794,GO:0005796,GO:0005801,GO:0006950,GO:0006979,GO:0008150,GO:0009055,GO:0009987,GO:0015035,GO:0015036,GO:0015037,GO:0015038,GO:0016021,GO:0016209,GO:0016491,GO:0016651,GO:0016667,GO:0016668,GO:0019725,GO:0031224,GO:0031974,GO:0033554,GO:0034599,GO:0042221,GO:0042592,GO:0042802,GO:0042803,GO:0043167,GO:0043169,GO:0043226,GO:…
FGRAMPH1_01G02905	-0.0686394	1.15555	1	.	NA	hypothetical protein	No GO terms assigned
FGRAMPH1_01G02907	-0.281684	4.23056	1	.	NA	hypothetical protein	No GO terms assigned
FGRAMPH1_01G02909	0.15771	0.732539	1	YNN4_YEAST	Uncharacterized protein YNL134C;	related to Zn-dependent oxidoreductases	GO:0003674,GO:0003824,GO:0004029,GO:0005488,GO:0008150,GO:0008270,GO:0010033,GO:0014070,GO:0016491,GO:0016620,GO:0016903,GO:0042221,GO:0043167,GO:0043169,GO:0046872,GO:0046914,GO:0050896,GO:1901426,GO:1901700
FGRAMPH1_01G02911	0.0592948	4.18221	1	GSFR2_PENAE	.	c6 zinc finger	No GO terms assigned
FGRAMPH1_01G02913	0.713411	5.15405	0.167986	ESC1_SCHPO	Protein esc1;	hlh transcription factor	GO:0000975,GO:0000976,GO:0000977,GO:0000978,GO:0000981,GO:0000982,GO:0000987,GO:0001012,GO:0001067,GO:0001071,GO:0001159,GO:0003674,GO:0003676,GO:0003677,GO:0003690,GO:0003700,GO:0005488,GO:0005575,GO:0005634,GO:0006355,GO:0006357,GO:0006950,GO:0006995,GO:0007154,GO:0008150,GO:0009267,GO:0009605,GO:0009889,GO:0009891,GO:0009893,GO:0009966,GO:0009987,GO:0009991,GO:0010468,GO:0010514,GO:0010556,GO:…
FGRAMPH1_01G02915	0.32426	6.40482	1	PEX5_YARLI	Peroxisomal targeting signal receptor;	peroxisomal targeting signal receptor	GO:0000268,GO:0003674,GO:0005048,GO:0005052,GO:0005488,GO:0005575,GO:0005778,GO:0005829,GO:0008150,GO:0009987,GO:0016020,GO:0016560,GO:0022406,GO:0022615,GO:0031090,GO:0031903,GO:0033218,GO:0042277,GO:0042579,GO:0043226,GO:0043227,GO:0043229,GO:0043231,GO:0044422,GO:0044424,GO:0044438,GO:0044439,GO:0044444,GO:0044446,GO:0044464,GO:0044699,GO:0044763,GO:0098588,GO:0098805
FGRAMPH1_01G02917	-0.883436	6.4017	0.0525833	RPF2_YEAST	Ribosome biogenesis protein RPF2;	ribosome biogenesis protein RPF2	GO:0000027,GO:0000460,GO:0000463,GO:0000466,GO:0000470,GO:0003674,GO:0003676,GO:0003723,GO:0005488,GO:0005575,GO:0005730,GO:0006139,GO:0006364,GO:0006396,GO:0006725,GO:0006807,GO:0008097,GO:0008150,GO:0008152,GO:0008312,GO:0009987,GO:0016043,GO:0016070,GO:0016072,GO:0019843,GO:0022607,GO:0022618,GO:0034470,GO:0034622,GO:0034641,GO:0034660,GO:0043170,GO:0043226,GO:0043228,GO:0043229,GO:0043232,GO:…
FGRAMPH1_01G02919	0.707359	6.45161	0.223454	UPC2_CANAL	Sterol uptake control protein 2;	UPC2-regulatory involved in control of sterol uptake	GO:0000981,GO:0000982,GO:0001071,GO:0003674,GO:0003676,GO:0003677,GO:0003700,GO:0005488,GO:0005575,GO:0005634,GO:0006066,GO:0006139,GO:0006351,GO:0006355,GO:0006357,GO:0006629,GO:0006725,GO:0006807,GO:0008150,GO:0008152,GO:0008202,GO:0008204,GO:0008270,GO:0009058,GO:0009059,GO:0009405,GO:0009889,GO:0009890,GO:0009891,GO:0009892,GO:0009893,GO:0009987,GO:0010468,GO:0010556,GO:0010557,GO:0010558,GO:…
FGRAMPH1_01G02923	0.725255	6.63659	0.145346	.	NA	unnamed protein product	No GO terms assigned
FGRAMPH1_01G02927	-0.0662655	9.52275	1	.	NA	hypothetical protein	No GO terms assigned
FGRAMPH1_01G02933	-0.290933	5.72301	1	DPB4_SCHPO	DNA polymerase epsilon subunit D;	dna polymerase epsilon subunit d	GO:0000785,GO:0000790,GO:0003674,GO:0003824,GO:0003887,GO:0005575,GO:0005634,GO:0005657,GO:0005829,GO:0006139,GO:0006259,GO:0006260,GO:0006261,GO:0006270,GO:0006725,GO:0006807,GO:0008150,GO:0008152,GO:0008622,GO:0009058,GO:0009059,GO:0009987,GO:0016740,GO:0016772,GO:0016779,GO:0022402,GO:0032991,GO:0033260,GO:0034061,GO:0034641,GO:0034645,GO:0042575,GO:0043170,GO:0043226,GO:0043227,GO:0043229,GO:…
FGRAMPH1_01G02935	-0.441139	7.78809	1	RSC7_SCHPO	Chromatin structure-remodeling complex subunit rsc7;	chromatin structure-remodeling complex subunit rsc7	GO:0000785,GO:0000790,GO:0005575,GO:0005634,GO:0006139,GO:0006325,GO:0006338,GO:0006354,GO:0006355,GO:0006357,GO:0006368,GO:0006725,GO:0006807,GO:0008150,GO:0008152,GO:0009058,GO:0009059,GO:0009889,GO:0009987,GO:0010468,GO:0010556,GO:0016043,GO:0016070,GO:0016586,GO:0018130,GO:0019219,GO:0019222,GO:0019438,GO:0031323,GO:0031326,GO:0032774,GO:0032991,GO:0034641,GO:0034654,GO:0043170,GO:0043226,GO:…
FGRAMPH1_01G02939	0.426071	6.60224	1	NUG1_YEAST	Nuclear GTP-binding protein NUG1;	nuclear GTP-binding protein NUG1	GO:0000054,GO:0000055,GO:0000166,GO:0000463,GO:0000470,GO:0001882,GO:0001883,GO:0003674,GO:0003676,GO:0003723,GO:0003824,GO:0003924,GO:0005488,GO:0005525,GO:0005575,GO:0005634,GO:0005730,GO:0006139,GO:0006364,GO:0006396,GO:0006405,GO:0006611,GO:0006725,GO:0006807,GO:0006810,GO:0006886,GO:0006913,GO:0008104,GO:0008150,GO:0008152,GO:0009987,GO:0015031,GO:0015833,GO:0015931,GO:0016070,GO:0016072,GO:…
FGRAMPH1_01G02941	-0.634708	3.87699	0.52991	YC7B_SCHPO	Uncharacterized aminotransferase C417.11c;	glutamate-1-semialdehyde 2%2C1-aminomutase	GO:0003674,GO:0003824,GO:0005488,GO:0005515,GO:0005575,GO:0005739,GO:0006725,GO:0006778,GO:0006779,GO:0006807,GO:0008150,GO:0008152,GO:0008483,GO:0009058,GO:0009987,GO:0016740,GO:0016769,GO:0016853,GO:0016866,GO:0016869,GO:0018130,GO:0019438,GO:0019842,GO:0030170,GO:0033013,GO:0033014,GO:0034641,GO:0036094,GO:0042286,GO:0042802,GO:0043167,GO:0043168,GO:0043226,GO:0043227,GO:0043229,GO:0043231,GO:…
FGRAMPH1_01G02943	0.446921	3.76017	0.962551	SAP62_SCHPO	Pre-mRNA-splicing factor sap62;	splicing factor 3a subunit 2	GO:0000245,GO:0003674,GO:0003676,GO:0003723,GO:0005488,GO:0005575,GO:0005634,GO:0005681,GO:0005684,GO:0005686,GO:0005829,GO:0008150,GO:0008270,GO:0009987,GO:0016043,GO:0022607,GO:0022618,GO:0030529,GO:0030532,GO:0032991,GO:0034622,GO:0043167,GO:0043169,GO:0043226,GO:0043227,GO:0043229,GO:0043231,GO:0043933,GO:0044422,GO:0044424,GO:0044428,GO:0044444,GO:0044446,GO:0044464,GO:0046872,GO:0046914,GO:…
FGRAMPH1_01G02945	0.623449	7.12532	0.489304	COT1_NEUCR	Serine/threonine-protein kinase cot-1;	serine/threonine-protein kinase cot-1	GO:0000166,GO:0000226,GO:0001558,GO:0003674,GO:0003824,GO:0004672,GO:0004674,GO:0005488,GO:0005524,GO:0005575,GO:0005622,GO:0005634,GO:0005737,GO:0005829,GO:0005886,GO:0005938,GO:0006464,GO:0006468,GO:0006793,GO:0006796,GO:0006807,GO:0006950,GO:0006970,GO:0006996,GO:0007010,GO:0007017,GO:0007163,GO:0007165,GO:0008150,GO:0008152,GO:0008360,GO:0009628,GO:0009987,GO:0016020,GO:0016043,GO:0016301,GO:…
FGRAMPH1_01G02947	0.543758	3.36291	0.738504	.	NA	hypothetical protein	No GO terms assigned
FGRAMPH1_01G02951	-1.42955	3.15742	0.0226847	MUG80_SCHPO	Meiotically up-regulated gene 80 protein;	related to cyclin CLG1	GO:0000079,GO:0001932,GO:0003674,GO:0005575,GO:0005634,GO:0007049,GO:0007165,GO:0008150,GO:0009987,GO:0016538,GO:0019207,GO:0019220,GO:0019222,GO:0019887,GO:0022414,GO:0030234,GO:0031323,GO:0031399,GO:0032268,GO:0042325,GO:0043226,GO:0043227,GO:0043229,GO:0043231,GO:0043549,GO:0044424,GO:0044464,GO:0044699,GO:0044702,GO:0044763,GO:0045859,GO:0050789,GO:0050790,GO:0050794,GO:0051171,GO:0051174,GO:…
FGRAMPH1_01G02953	-2.80666	0.211435	0.000622305	.	NA	LOW QUALITY PROTEIN: hypothetical protein	No GO terms assigned
FGRAMPH1_01G02955	0.272427	0.937452	1	.	NA	hypothetical protein	No GO terms assigned
FGRAMPH1_01G02957	-0.126863	6.3496	1	RSC7_SCHPO	Chromatin structure-remodeling complex subunit rsc7;	chromatin structure-remodeling complex subunit rsc7	GO:0000785,GO:0000790,GO:0005575,GO:0005634,GO:0006139,GO:0006325,GO:0006338,GO:0006354,GO:0006355,GO:0006357,GO:0006368,GO:0006725,GO:0006807,GO:0008150,GO:0008152,GO:0009058,GO:0009059,GO:0009889,GO:0009987,GO:0010468,GO:0010556,GO:0016043,GO:0016070,GO:0016586,GO:0018130,GO:0019219,GO:0019222,GO:0019438,GO:0031323,GO:0031326,GO:0032774,GO:0032991,GO:0034641,GO:0034654,GO:0043170,GO:0043226,GO:…
FGRAMPH1_01G02959	0.751044	5.99169	0.113258	UBR1_SCHPO	E3 ubiquitin-protein ligase ubr1;	e3 ubiquitin- ligase ubr1	GO:0000151,GO:0003674,GO:0003824,GO:0004842,GO:0005488,GO:0005575,GO:0005634,GO:0005737,GO:0006355,GO:0006357,GO:0006464,GO:0006508,GO:0006511,GO:0006807,GO:0006950,GO:0008104,GO:0008150,GO:0008152,GO:0008270,GO:0009056,GO:0009057,GO:0009628,GO:0009889,GO:0009890,GO:0009892,GO:0009893,GO:0009894,GO:0009896,GO:0009966,GO:0009968,GO:0009987,GO:0010468,GO:0010498,GO:0010556,GO:0010558,GO:0010570,GO:…
FGRAMPH1_01G02961	0.384559	8.35732	1	QCR9_NEUCR	.	ca2+-transporting atpase	No GO terms assigned
FGRAMPH1_01G02963	0.0666681	1.34704	1	ATC2_SCHPO	Calcium-transporting ATPase 2;	ca2+-transporting atpase	GO:0000166,GO:0003674,GO:0003824,GO:0005215,GO:0005388,GO:0005488,GO:0005509,GO:0005524,GO:0005575,GO:0005887,GO:0006810,GO:0006811,GO:0006812,GO:0006816,GO:0006873,GO:0006874,GO:0006875,GO:0008150,GO:0008324,GO:0009987,GO:0015075,GO:0015085,GO:0015399,GO:0015405,GO:0015662,GO:0016021,GO:0016462,GO:0016787,GO:0016817,GO:0016818,GO:0016820,GO:0016887,GO:0017076,GO:0017111,GO:0019725,GO:0019829,GO:…
FGRAMPH1_01G02965	0.0515056	2.59686	1	.	NA	Partner of Y14 and mago	No GO terms assigned
FGRAMPH1_01G02967	-0.108974	6.39708	1	PRS10_SCHPO	Probable 26S protease subunit rpt4;	26S protease subunit rpt4	GO:0000166,GO:0000502,GO:0003674,GO:0003824,GO:0004175,GO:0005488,GO:0005515,GO:0005524,GO:0005575,GO:0005634,GO:0005829,GO:0006355,GO:0006357,GO:0006508,GO:0006511,GO:0006807,GO:0006950,GO:0007088,GO:0007346,GO:0008134,GO:0008150,GO:0008152,GO:0008233,GO:0008540,GO:0009056,GO:0009057,GO:0009889,GO:0009891,GO:0009893,GO:0009987,GO:0010033,GO:0010243,GO:0010468,GO:0010498,GO:0010556,GO:0010557,GO:…
FGRAMPH1_01G02969	-0.244252	6.9284	1	GFA1_YEAST	Glutamine--fructose-6-phosphate aminotransferase [isomerizing];	glucosamine-fructose-6-phosphate aminotransferase	GO:0000271,GO:0003674,GO:0003824,GO:0004360,GO:0005488,GO:0005975,GO:0005976,GO:0006002,GO:0006022,GO:0006023,GO:0006030,GO:0006031,GO:0006037,GO:0006038,GO:0006040,GO:0006047,GO:0006048,GO:0006082,GO:0006139,GO:0006464,GO:0006486,GO:0006487,GO:0006520,GO:0006541,GO:0006725,GO:0006793,GO:0006796,GO:0006807,GO:0008150,GO:0008152,GO:0008483,GO:0009058,GO:0009059,GO:0009064,GO:0009225,GO:0009226,GO:…
FGRAMPH1_01G02971	-0.218065	7.1919	1	PSB7_YEAST	Proteasome subunit beta type-7;	20s proteasome subunit beta 7	GO:0000502,GO:0003674,GO:0003824,GO:0004175,GO:0004298,GO:0005575,GO:0005634,GO:0005789,GO:0006461,GO:0006508,GO:0006511,GO:0006807,GO:0008150,GO:0008152,GO:0008233,GO:0009056,GO:0009057,GO:0009987,GO:0010498,GO:0010499,GO:0016020,GO:0016043,GO:0016787,GO:0019538,GO:0019774,GO:0019941,GO:0022607,GO:0030163,GO:0031597,GO:0032991,GO:0034515,GO:0034622,GO:0043161,GO:0043170,GO:0043226,GO:0043227,GO:…
FGRAMPH1_01G02973	0.0383196	6.64527	1	.	NA	Transcription factor mitochondrial	No GO terms assigned
FGRAMPH1_01G02975	-0.173202	1.40088	1	.	NA	hypothetical protein	No GO terms assigned
FGRAMPH1_01G02977	0.42333	6.75924	1	ERG26_YEAST	Sterol-4-alpha-carboxylate 3-dehydrogenase, decarboxylating;	sterol-4alpha-carboxylate 3-dehydrogenase (decarboxylating)	GO:0000252,GO:0003674,GO:0003824,GO:0003854,GO:0005575,GO:0005783,GO:0005789,GO:0006066,GO:0006629,GO:0006694,GO:0006696,GO:0008150,GO:0008152,GO:0008202,GO:0008204,GO:0008610,GO:0009058,GO:0009987,GO:0016020,GO:0016125,GO:0016126,GO:0016128,GO:0016129,GO:0016229,GO:0016491,GO:0016614,GO:0016616,GO:0033764,GO:0043226,GO:0043227,GO:0043229,GO:0043231,GO:0044107,GO:0044108,GO:0044237,GO:0044238,GO:…
FGRAMPH1_01G02979	-0.113013	6.74116	1	RGA1_SCHPO	Rho-type GTPase-activating protein 1;	rho-type gtpase-activating 1	GO:0000917,GO:0003674,GO:0005096,GO:0005488,GO:0005575,GO:0005634,GO:0005737,GO:0005829,GO:0006996,GO:0007010,GO:0007165,GO:0008047,GO:0008150,GO:0008270,GO:0008360,GO:0009272,GO:0009987,GO:0016043,GO:0022402,GO:0022603,GO:0022604,GO:0022607,GO:0030029,GO:0030036,GO:0030234,GO:0030428,GO:0030695,GO:0032153,GO:0032506,GO:0042546,GO:0043085,GO:0043087,GO:0043167,GO:0043169,GO:0043226,GO:0043227,GO:…
FGRAMPH1_01G02981	-0.590636	2.1831	0.668415	YDW6_SCHPO	Uncharacterized protein C23C11.06c;	related to mitochondrial integral membrane	GO:0005575,GO:0005737,GO:0016021,GO:0031224,GO:0044424,GO:0044425,GO:0044464
FGRAMPH1_01G02985	0.968489	3.40358	0.0483189	.	NA	hypothetical protein	No GO terms assigned
FGRAMPH1_01G02987	0.530974	6.23047	0.833907	UBE2Z_MOUSE	Ubiquitin-conjugating enzyme E2 Z;	unnamed protein product	GO:0000166,GO:0003674,GO:0003824,GO:0004842,GO:0005488,GO:0005515,GO:0005524,GO:0005575,GO:0005654,GO:0005737,GO:0006464,GO:0006807,GO:0006915,GO:0008150,GO:0008152,GO:0008219,GO:0009987,GO:0012501,GO:0016567,GO:0016740,GO:0017076,GO:0019538,GO:0019787,GO:0019899,GO:0030554,GO:0031625,GO:0032446,GO:0032553,GO:0032555,GO:0032559,GO:0035639,GO:0036094,GO:0036211,GO:0042787,GO:0043167,GO:0043168,GO:…
FGRAMPH1_01G02989	0.190171	4.60325	1	RFC2_PHANO	Replication factor C subunit 2;	replication factor C subunit 2	GO:0000166,GO:0003674,GO:0003676,GO:0003677,GO:0005488,GO:0005524,GO:0005575,GO:0005634,GO:0006139,GO:0006259,GO:0006260,GO:0006261,GO:0006725,GO:0006807,GO:0008150,GO:0008152,GO:0009058,GO:0009059,GO:0009987,GO:0017076,GO:0030554,GO:0031389,GO:0031390,GO:0031391,GO:0032553,GO:0032555,GO:0032559,GO:0032991,GO:0034641,GO:0034645,GO:0035639,GO:0036094,GO:0043167,GO:0043168,GO:0043170,GO:0043226,GO:…
FGRAMPH1_01G02993	0.583946	6.4134	0.659603	BRR2_SCHPO	Pre-mRNA-splicing factor brr2;	pre-mrna-splicing factor brr2	GO:0000166,GO:0000393,GO:0003674,GO:0003676,GO:0003724,GO:0003824,GO:0004004,GO:0004386,GO:0005488,GO:0005524,GO:0005575,GO:0005634,GO:0005681,GO:0005682,GO:0005829,GO:0008026,GO:0008150,GO:0008186,GO:0009987,GO:0016043,GO:0016462,GO:0016787,GO:0016817,GO:0016818,GO:0016887,GO:0017076,GO:0017111,GO:0022607,GO:0022618,GO:0030529,GO:0030532,GO:0030554,GO:0032553,GO:0032555,GO:0032559,GO:0032991,GO:…
FGRAMPH1_01G02995	0.135899	6.64402	1	PDP2_SCHPO	PWWP domain-containing protein2;	PWWP domain-containing 3	GO:0000785,GO:0000790,GO:0003674,GO:0003676,GO:0003677,GO:0005488,GO:0005515,GO:0005575,GO:0005634,GO:0006139,GO:0006325,GO:0006338,GO:0006351,GO:0006355,GO:0006357,GO:0006725,GO:0006807,GO:0008150,GO:0008152,GO:0009058,GO:0009059,GO:0009889,GO:0009987,GO:0010468,GO:0010556,GO:0016043,GO:0016070,GO:0018130,GO:0019219,GO:0019222,GO:0019438,GO:0031323,GO:0031326,GO:0032774,GO:0034641,GO:0034645,GO:…
FGRAMPH1_01G02997	0.116125	3.2136	1	ORC3_HUMAN	Origin recognition complex subunit 3;	origin recognition complex subunit 3	GO:0000082,GO:0000278,GO:0000781,GO:0000784,GO:0000808,GO:0003674,GO:0003676,GO:0003677,GO:0003688,GO:0003690,GO:0005488,GO:0005575,GO:0005654,GO:0005664,GO:0006139,GO:0006259,GO:0006260,GO:0006725,GO:0006807,GO:0007049,GO:0008150,GO:0008152,GO:0008283,GO:0009058,GO:0009059,GO:0009987,GO:0022402,GO:0032991,GO:0034641,GO:0034645,GO:0043170,GO:0043234,GO:0043565,GO:0044237,GO:0044238,GO:0044249,GO:…
FGRAMPH1_01G02999	0.784359	1.14459	0.575597	.	NA	hypothetical protein	No GO terms assigned
FGRAMPH1_01G03001	0.178187	7.36795	1	SEC66_SCHPO	Translocation protein sec66;	pre translocase subunit sec66	GO:0005575,GO:0005783,GO:0005789,GO:0006605,GO:0006612,GO:0006620,GO:0006810,GO:0006886,GO:0008104,GO:0008150,GO:0015031,GO:0015833,GO:0016020,GO:0016021,GO:0031207,GO:0031224,GO:0032991,GO:0033036,GO:0033365,GO:0034613,GO:0042886,GO:0043226,GO:0043227,GO:0043229,GO:0043231,GO:0043234,GO:0044422,GO:0044424,GO:0044425,GO:0044432,GO:0044444,GO:0044446,GO:0044464,GO:0045047,GO:0045184,GO:0046907,GO:…
FGRAMPH1_01G03005	0.503174	6.43121	0.968481	NPL4_NEUCR	Nuclear protein localization protein 4;	nuclear localization 4	GO:0003674,GO:0005488,GO:0005515,GO:0005575,GO:0005634,GO:0005789,GO:0005829,GO:0006508,GO:0006511,GO:0006807,GO:0006810,GO:0008104,GO:0008150,GO:0008152,GO:0009056,GO:0009057,GO:0009987,GO:0015031,GO:0015833,GO:0015931,GO:0016020,GO:0019538,GO:0019899,GO:0019941,GO:0031090,GO:0031625,GO:0031965,GO:0032182,GO:0033036,GO:0042886,GO:0043130,GO:0043170,GO:0043226,GO:0043227,GO:0043229,GO:0043231,GO:…
FGRAMPH1_01G03009	-0.109751	7.62274	1	CARB_SCHPO	Carbamoyl-phosphate synthase arginine-specific large chain;	carbamoyl-phosphate synthase arginine-specific large chain	GO:0000050,GO:0000166,GO:0003674,GO:0003824,GO:0004087,GO:0004088,GO:0005488,GO:0005524,GO:0005575,GO:0005737,GO:0005739,GO:0005951,GO:0006082,GO:0006139,GO:0006206,GO:0006207,GO:0006520,GO:0006525,GO:0006526,GO:0006725,GO:0006807,GO:0008150,GO:0008152,GO:0008652,GO:0009058,GO:0009064,GO:0009084,GO:0009112,GO:0009987,GO:0016053,GO:0016874,GO:0016879,GO:0016884,GO:0017076,GO:0018130,GO:0019627,GO:…
FGRAMPH1_01G03013	-0.816705	0.605863	0.699001	.	NA	unnamed protein product	No GO terms assigned
FGRAMPH1_01G03015	-0.0420799	6.52044	1	MPO1_YEAST	.	related to DUF962 domain	No GO terms assigned
FGRAMPH1_01G03017	0.832149	5.27217	0.102496	RPB7_SCHPO	DNA-directed RNA polymerase II subunit rpb7;	dna-directed rna polymerase ii subunit rpb7	GO:0000291,GO:0000428,GO:0000932,GO:0000956,GO:0003674,GO:0003676,GO:0003677,GO:0003697,GO:0003723,GO:0003727,GO:0003824,GO:0003899,GO:0005488,GO:0005515,GO:0005575,GO:0005634,GO:0005665,GO:0005829,GO:0006139,GO:0006351,GO:0006352,GO:0006366,GO:0006367,GO:0006396,GO:0006401,GO:0006402,GO:0006417,GO:0006446,GO:0006725,GO:0006807,GO:0008150,GO:0008152,GO:0009056,GO:0009057,GO:0009058,GO:0009059,GO:…
FGRAMPH1_01G03019	-0.950998	0.591411	0.485701	KDSGA_PSEPU	.	2%2C4-dihydroxyhept-2-ene-1%2C7-dioic acid aldolase	No GO terms assigned
FGRAMPH1_01G03023	-0.352818	5.69335	1	CHRD1_DROME	Cysteine and histidine-rich domain-containing protein;	transcription factor	GO:0003674,GO:0005488,GO:0008150,GO:0008361,GO:0009987,GO:0010975,GO:0016043,GO:0022402,GO:0031344,GO:0032535,GO:0043167,GO:0043169,GO:0044699,GO:0044763,GO:0045595,GO:0045664,GO:0046872,GO:0050767,GO:0050773,GO:0050789,GO:0050793,GO:0050794,GO:0051128,GO:0051239,GO:0051298,GO:0051960,GO:0060284,GO:0065007,GO:0065008,GO:0071840,GO:0090066,GO:2000026
FGRAMPH1_01G03025	-0.87879	3.68139	0.0974149	GUNX_HUNTH	.	unnamed protein product	No GO terms assigned
FGRAMPH1_01G03027	-1.06437	8.66472	0.0154183	.	NA	hypothetical protein FPSE_01786	No GO terms assigned
FGRAMPH1_01G03029	-0.146741	4.82236	1	ATG22_GIBZE	.	autophagy 22	No GO terms assigned
FGRAMPH1_01G03031	0.292841	7.99587	1	SHL_ARATH	Chromatin remodeling protein SHL {ECO:0000305};	hypothetical protein	GO:0000785,GO:0000975,GO:0000976,GO:0001067,GO:0001071,GO:0003006,GO:0003674,GO:0003676,GO:0003677,GO:0003682,GO:0003690,GO:0003700,GO:0005488,GO:0005515,GO:0005575,GO:0005634,GO:0005677,GO:0006139,GO:0006325,GO:0006333,GO:0006338,GO:0006342,GO:0006351,GO:0006355,GO:0006725,GO:0006807,GO:0008150,GO:0008152,GO:0008270,GO:0009058,GO:0009059,GO:0009791,GO:0009889,GO:0009890,GO:0009892,GO:0009908,GO:…
FGRAMPH1_01G03033	-0.842382	8.47396	0.081837	CAPZB_GIBZE	F-actin-capping protein subunit beta;	F-actin capping protein subunit beta	GO:0000916,GO:0005575,GO:0005634,GO:0005829,GO:0005884,GO:0006996,GO:0007010,GO:0008064,GO:0008150,GO:0008290,GO:0008361,GO:0009987,GO:0010639,GO:0016043,GO:0022402,GO:0030029,GO:0030036,GO:0030427,GO:0030447,GO:0030479,GO:0030832,GO:0030833,GO:0030834,GO:0030835,GO:0030837,GO:0031333,GO:0032153,GO:0032271,GO:0032272,GO:0032506,GO:0032535,GO:0032956,GO:0032970,GO:0032991,GO:0033043,GO:0036213,GO:…
FGRAMPH1_01G03035	0.0981497	0.454922	1	.	NA	unnamed protein product	No GO terms assigned
FGRAMPH1_01G03037	-0.116846	5.57337	1	.	NA	C-3 sterol dehydrogenase 3-beta-hydroxysteroid dehydrogenase and related dehydrogenase	No GO terms assigned
FGRAMPH1_01G03041	-0.803778	8.07458	0.047018	.	NA	hypothetical protein	No GO terms assigned
FGRAMPH1_01G03043	1.01269	6.81783	0.00769339	CBS_DICDI	Cystathionine beta-synthase;	Cystathionine beta-synthase	GO:0000096,GO:0000097,GO:0000302,GO:0003674,GO:0003824,GO:0004122,GO:0004124,GO:0005488,GO:0005575,GO:0005737,GO:0006082,GO:0006520,GO:0006534,GO:0006535,GO:0006563,GO:0006790,GO:0006807,GO:0006950,GO:0006979,GO:0008150,GO:0008152,GO:0008652,GO:0009058,GO:0009069,GO:0009070,GO:0009987,GO:0016053,GO:0016829,GO:0016835,GO:0016836,GO:0019343,GO:0019344,GO:0019752,GO:0019842,GO:0030170,GO:0036094,GO:…
FGRAMPH1_01G03045	0.68725	3.85144	0.422131	MPCP3_ARATH	Mitochondrial phosphate carrier protein 3, mitochondrial;	phosphate carrier protein 2	GO:0003674,GO:0003735,GO:0005198,GO:0005575,GO:0005618,GO:0005739,GO:0005743,GO:0005774,GO:0006412,GO:0006518,GO:0006807,GO:0006810,GO:0006950,GO:0006970,GO:0008150,GO:0008152,GO:0009058,GO:0009059,GO:0009507,GO:0009536,GO:0009628,GO:0009651,GO:0009987,GO:0016020,GO:0016021,GO:0019538,GO:0019866,GO:0030312,GO:0031090,GO:0031224,GO:0031966,GO:0034641,GO:0034645,GO:0043043,GO:0043170,GO:0043226,GO:…
FGRAMPH1_01G03049	0.634137	5.36343	0.484009	CREB_ASPCL	Probable ubiquitin carboxyl-terminal hydrolase creB;	ubiquitin thiolesterase	GO:0003674,GO:0003824,GO:0006355,GO:0006464,GO:0006508,GO:0006511,GO:0006807,GO:0008150,GO:0008152,GO:0008233,GO:0008234,GO:0009056,GO:0009057,GO:0009889,GO:0009890,GO:0009892,GO:0009987,GO:0010468,GO:0010556,GO:0010558,GO:0010605,GO:0010629,GO:0016579,GO:0016787,GO:0019219,GO:0019222,GO:0019538,GO:0019783,GO:0019941,GO:0031323,GO:0031324,GO:0031326,GO:0031327,GO:0036211,GO:0036459,GO:0043170,GO:…
FGRAMPH1_01G03053	0.281501	4.16067	1	ALG12_MOUSE	Dol-P-Man:Man(7)GlcNAc(2)-PP-Dol alpha-1,6-mannosyltransferase;	alpha- -mannosyltransferase	GO:0000009,GO:0000030,GO:0003674,GO:0003824,GO:0005575,GO:0005789,GO:0006464,GO:0006486,GO:0006487,GO:0006488,GO:0006490,GO:0006629,GO:0006807,GO:0008150,GO:0008152,GO:0009058,GO:0009987,GO:0016020,GO:0016021,GO:0016740,GO:0016757,GO:0016758,GO:0019538,GO:0031224,GO:0036211,GO:0043170,GO:0043412,GO:0043413,GO:0044237,GO:0044238,GO:0044255,GO:0044260,GO:0044267,GO:0044422,GO:0044424,GO:0044425,GO:…
FGRAMPH1_01G03055	-0.19504	6.30203	1	CYAA_PODAS	Adenylate cyclase;	adenylate cyclase	GO:0000166,GO:0000287,GO:0003674,GO:0003824,GO:0004016,GO:0005488,GO:0005524,GO:0005575,GO:0005622,GO:0007165,GO:0008150,GO:0009975,GO:0009987,GO:0016829,GO:0016849,GO:0017076,GO:0030554,GO:0032553,GO:0032555,GO:0032559,GO:0035556,GO:0035639,GO:0036094,GO:0043167,GO:0043168,GO:0043169,GO:0044464,GO:0046872,GO:0050789,GO:0050794,GO:0065007,GO:0097159,GO:0097367,GO:1901265,GO:1901363
FGRAMPH1_01G03057	-0.0256683	3.42905	1	MALT_SCHPO	Alpha-glucosidase;	oligo-1%2C6-glucosidase	GO:0000272,GO:0003674,GO:0003824,GO:0004553,GO:0004558,GO:0004564,GO:0004575,GO:0005488,GO:0005575,GO:0005634,GO:0005829,GO:0005975,GO:0005976,GO:0008150,GO:0008152,GO:0009056,GO:0009057,GO:0009986,GO:0009987,GO:0015926,GO:0016052,GO:0016787,GO:0016798,GO:0032450,GO:0043167,GO:0043169,GO:0043170,GO:0043226,GO:0043227,GO:0043229,GO:0043231,GO:0044237,GO:0044238,GO:0044247,GO:0044248,GO:0044260,GO:…
FGRAMPH1_01G03059	0.676162	6.666	0.338551	PSB3_YEAST	Proteasome subunit beta type-3;	proteasome component PUP3	GO:0000502,GO:0003674,GO:0003824,GO:0004175,GO:0004298,GO:0005575,GO:0005634,GO:0005789,GO:0006508,GO:0006511,GO:0006807,GO:0008047,GO:0008150,GO:0008152,GO:0008233,GO:0009056,GO:0009057,GO:0009893,GO:0009987,GO:0010498,GO:0010499,GO:0010604,GO:0010950,GO:0010952,GO:0016020,GO:0016504,GO:0016787,GO:0019222,GO:0019538,GO:0019774,GO:0019941,GO:0030162,GO:0030163,GO:0030234,GO:0031323,GO:0031325,GO:…
FGRAMPH1_01G03061	-0.383993	6.26253	1	ASPC1_MOUSE	Tether containing UBX domain for GLUT4;	Tether containing UBX domain for GLUT4	GO:0005575,GO:0005654,GO:0005829,GO:0005886,GO:0006810,GO:0006886,GO:0008104,GO:0008150,GO:0009898,GO:0010827,GO:0012505,GO:0012506,GO:0015031,GO:0015833,GO:0016020,GO:0019898,GO:0030659,GO:0031090,GO:0032879,GO:0033036,GO:0033116,GO:0033500,GO:0042592,GO:0042593,GO:0042886,GO:0043226,GO:0043227,GO:0043229,GO:0043231,GO:0044422,GO:0044424,GO:0044425,GO:0044428,GO:0044433,GO:0044444,GO:0044446,GO:…
FGRAMPH1_01G03063	-0.196277	8.78526	1	RL36_TRIHM	60S ribosomal protein L36;	60s ribosomal l36	GO:0003674,GO:0003735,GO:0005198,GO:0005575,GO:0005840,GO:0006412,GO:0006518,GO:0006807,GO:0008150,GO:0008152,GO:0009058,GO:0009059,GO:0009987,GO:0019538,GO:0030529,GO:0032991,GO:0034641,GO:0034645,GO:0043043,GO:0043170,GO:0043226,GO:0043228,GO:0043229,GO:0043232,GO:0043603,GO:0043604,GO:0044237,GO:0044238,GO:0044249,GO:0044260,GO:0044267,GO:0044271,GO:0044424,GO:0044444,GO:0044464,GO:0071704,GO:…
FGRAMPH1_01G03065	0.331507	1.60331	1	.	NA	hypothetical protein	No GO terms assigned
FGRAMPH1_01G03067	-0.627667	3.78777	0.5157	LIPA_SODAL	.	triacylglycerol lipase	No GO terms assigned
FGRAMPH1_01G03069	-0.403745	10.3634	1	ARTA_ASPFN	.	tyrosine 3-monooxygenase tryptophan 5-monooxygenase activation	No GO terms assigned
FGRAMPH1_01G03073	-0.0881579	5.48649	1	SYJ1_SCHPO	Inositol-1,4,5-trisphosphate 5-phosphatase 1;	phosphatidylinositol -bisphosphate 5-phosphatase	GO:0003674,GO:0003824,GO:0004439,GO:0005488,GO:0005509,GO:0005575,GO:0005829,GO:0006629,GO:0006644,GO:0006650,GO:0006661,GO:0006793,GO:0006796,GO:0006810,GO:0006897,GO:0007165,GO:0008104,GO:0008150,GO:0008152,GO:0008610,GO:0008654,GO:0009058,GO:0009987,GO:0015031,GO:0015833,GO:0016192,GO:0016311,GO:0016312,GO:0016787,GO:0016788,GO:0016791,GO:0019637,GO:0030258,GO:0030487,GO:0032153,GO:0033036,GO:…
FGRAMPH1_01G03075	0.0891855	5.89172	1	PRP39_SCHPO	Pre-mRNA-processing factor 39;	related to PRP39-pre-mRNA splicing factor	GO:0000243,GO:0000375,GO:0000377,GO:0000395,GO:0000398,GO:0005575,GO:0005681,GO:0005684,GO:0005685,GO:0006139,GO:0006376,GO:0006396,GO:0006397,GO:0006725,GO:0006807,GO:0008150,GO:0008152,GO:0008380,GO:0009987,GO:0016043,GO:0016070,GO:0016071,GO:0022607,GO:0022618,GO:0030529,GO:0030532,GO:0032991,GO:0034622,GO:0034641,GO:0043170,GO:0043933,GO:0044237,GO:0044238,GO:0044260,GO:0044422,GO:0044424,GO:…
FGRAMPH1_01G03077	0.399796	7.34896	1	CCPR_GIBZE	Cytochrome c peroxidase, mitochondrial;	cytochrome c peroxidase	GO:0003674,GO:0003824,GO:0004130,GO:0004601,GO:0005488,GO:0005575,GO:0005758,GO:0005759,GO:0006950,GO:0006979,GO:0008150,GO:0009987,GO:0016209,GO:0016491,GO:0016684,GO:0020037,GO:0031970,GO:0031974,GO:0033554,GO:0034599,GO:0042221,GO:0043167,GO:0043169,GO:0043233,GO:0044422,GO:0044424,GO:0044429,GO:0044444,GO:0044446,GO:0044464,GO:0046872,GO:0046906,GO:0050896,GO:0051716,GO:0070013,GO:0070887,GO:…
FGRAMPH1_01G03079	-0.530639	5.28057	0.845531	OYEC_SCHPO	Putative NADPH dehydrogenase C23G7.10c;	nadph dehydrogenase	GO:0000166,GO:0003674,GO:0003824,GO:0003959,GO:0005488,GO:0005575,GO:0005622,GO:0005634,GO:0005829,GO:0008150,GO:0008152,GO:0010181,GO:0016491,GO:0016651,GO:0016661,GO:0016667,GO:0018548,GO:0032553,GO:0036094,GO:0043167,GO:0043168,GO:0043226,GO:0043227,GO:0043229,GO:0043231,GO:0044424,GO:0044444,GO:0044464,GO:0044699,GO:0044710,GO:0048037,GO:0052690,GO:0055114,GO:0097159,GO:0097367,GO:1901265,GO:…
FGRAMPH1_01G03081	-0.0913279	10.1278	1	PDI_HUMIN	Protein disulfide-isomerase;	disulfide-isomerase	GO:0003674,GO:0003756,GO:0003824,GO:0005575,GO:0005788,GO:0008150,GO:0009987,GO:0016853,GO:0016860,GO:0016864,GO:0019725,GO:0031974,GO:0042592,GO:0043233,GO:0044422,GO:0044424,GO:0044432,GO:0044444,GO:0044446,GO:0044464,GO:0044699,GO:0044763,GO:0045454,GO:0050789,GO:0050794,GO:0065007,GO:0065008,GO:0070013
FGRAMPH1_01G03083	0.679268	6.65463	0.3227	.	NA	hypothetical protein FPSE_00447	No GO terms assigned
FGRAMPH1_01G03085	0.334221	3.14565	1	VPS71_SCHPO	SWR1 complex subunit vps71;	hypothetical protein	GO:0000812,GO:0003674,GO:0003682,GO:0005488,GO:0005515,GO:0005575,GO:0005634,GO:0005829,GO:0006325,GO:0006338,GO:0008150,GO:0009987,GO:0016043,GO:0019222,GO:0019899,GO:0031056,GO:0031063,GO:0031323,GO:0031399,GO:0031491,GO:0032268,GO:0032991,GO:0033043,GO:0033044,GO:0034728,GO:0042826,GO:0043044,GO:0043167,GO:0043169,GO:0043226,GO:0043227,GO:0043229,GO:0043231,GO:0043234,GO:0043486,GO:0043933,GO:…
FGRAMPH1_01G03087	0.187703	8.28766	1	SYTC_SCHPO	Threonine--tRNA ligase, cytoplasmic;	threonyl-tRNA synthetase	GO:0000166,GO:0002181,GO:0003674,GO:0003824,GO:0004812,GO:0004829,GO:0005488,GO:0005524,GO:0005575,GO:0005737,GO:0005829,GO:0006082,GO:0006139,GO:0006399,GO:0006412,GO:0006418,GO:0006435,GO:0006518,GO:0006520,GO:0006725,GO:0006807,GO:0008150,GO:0008152,GO:0009058,GO:0009059,GO:0009987,GO:0016070,GO:0016874,GO:0016875,GO:0016876,GO:0017076,GO:0019538,GO:0019752,GO:0030554,GO:0032553,GO:0032555,GO:…
FGRAMPH1_01G03091	0.333913	5.98688	1	YGI3_SCHPO	Uncharacterized WD repeat-containing protein C2A9.03;	wd repeat-containing	GO:0005575,GO:0005829,GO:0032991,GO:0043234,GO:0044424,GO:0044444,GO:0044464
FGRAMPH1_01G03095	-0.377513	6.80285	1	BTGE_ASPTN	Probable beta-glucosidase btgE;	beta-glucosidase btge	GO:0000272,GO:0003674,GO:0003824,GO:0004553,GO:0005575,GO:0005576,GO:0005618,GO:0005975,GO:0005976,GO:0006073,GO:0008150,GO:0008152,GO:0008422,GO:0009056,GO:0009057,GO:0009251,GO:0009277,GO:0009987,GO:0015926,GO:0016052,GO:0016787,GO:0016798,GO:0030243,GO:0030245,GO:0030312,GO:0043170,GO:0044042,GO:0044237,GO:0044238,GO:0044247,GO:0044248,GO:0044260,GO:0044262,GO:0044264,GO:0044275,GO:0044464,GO:…
FGRAMPH1_01G03097	-0.221787	1.57206	1	CYT4_NEUCR	Mitochondrial protein cyt-4;	mitochondrial cyt-4	GO:0000175,GO:0000959,GO:0000963,GO:0000965,GO:0003674,GO:0003824,GO:0004518,GO:0004527,GO:0004532,GO:0004540,GO:0005575,GO:0005739,GO:0006139,GO:0006364,GO:0006396,GO:0006397,GO:0006401,GO:0006725,GO:0006807,GO:0006996,GO:0007005,GO:0008150,GO:0008152,GO:0008408,GO:0009056,GO:0009057,GO:0009987,GO:0016043,GO:0016070,GO:0016071,GO:0016072,GO:0016787,GO:0016788,GO:0016796,GO:0016896,GO:0019439,GO:…
FGRAMPH1_01G03099	1.11748	7.09612	0.000744531	YIDF_SCHPO	Uncharacterized protein C227.15;	related to negative regulator of glucose-repressible genes	GO:0000122,GO:0000164,GO:0000329,GO:0003674,GO:0005575,GO:0005737,GO:0005774,GO:0005829,GO:0006109,GO:0006355,GO:0006357,GO:0007165,GO:0008150,GO:0008287,GO:0008599,GO:0009889,GO:0009890,GO:0009892,GO:0009987,GO:0010468,GO:0010556,GO:0010558,GO:0010605,GO:0010629,GO:0016020,GO:0019208,GO:0019219,GO:0019222,GO:0030234,GO:0031090,GO:0031323,GO:0031324,GO:0031326,GO:0031327,GO:0032991,GO:0044422,GO:…
FGRAMPH1_01G03101	-0.200503	1.15777	1	.	NA	unnamed protein product	No GO terms assigned
FGRAMPH1_01G03109	-0.0023509	5.53094	1	TRM5_FUSV7	.	trna wybutosine-synthesizing 2	No GO terms assigned
FGRAMPH1_01G03113	-0.403602	3.80378	1	UPPS_YEAST	Dehydrodolichyl diphosphate syntase complex subunit NUS1 {ECO:0000305};	di- poly-cis-decaprenylcistransferase	GO:0003674,GO:0003824,GO:0005575,GO:0005783,GO:0005789,GO:0005811,GO:0006066,GO:0006464,GO:0006486,GO:0006629,GO:0006720,GO:0006807,GO:0008150,GO:0008152,GO:0008299,GO:0008610,GO:0009058,GO:0009987,GO:0016020,GO:0016021,GO:0016093,GO:0016094,GO:0016740,GO:0016765,GO:0019348,GO:0019408,GO:0019538,GO:0031090,GO:0031224,GO:0031965,GO:0032991,GO:0036211,GO:0043170,GO:0043226,GO:0043227,GO:0043228,GO:…
FGRAMPH1_01G03115	-0.173668	4.93283	1	SEC10_SCHPO	Exocyst complex component sec10;	exocyst complex component sec10	GO:0000145,GO:0000920,GO:0005575,GO:0005634,GO:0005737,GO:0005815,GO:0005816,GO:0005829,GO:0005938,GO:0006810,GO:0006886,GO:0006904,GO:0008104,GO:0008150,GO:0009987,GO:0015031,GO:0015833,GO:0022406,GO:0032153,GO:0032991,GO:0033036,GO:0042886,GO:0043226,GO:0043227,GO:0043228,GO:0043229,GO:0043231,GO:0043232,GO:0043234,GO:0044422,GO:0044424,GO:0044430,GO:0044444,GO:0044446,GO:0044448,GO:0044464,GO:…
FGRAMPH1_01G03119	-0.686998	2.68004	0.440145	DEAHC_ARATH	ATP-dependent RNA helicase DEAH12, chloroplastic;	Ankyrin repeat and IBR domain-containing 1	GO:0000166,GO:0003674,GO:0003676,GO:0003824,GO:0004386,GO:0005488,GO:0005524,GO:0005575,GO:0008026,GO:0008270,GO:0009507,GO:0009536,GO:0016462,GO:0016787,GO:0016817,GO:0016818,GO:0016887,GO:0017076,GO:0017111,GO:0030554,GO:0032553,GO:0032555,GO:0032559,GO:0035639,GO:0036094,GO:0042623,GO:0043167,GO:0043168,GO:0043169,GO:0043226,GO:0043227,GO:0043229,GO:0043231,GO:0044424,GO:0044444,GO:0044464,GO:…
FGRAMPH1_01G03121	-0.655203	3.12501	0.49669	SDHF1_SCHPO	Succinate dehydrogenase assembly factor 1, mitochondrial {ECO:0000250|UniProtKB:Q3E785};	Succinate dehydrogenase	GO:0005575,GO:0005739,GO:0005759,GO:0006461,GO:0006790,GO:0008150,GO:0008152,GO:0009058,GO:0009987,GO:0016043,GO:0016226,GO:0022607,GO:0031163,GO:0031974,GO:0033108,GO:0034552,GO:0034553,GO:0034622,GO:0043226,GO:0043227,GO:0043229,GO:0043231,GO:0043233,GO:0043623,GO:0043933,GO:0044085,GO:0044237,GO:0044249,GO:0044422,GO:0044424,GO:0044429,GO:0044444,GO:0044446,GO:0044464,GO:0051186,GO:0051188,GO:…
FGRAMPH1_01G03125	-0.135562	1.24731	1	.	NA	unnamed protein product	No GO terms assigned
FGRAMPH1_01G03127	-0.754345	5.46919	0.211166	MOC2A_PYRTR	Molybdopterin synthase sulfur carrier subunit {ECO:0000255|HAMAP-Rule:MF_03051};	molybdopterin synthase sulfur carrier subunit	GO:0000166,GO:0003674,GO:0003824,GO:0005488,GO:0005575,GO:0005829,GO:0006732,GO:0006777,GO:0006793,GO:0006796,GO:0006807,GO:0008150,GO:0008152,GO:0009058,GO:0009108,GO:0009987,GO:0016740,GO:0016782,GO:0016783,GO:0018130,GO:0019008,GO:0019538,GO:0019637,GO:0019720,GO:0030366,GO:0032991,GO:0036094,GO:0043170,GO:0043234,GO:0043545,GO:0044237,GO:0044238,GO:0044249,GO:0044424,GO:0044444,GO:0044464,GO:…
FGRAMPH1_01G03129	0.118856	8.93258	1	RS28_NEUCR	40S ribosomal protein S28;	40S ribosomal S28	GO:0003674,GO:0003735,GO:0005198,GO:0005575,GO:0006405,GO:0006407,GO:0006412,GO:0006518,GO:0006807,GO:0006810,GO:0006913,GO:0008150,GO:0008152,GO:0009058,GO:0009059,GO:0009987,GO:0015931,GO:0015935,GO:0019538,GO:0022627,GO:0030529,GO:0032991,GO:0034641,GO:0034645,GO:0043043,GO:0043170,GO:0043603,GO:0043604,GO:0044237,GO:0044238,GO:0044249,GO:0044260,GO:0044267,GO:0044271,GO:0044391,GO:0044422,GO:…
FGRAMPH1_01G03131	-0.336213	4.82722	1	.	NA	dynactin subunit 2	No GO terms assigned
FGRAMPH1_01G03133	0.234562	3.24052	1	.	NA	hypothetical protein	No GO terms assigned
FGRAMPH1_01G03135	0.855591	6.40989	0.0439842	AT2A3_CHICK	Sarcoplasmic/endoplasmic reticulum calcium ATPase 3;	sarcoplasmic/endoplasmic reticulum calcium ATPase 2	GO:0000166,GO:0003674,GO:0003824,GO:0005215,GO:0005388,GO:0005488,GO:0005524,GO:0005575,GO:0005789,GO:0005887,GO:0006810,GO:0006811,GO:0006812,GO:0006816,GO:0006873,GO:0006874,GO:0006875,GO:0008150,GO:0008324,GO:0009987,GO:0015075,GO:0015085,GO:0015399,GO:0015405,GO:0015662,GO:0016020,GO:0016021,GO:0016462,GO:0016787,GO:0016817,GO:0016818,GO:0016820,GO:0016887,GO:0017076,GO:0017111,GO:0019725,GO:…
FGRAMPH1_01G03137	0.587287	1.58379	0.679971	PREX1_MOUSE	Phosphatidylinositol 3,4,5-trisphosphate-dependent Rac exchanger 1 protein;	hypothetical protein	GO:0001775,GO:0002376,GO:0002521,GO:0003674,GO:0005085,GO:0005088,GO:0005089,GO:0005488,GO:0005543,GO:0005575,GO:0005737,GO:0005829,GO:0005886,GO:0006928,GO:0006935,GO:0007165,GO:0007186,GO:0008064,GO:0008150,GO:0008152,GO:0008289,GO:0008361,GO:0009966,GO:0009987,GO:0010646,GO:0010720,GO:0010769,GO:0010770,GO:0010810,GO:0010811,GO:0010975,GO:0016020,GO:0016043,GO:0016477,GO:0022603,GO:0022604,GO:…
FGRAMPH1_01G03139	0.195151	7.72059	1	SDO1L_SCHPO	SDO1-like protein C21C3.19;	shwachman-bodian-diamond syndrome	GO:0003674,GO:0003676,GO:0003723,GO:0005488,GO:0005575,GO:0005634,GO:0005737,GO:0005829,GO:0006139,GO:0006364,GO:0006396,GO:0006725,GO:0006807,GO:0008150,GO:0008152,GO:0009987,GO:0016070,GO:0016072,GO:0034470,GO:0034641,GO:0034660,GO:0043170,GO:0043226,GO:0043227,GO:0043229,GO:0043231,GO:0044237,GO:0044238,GO:0044260,GO:0044424,GO:0044444,GO:0044464,GO:0046483,GO:0071704,GO:0090304,GO:0097159,GO:…
FGRAMPH1_01G03141	-1.56354	6.57531	0.000252353	.	NA	hypothetical protein FPSE_00423	No GO terms assigned
FGRAMPH1_01G03145	1.15539	4.15922	0.0127012	OPA3_SCHPO	OPA3-like protein;	hypothetical protein	GO:0005575,GO:0005737,GO:0005739,GO:0008150,GO:0019216,GO:0019222,GO:0043226,GO:0043227,GO:0043229,GO:0043231,GO:0044424,GO:0044444,GO:0044464,GO:0050789,GO:0065007,GO:0080090
FGRAMPH1_01G03147	-0.308783	5.93932	1	CDC5_YEAST	Cell cycle serine/threonine-protein kinase CDC5/MSD2;	plk kinase	GO:0000166,GO:0000212,GO:0000226,GO:0000712,GO:0000922,GO:0003674,GO:0003824,GO:0004672,GO:0004674,GO:0005488,GO:0005524,GO:0005575,GO:0005634,GO:0005935,GO:0006464,GO:0006468,GO:0006793,GO:0006796,GO:0006807,GO:0006996,GO:0007010,GO:0007017,GO:0007051,GO:0008047,GO:0008104,GO:0008150,GO:0008152,GO:0009987,GO:0010458,GO:0010564,GO:0010638,GO:0010695,GO:0010696,GO:0016043,GO:0016301,GO:0016310,GO:…
FGRAMPH1_01G03149	0.0450653	7.08647	1	CHS4_MAGO7	Chitin synthase 4;	chitin synthase 4	GO:0003674,GO:0003824,GO:0004100,GO:0005575,GO:0005886,GO:0008150,GO:0008194,GO:0008375,GO:0009987,GO:0016020,GO:0016021,GO:0016043,GO:0016740,GO:0016757,GO:0016758,GO:0031224,GO:0044425,GO:0044464,GO:0045229,GO:0071554,GO:0071555,GO:0071840
FGRAMPH1_01G03153	-0.00738507	3.71067	1	SKT5_CRYNH	.	protoplast regeneration and killer toxin resistance	No GO terms assigned
FGRAMPH1_01G03157	0.6346	2.30652	0.608482	.	NA	hypothetical protein	No GO terms assigned
FGRAMPH1_01G03159	-0.597743	1.70053	0.726232	FFT2_SCHPO	ATP-dependent helicase fft2;	ATP-dependent helicase fft2	GO:0000166,GO:0000785,GO:0000790,GO:0003674,GO:0003676,GO:0003677,GO:0003678,GO:0003824,GO:0004003,GO:0004386,GO:0005488,GO:0005524,GO:0005575,GO:0005634,GO:0005829,GO:0006325,GO:0006333,GO:0006338,GO:0006996,GO:0008026,GO:0008094,GO:0008150,GO:0009987,GO:0016043,GO:0016462,GO:0016787,GO:0016817,GO:0016818,GO:0016887,GO:0017076,GO:0017111,GO:0022607,GO:0030554,GO:0031497,GO:0031507,GO:0032392,GO:…
FGRAMPH1_01G03161	0.29969	5.51048	1	VMA21_CHAGB	Vacuolar ATPase assembly integral membrane protein VMA21 {ECO:0000255|HAMAP-Rule:MF_03058};	Vacuolar ATPase assembly integral membrane VMA21	GO:0005575,GO:0005789,GO:0006461,GO:0008150,GO:0009987,GO:0016020,GO:0016021,GO:0016043,GO:0022607,GO:0030117,GO:0030120,GO:0030127,GO:0031090,GO:0031224,GO:0032991,GO:0033116,GO:0034622,GO:0043234,GO:0043623,GO:0043933,GO:0044422,GO:0044424,GO:0044425,GO:0044432,GO:0044433,GO:0044444,GO:0044446,GO:0044464,GO:0065003,GO:0070070,GO:0070071,GO:0070072,GO:0071822,GO:0071840,GO:0098588,GO:0098796
FGRAMPH1_01G03163	-0.829352	8.48673	0.142368	YHY4_SCHPO	Uncharacterized protein C19C7.04c;	hypothetical protein	GO:0005575,GO:0005634,GO:0005829,GO:0032153,GO:0043226,GO:0043227,GO:0043229,GO:0043231,GO:0044424,GO:0044444,GO:0044464
FGRAMPH1_01G03165	0.582589	9.08726	0.663801	RL33A_SCHPO	60S ribosomal protein L33-A;	60S ribosomal L33	GO:0000049,GO:0002181,GO:0003674,GO:0003676,GO:0003723,GO:0003735,GO:0005198,GO:0005488,GO:0005575,GO:0005730,GO:0005829,GO:0006412,GO:0006518,GO:0006807,GO:0008150,GO:0008152,GO:0008270,GO:0009058,GO:0009059,GO:0009987,GO:0015934,GO:0019538,GO:0019843,GO:0022613,GO:0022625,GO:0030529,GO:0032991,GO:0034641,GO:0034645,GO:0042273,GO:0043043,GO:0043167,GO:0043169,GO:0043170,GO:0043226,GO:0043228,GO:…
FGRAMPH1_01G03169	0.405144	6.22869	0.964814	G6PD_ASPNG	Glucose-6-phosphate 1-dehydrogenase;	glucose-6-phosphate 1-dehydrogenase	GO:0000166,GO:0003674,GO:0003824,GO:0004345,GO:0005488,GO:0005975,GO:0005996,GO:0006006,GO:0006081,GO:0006098,GO:0006139,GO:0006725,GO:0006732,GO:0006733,GO:0006739,GO:0006753,GO:0006793,GO:0006796,GO:0006807,GO:0008150,GO:0008152,GO:0009117,GO:0009987,GO:0016491,GO:0016614,GO:0016616,GO:0019318,GO:0019362,GO:0019637,GO:0019682,GO:0019693,GO:0034641,GO:0036094,GO:0044237,GO:0044238,GO:0044281,GO:…
FGRAMPH1_01G03171	0.443251	4.27292	1	MED14_MAGO7	Mediator of RNA polymerase II transcription subunit 14;	mediator of rna polymerase ii transcription subunit 14	GO:0000988,GO:0000989,GO:0001076,GO:0001104,GO:0003674,GO:0003712,GO:0005575,GO:0005829,GO:0006139,GO:0006351,GO:0006366,GO:0006725,GO:0006807,GO:0008150,GO:0008152,GO:0009058,GO:0009059,GO:0009987,GO:0016070,GO:0016592,GO:0018130,GO:0019438,GO:0032774,GO:0032991,GO:0034641,GO:0034645,GO:0034654,GO:0043170,GO:0043234,GO:0043581,GO:0044237,GO:0044238,GO:0044249,GO:0044260,GO:0044271,GO:0044422,GO:…
FGRAMPH1_01G03173	0.377013	5.58581	1	PPOX_SCHPO	Protoporphyrinogen oxidase;	protoporphyrinogen oxidase	GO:0003674,GO:0003824,GO:0004729,GO:0005575,GO:0005634,GO:0005739,GO:0005829,GO:0006725,GO:0006778,GO:0006779,GO:0006782,GO:0006783,GO:0006807,GO:0008150,GO:0008152,GO:0009058,GO:0009987,GO:0016491,GO:0016627,GO:0016634,GO:0018130,GO:0019438,GO:0033013,GO:0033014,GO:0034641,GO:0042168,GO:0042440,GO:0043226,GO:0043227,GO:0043229,GO:0043231,GO:0044237,GO:0044249,GO:0044271,GO:0044424,GO:0044444,GO:…
FGRAMPH1_01G03175	0.144079	5.83197	1	NAB2_YEAST	Nuclear polyadenylated RNA-binding protein NAB2;	hypothetical protein	GO:0000049,GO:0003674,GO:0003676,GO:0003723,GO:0003727,GO:0005488,GO:0005575,GO:0005634,GO:0005737,GO:0006139,GO:0006355,GO:0006359,GO:0006378,GO:0006396,GO:0006397,GO:0006405,GO:0006406,GO:0006725,GO:0006807,GO:0006810,GO:0006913,GO:0008097,GO:0008143,GO:0008150,GO:0008152,GO:0008312,GO:0009889,GO:0009891,GO:0009892,GO:0009893,GO:0009894,GO:0009895,GO:0009987,GO:0010468,GO:0010556,GO:0010557,GO:…
FGRAMPH1_01G03177	-0.392396	7.59558	1	HEX1_ARTBC	Beta-hexosaminidase ARB_07893 {ECO:0000305};	beta-n-acetylhexosaminidase	GO:0003674,GO:0003824,GO:0004553,GO:0004563,GO:0005575,GO:0005576,GO:0005975,GO:0008150,GO:0008152,GO:0015929,GO:0016787,GO:0016798,GO:0044238,GO:0071704
FGRAMPH1_01G03179	-0.152198	1.07353	1	CP52M_DEBHN	Cytochrome P450 52A13;	cytochrome P450 52A13	GO:0003674,GO:0003824,GO:0004497,GO:0005488,GO:0005506,GO:0005575,GO:0016020,GO:0016491,GO:0016705,GO:0016712,GO:0020037,GO:0043167,GO:0043169,GO:0046872,GO:0046906,GO:0046914,GO:0097159,GO:1901363
FGRAMPH1_01G03181	1.06973	5.38412	0.0373526	AATR1_SCHPO	Aromatic amino acid aminotransferase C56E4.03;	aromatic amino acid aminotransferase i	GO:0003674,GO:0003824,GO:0005488,GO:0005575,GO:0005634,GO:0005737,GO:0005829,GO:0006082,GO:0006520,GO:0006725,GO:0006807,GO:0008150,GO:0008152,GO:0008483,GO:0008793,GO:0009058,GO:0009072,GO:0009987,GO:0016740,GO:0016769,GO:0019752,GO:0019842,GO:0030170,GO:0036094,GO:0043167,GO:0043168,GO:0043226,GO:0043227,GO:0043229,GO:0043231,GO:0043436,GO:0044237,GO:0044238,GO:0044281,GO:0044424,GO:0044444,GO:…
FGRAMPH1_01G03183	0.249988	1.30868	1	.	NA	hypothetical protein	No GO terms assigned
FGRAMPH1_01G03187	0.252236	5.24768	1	RIC1_SCHPO	Guanine nucleotide exchange factor subunit ric1 {ECO:0000305};	RIC1 like	GO:0000139,GO:0005575,GO:0005829,GO:0006810,GO:0006886,GO:0007165,GO:0007264,GO:0008104,GO:0008150,GO:0009987,GO:0015031,GO:0015833,GO:0016020,GO:0016021,GO:0016192,GO:0016197,GO:0016482,GO:0031090,GO:0031224,GO:0032045,GO:0032991,GO:0033036,GO:0035556,GO:0042147,GO:0042886,GO:0043234,GO:0044422,GO:0044424,GO:0044425,GO:0044431,GO:0044444,GO:0044446,GO:0044464,GO:0045184,GO:0046907,GO:0050789,GO:…
FGRAMPH1_01G03189	0.380922	6.17884	1	CSK2C_NEUCR	Casein kinase II subunit beta-2;	casein kinase ii subunit beta-2	GO:0003674,GO:0005575,GO:0005634,GO:0005815,GO:0005816,GO:0005956,GO:0007165,GO:0008150,GO:0009987,GO:0019207,GO:0019887,GO:0030234,GO:0032991,GO:0043226,GO:0043227,GO:0043228,GO:0043229,GO:0043231,GO:0043232,GO:0043234,GO:0044422,GO:0044424,GO:0044430,GO:0044446,GO:0044464,GO:0044732,GO:0050789,GO:0050794,GO:0065007,GO:0098772
FGRAMPH1_01G03191	-0.0876917	6.59679	1	DPP1_SCHPO	Probable diacylglycerol pyrophosphate phosphatase 1;	diacylglycerol pyrophosphate phosphatase	GO:0000329,GO:0000810,GO:0003674,GO:0003824,GO:0005575,GO:0005774,GO:0005783,GO:0005789,GO:0005887,GO:0006629,GO:0006644,GO:0006793,GO:0006796,GO:0007165,GO:0008150,GO:0008152,GO:0008195,GO:0009987,GO:0016020,GO:0016021,GO:0016311,GO:0016462,GO:0016787,GO:0016788,GO:0016791,GO:0016817,GO:0016818,GO:0019637,GO:0019932,GO:0030258,GO:0031090,GO:0031224,GO:0031226,GO:0035556,GO:0042578,GO:0043226,GO:…
FGRAMPH1_01G03195	0.333365	5.8225	1	RML2_YEAST	54S ribosomal protein RML2, mitochondrial;	60S ribosomal protein RML2	GO:0000315,GO:0003674,GO:0003676,GO:0003723,GO:0003735,GO:0003824,GO:0005198,GO:0005488,GO:0005575,GO:0005762,GO:0006412,GO:0006518,GO:0006807,GO:0008150,GO:0008152,GO:0009058,GO:0009059,GO:0009987,GO:0015934,GO:0016740,GO:0019538,GO:0030529,GO:0032543,GO:0032991,GO:0034641,GO:0034645,GO:0043043,GO:0043170,GO:0043603,GO:0043604,GO:0044237,GO:0044238,GO:0044249,GO:0044260,GO:0044267,GO:0044271,GO:…
FGRAMPH1_01G03197	0.0642496	6.71072	1	CG21_EMENI	G2/mitotic-specific cyclin-B;	G2/mitotic-specific cyclin-B	GO:0000228,GO:0003674,GO:0005575,GO:0005641,GO:0005694,GO:0005730,GO:0005737,GO:0005815,GO:0005816,GO:0008047,GO:0008150,GO:0009987,GO:0010564,GO:0010948,GO:0016538,GO:0019207,GO:0019209,GO:0019887,GO:0022402,GO:0030234,GO:0030295,GO:0031970,GO:0031974,GO:0032879,GO:0032880,GO:0043226,GO:0043228,GO:0043229,GO:0043232,GO:0043233,GO:0043539,GO:0044422,GO:0044424,GO:0044428,GO:0044430,GO:0044446,GO:…
FGRAMPH1_01G03199	-1.23105	6.26949	0.000175935	THOC3_ARATH	THO complex subunit 3;	tho complex subunit 3	GO:0000151,GO:0000347,GO:0000445,GO:0003674,GO:0003676,GO:0003723,GO:0005488,GO:0005575,GO:0006139,GO:0006396,GO:0006397,GO:0006405,GO:0006406,GO:0006725,GO:0006807,GO:0006810,GO:0006913,GO:0008150,GO:0008152,GO:0008380,GO:0009892,GO:0009987,GO:0010267,GO:0010468,GO:0010605,GO:0010629,GO:0015931,GO:0016070,GO:0016071,GO:0016458,GO:0019222,GO:0030422,GO:0031047,GO:0031050,GO:0031461,GO:0032991,GO:…
FGRAMPH1_01G03201	0.769922	4.27764	0.271662	CTNR_MONRU	.	transcription factor	No GO terms assigned
FGRAMPH1_01G03203	0.203464	1.71627	1	GSTL2_ARATH	Glutathione S-transferase L2, chloroplastic;	Glutathione S-transferase omega-1	GO:0003674,GO:0003824,GO:0004364,GO:0005575,GO:0006464,GO:0006518,GO:0006575,GO:0006749,GO:0006790,GO:0006807,GO:0008150,GO:0008152,GO:0009507,GO:0009532,GO:0009536,GO:0009570,GO:0009636,GO:0009987,GO:0010731,GO:0016740,GO:0016765,GO:0019538,GO:0034641,GO:0036211,GO:0042221,GO:0043170,GO:0043226,GO:0043227,GO:0043229,GO:0043231,GO:0043412,GO:0043603,GO:0044237,GO:0044238,GO:0044260,GO:0044267,GO:…
FGRAMPH1_01G03205	0.635941	4.27761	0.503004	PHO5_NEUCR	Repressible high-affinity phosphate permease {ECO:0000303|PubMed:7883177};	inorganic phosphate transporter PHO84	GO:0003674,GO:0005215,GO:0005315,GO:0005575,GO:0005887,GO:0006810,GO:0006811,GO:0006817,GO:0006820,GO:0008150,GO:0015291,GO:0015293,GO:0015698,GO:0016021,GO:0022804,GO:0022857,GO:0022891,GO:0022892,GO:0031224,GO:0031226,GO:0044425,GO:0044459,GO:0044464,GO:0051179,GO:0051234
FGRAMPH1_01G03207	-1.05136	4.14602	0.0515153	.	NA	Acetate kinase	No GO terms assigned
FGRAMPH1_01G03209	0.019328	7.5878	1	ACKA_CHAGB	Probable acetate kinase {ECO:0000255|HAMAP-Rule:MF_03131};	acetate kinase	GO:0000166,GO:0000287,GO:0003674,GO:0003824,GO:0005488,GO:0005524,GO:0005575,GO:0005622,GO:0006082,GO:0006084,GO:0006085,GO:0006637,GO:0006732,GO:0006790,GO:0006793,GO:0008150,GO:0008152,GO:0008776,GO:0009058,GO:0009108,GO:0009987,GO:0016301,GO:0016740,GO:0016772,GO:0016774,GO:0017076,GO:0030554,GO:0032553,GO:0032555,GO:0032559,GO:0035383,GO:0035384,GO:0035639,GO:0036094,GO:0043167,GO:0043168,GO:…
FGRAMPH1_01G03211	0.545463	5.81365	0.820529	.	NA	hypothetical protein	No GO terms assigned
FGRAMPH1_01G03213	-1.32066	2.7608	0.0237413	NRG1_CANAL	Transcriptional regulator NRG1;	transcription factor	GO:0000003,GO:0000122,GO:0001071,GO:0001410,GO:0002831,GO:0002832,GO:0003674,GO:0003676,GO:0003677,GO:0003690,GO:0003700,GO:0005488,GO:0005575,GO:0005634,GO:0006355,GO:0006357,GO:0006950,GO:0007154,GO:0008150,GO:0009267,GO:0009268,GO:0009372,GO:0009405,GO:0009605,GO:0009607,GO:0009628,GO:0009889,GO:0009890,GO:0009892,GO:0009987,GO:0009991,GO:0010033,GO:0010468,GO:0010556,GO:0010558,GO:0010570,GO:…
FGRAMPH1_01G03215	0.612874	0.17699	0.799686	.	NA	LOW QUALITY PROTEIN: hypothetical protein	No GO terms assigned
FGRAMPH1_01G03217	-0.108011	3.65605	1	PRP31_MOUSE	U4/U6 small nuclear ribonucleoprotein Prp31;	pre-mRNA splicing factor	GO:0000244,GO:0000375,GO:0000377,GO:0000387,GO:0000398,GO:0003674,GO:0003676,GO:0003723,GO:0005488,GO:0005575,GO:0005634,GO:0005681,GO:0005687,GO:0005690,GO:0006139,GO:0006396,GO:0006397,GO:0006725,GO:0006807,GO:0008150,GO:0008152,GO:0008380,GO:0009987,GO:0015030,GO:0016043,GO:0016070,GO:0016071,GO:0016604,GO:0016607,GO:0017069,GO:0022607,GO:0022618,GO:0030529,GO:0030532,GO:0030621,GO:0030622,GO:…
FGRAMPH1_01G03219	0.416418	5.32829	1	CLF1_NEUCR	Pre-mRNA-splicing factor clf-1;	pre-mRNA-splicing factor clf1	GO:0000245,GO:0000375,GO:0000377,GO:0000398,GO:0000974,GO:0005575,GO:0005681,GO:0006139,GO:0006396,GO:0006397,GO:0006725,GO:0006807,GO:0008150,GO:0008152,GO:0008380,GO:0009987,GO:0016043,GO:0016070,GO:0016071,GO:0022607,GO:0022618,GO:0030529,GO:0032991,GO:0034622,GO:0034641,GO:0043170,GO:0043234,GO:0043933,GO:0044237,GO:0044238,GO:0044260,GO:0044422,GO:0044424,GO:0044428,GO:0044446,GO:0044464,GO:…
FGRAMPH1_01G03221	0.357379	4.38118	1	.	NA	hypothetical protein	No GO terms assigned
FGRAMPH1_01G03227	-0.365422	7.86569	1	YLA3_SCHPO	Uncharacterized HTH La-type RNA-binding protein C1527.03;	la family	GO:0002181,GO:0003674,GO:0003676,GO:0003723,GO:0005488,GO:0005575,GO:0005737,GO:0005829,GO:0005844,GO:0006412,GO:0006518,GO:0006807,GO:0008150,GO:0008152,GO:0009058,GO:0009059,GO:0009987,GO:0019538,GO:0030529,GO:0032991,GO:0034641,GO:0034645,GO:0043043,GO:0043170,GO:0043603,GO:0043604,GO:0044237,GO:0044238,GO:0044249,GO:0044260,GO:0044267,GO:0044271,GO:0044424,GO:0044444,GO:0044464,GO:0071704,GO:…
FGRAMPH1_01G03231	0.488354	5.89224	0.991573	SFT2_YEAST	Protein transport protein SFT2;	transport SFT2	GO:0000138,GO:0000139,GO:0005575,GO:0006810,GO:0008104,GO:0008150,GO:0015031,GO:0015833,GO:0016020,GO:0016021,GO:0016192,GO:0016197,GO:0016482,GO:0031090,GO:0031224,GO:0031984,GO:0031985,GO:0033036,GO:0042147,GO:0042886,GO:0044422,GO:0044424,GO:0044425,GO:0044431,GO:0044444,GO:0044446,GO:0044464,GO:0045184,GO:0046907,GO:0051179,GO:0051234,GO:0051641,GO:0051649,GO:0071702,GO:0071705,GO:0098588,GO:…
FGRAMPH1_01G03233	0.202143	6.61913	1	NPR3_EMENI	Nitrogen permease regulator 3;	nitrogen permease regulator 3	GO:0000306,GO:0005575,GO:0006950,GO:0007049,GO:0007124,GO:0007126,GO:0007154,GO:0008150,GO:0009267,GO:0009605,GO:0009894,GO:0009966,GO:0009968,GO:0009987,GO:0009991,GO:0010506,GO:0010646,GO:0010648,GO:0016049,GO:0016241,GO:0019222,GO:0019898,GO:0022414,GO:0023051,GO:0023057,GO:0030447,GO:0031312,GO:0031323,GO:0031329,GO:0031667,GO:0031668,GO:0031669,GO:0032006,GO:0032007,GO:0032991,GO:0033043,GO:…
FGRAMPH1_01G03237	0.949812	6.33457	0.0107595	EKI1_MOUSE	Ethanolamine kinase 1;	choline ethanolamine	GO:0000166,GO:0003674,GO:0003824,GO:0004305,GO:0005488,GO:0005524,GO:0005575,GO:0005654,GO:0005737,GO:0005886,GO:0006629,GO:0006644,GO:0006646,GO:0006650,GO:0006793,GO:0006796,GO:0008150,GO:0008152,GO:0008610,GO:0008654,GO:0009058,GO:0009987,GO:0016020,GO:0016301,GO:0016740,GO:0016772,GO:0016773,GO:0017076,GO:0019637,GO:0030554,GO:0032553,GO:0032555,GO:0032559,GO:0035639,GO:0036094,GO:0043167,GO:…
FGRAMPH1_01G03243	0.267005	5.30466	1	CRZ1_CRYNH	.	hypothetical protein FPSE_01406	No GO terms assigned
FGRAMPH1_01G03245	0.583929	8.52632	0.659052	PHT12_ORYSJ	Inorganic phosphate transporter 1-2;	mfs transporter	GO:0003674,GO:0005215,GO:0005315,GO:0005575,GO:0005887,GO:0006810,GO:0006811,GO:0006817,GO:0006820,GO:0008150,GO:0015291,GO:0015293,GO:0015698,GO:0016021,GO:0022804,GO:0022857,GO:0022891,GO:0022892,GO:0031224,GO:0031226,GO:0044425,GO:0044459,GO:0044464,GO:0051179,GO:0051234
FGRAMPH1_01G03247	-0.352564	8.69064	1	CEK1_SCHPO	Serine/threonine-protein kinase cek1;	AGC kinase	GO:0000166,GO:0003674,GO:0003824,GO:0004672,GO:0004674,GO:0005488,GO:0005524,GO:0005575,GO:0005634,GO:0005737,GO:0005829,GO:0006464,GO:0006468,GO:0006793,GO:0006796,GO:0006807,GO:0007088,GO:0007165,GO:0007346,GO:0008150,GO:0008152,GO:0009987,GO:0010564,GO:0010638,GO:0010965,GO:0016301,GO:0016310,GO:0016740,GO:0016772,GO:0016773,GO:0017076,GO:0018105,GO:0018193,GO:0018209,GO:0019538,GO:0030071,GO:…
FGRAMPH1_01G03249	0.157407	6.73816	1	.	NA	ap-1 transcription factor	No GO terms assigned
FGRAMPH1_01G03251	-0.126318	7.61216	1	EIF3D_MAGO7	Eukaryotic translation initiation factor 3 subunit D {ECO:0000255|HAMAP-Rule:MF_03003};	eukaryotic translation initiation factor 3 subunit 7	GO:0001731,GO:0003674,GO:0003676,GO:0003723,GO:0003743,GO:0005488,GO:0005575,GO:0005634,GO:0005829,GO:0005852,GO:0006417,GO:0006446,GO:0006461,GO:0008104,GO:0008135,GO:0008150,GO:0009889,GO:0009987,GO:0010468,GO:0010556,GO:0010608,GO:0016043,GO:0016282,GO:0019222,GO:0022607,GO:0022618,GO:0030529,GO:0031323,GO:0031326,GO:0031503,GO:0032268,GO:0032991,GO:0033036,GO:0033290,GO:0033566,GO:0034248,GO:…
FGRAMPH1_01G03253	0.00197525	5.9622	1	.	NA	unspecified product	No GO terms assigned
FGRAMPH1_01G03255	0.272583	7.6219	1	DBNLB_XENLA	Drebrin-like protein B;	related to ABP1-actin-binding	GO:0000139,GO:0001726,GO:0002102,GO:0005575,GO:0005737,GO:0005829,GO:0005886,GO:0005938,GO:0006810,GO:0006897,GO:0006898,GO:0007416,GO:0008150,GO:0009653,GO:0009987,GO:0012506,GO:0016020,GO:0016043,GO:0016192,GO:0022607,GO:0030027,GO:0030030,GO:0030031,GO:0030054,GO:0030659,GO:0030662,GO:0030665,GO:0031090,GO:0031529,GO:0032502,GO:0032989,GO:0032990,GO:0032991,GO:0042995,GO:0043226,GO:0043228,GO:…
FGRAMPH1_01G03257	-0.702662	7.26973	0.194997	GLRX4_SCHPO	Monothiol glutaredoxin-4;	monothiol glutaredoxin-4	GO:0003674,GO:0003824,GO:0005488,GO:0005575,GO:0005634,GO:0005737,GO:0005829,GO:0006873,GO:0006875,GO:0006879,GO:0006950,GO:0006979,GO:0008150,GO:0008152,GO:0009055,GO:0009987,GO:0015035,GO:0015036,GO:0015037,GO:0015038,GO:0016491,GO:0016667,GO:0019725,GO:0030003,GO:0033554,GO:0034599,GO:0042221,GO:0042592,GO:0043167,GO:0043169,GO:0043226,GO:0043227,GO:0043229,GO:0043231,GO:0044424,GO:0044444,GO:…
FGRAMPH1_01G03259	1.01399	5.13175	0.00877902	FSA6_FUSSF	.	transcription factor	No GO terms assigned
FGRAMPH1_01G03263	0.4809	6.35156	1	DNM1_YEAST	Dynamin-related protein DNM1;	dynamin-1	GO:0000001,GO:0000166,GO:0000266,GO:0001300,GO:0001882,GO:0001883,GO:0003674,GO:0003824,GO:0003924,GO:0005488,GO:0005515,GO:0005525,GO:0005575,GO:0005737,GO:0005739,GO:0005741,GO:0005777,GO:0006461,GO:0006914,GO:0006996,GO:0007005,GO:0007031,GO:0007568,GO:0007569,GO:0008150,GO:0008152,GO:0009056,GO:0009987,GO:0016020,GO:0016043,GO:0016236,GO:0016462,GO:0016559,GO:0016787,GO:0016817,GO:0016818,GO:…
FGRAMPH1_01G03265	-0.473354	5.90747	1	YOCC_SCHPO	LIM domain-containing protein C4F6.12;	hydrogen peroxide-inducible hic-5	GO:0000912,GO:0000915,GO:0003674,GO:0005488,GO:0005575,GO:0005737,GO:0005826,GO:0005938,GO:0006996,GO:0007010,GO:0007346,GO:0008150,GO:0008270,GO:0009966,GO:0009968,GO:0009987,GO:0010564,GO:0010646,GO:0010648,GO:0016043,GO:0022402,GO:0022607,GO:0023051,GO:0023057,GO:0030029,GO:0030036,GO:0030865,GO:0030866,GO:0031032,GO:0031097,GO:0031991,GO:0032153,GO:0032155,GO:0032465,GO:0032506,GO:0032954,GO:…
FGRAMPH1_01G03267	0.974043	7.84073	0.0026681	SMT3_YEAST	Ubiquitin-like protein SMT3;	ubiquitin family	GO:0000070,GO:0000228,GO:0000793,GO:0000794,GO:0000819,GO:0003674,GO:0005488,GO:0005515,GO:0005575,GO:0005634,GO:0005694,GO:0005856,GO:0005940,GO:0006464,GO:0006807,GO:0006996,GO:0007059,GO:0008150,GO:0008152,GO:0009987,GO:0016043,GO:0016925,GO:0018193,GO:0018205,GO:0019538,GO:0022402,GO:0031386,GO:0032156,GO:0032446,GO:0036211,GO:0042802,GO:0043170,GO:0043226,GO:0043227,GO:0043228,GO:0043229,GO:…
FGRAMPH1_01G03269	-0.355621	2.22215	1	CMC4_YARLI	Cx9C motif-containing protein 4, mitochondrial;	Cx9C motif-containing partial	GO:0005575,GO:0005758,GO:0031970,GO:0031974,GO:0043233,GO:0044422,GO:0044424,GO:0044429,GO:0044444,GO:0044446,GO:0044464,GO:0070013
FGRAMPH1_01G03271	-0.527151	6.44547	0.826262	NUP84_CHATD	Nucleoporin NUP84 {ECO:0000303|PubMed:21784248};	nuclear pore	GO:0005575,GO:0005643,GO:0006810,GO:0008104,GO:0008150,GO:0015031,GO:0015833,GO:0015931,GO:0016020,GO:0031090,GO:0031965,GO:0032991,GO:0033036,GO:0042886,GO:0043234,GO:0044422,GO:0044424,GO:0044428,GO:0044446,GO:0044464,GO:0045184,GO:0050657,GO:0050658,GO:0051028,GO:0051179,GO:0051234,GO:0051236,GO:0071702,GO:0071705
FGRAMPH1_01G03273	0.241924	4.81269	1	.	NA	hypothetical protein	No GO terms assigned
FGRAMPH1_01G03275	0.264258	5.81906	1	.	NA	hypothetical protein	No GO terms assigned
FGRAMPH1_01G03277	0.662981	5.90836	0.391617	.	NA	F-box involved in pathogenicity	No GO terms assigned
FGRAMPH1_01G03279	-0.328542	2.67006	1	.	NA	hypothetical protein FPSE_03364	No GO terms assigned
FGRAMPH1_01G03281	-0.456045	6.79616	1	VATC_SCHPO	V-type proton ATPase subunit C;	V-type H+-transporting ATPase subunit C	GO:0000166,GO:0000221,GO:0003674,GO:0005215,GO:0005488,GO:0005524,GO:0005575,GO:0005829,GO:0006810,GO:0006811,GO:0006812,GO:0006818,GO:0006873,GO:0006885,GO:0007035,GO:0008150,GO:0008324,GO:0009987,GO:0015075,GO:0015077,GO:0015078,GO:0015672,GO:0015988,GO:0015991,GO:0015992,GO:0017076,GO:0019725,GO:0022857,GO:0022890,GO:0022891,GO:0022892,GO:0030003,GO:0030004,GO:0030554,GO:0030641,GO:0032553,GO:…
FGRAMPH1_01G03283	0.31759	7.19908	1	KAPS_PENCH	Adenylyl-sulfate kinase;	adenylyl-sulfate kinase	GO:0000096,GO:0000097,GO:0000103,GO:0000166,GO:0003674,GO:0003824,GO:0004020,GO:0005488,GO:0005524,GO:0006082,GO:0006520,GO:0006534,GO:0006555,GO:0006790,GO:0006807,GO:0008150,GO:0008152,GO:0008652,GO:0009058,GO:0009066,GO:0009067,GO:0009069,GO:0009070,GO:0009086,GO:0009987,GO:0016053,GO:0016301,GO:0016740,GO:0016772,GO:0016773,GO:0017076,GO:0019344,GO:0019752,GO:0030554,GO:0032553,GO:0032555,GO:…
FGRAMPH1_01G03285	-0.00996018	6.89936	1	YFW6_SCHPO	UPF0644 protein PB2B4.06;	thioesterase family	GO:0005575,GO:0005739,GO:0016020,GO:0016021,GO:0031090,GO:0031224,GO:0031966,GO:0043226,GO:0043227,GO:0043229,GO:0043231,GO:0044422,GO:0044424,GO:0044425,GO:0044429,GO:0044444,GO:0044446,GO:0044464
FGRAMPH1_01G03287	-1.39675	7.22374	8.01821e-05	.	NA	hypothetical protein	No GO terms assigned
FGRAMPH1_01G03289	0.441636	4.2159	0.958276	NOC1_CHATD	.	ribosome biogenesis mak21	No GO terms assigned
FGRAMPH1_01G03291	0.235574	5.00748	1	SYPC_CANAX	Proline--tRNA ligase, cytoplasmic;	prolyl-trna synthetase	GO:0000166,GO:0003674,GO:0003824,GO:0004812,GO:0004827,GO:0005488,GO:0005524,GO:0005575,GO:0005737,GO:0006082,GO:0006139,GO:0006399,GO:0006418,GO:0006433,GO:0006520,GO:0006725,GO:0006807,GO:0008150,GO:0008152,GO:0009987,GO:0016070,GO:0016874,GO:0016875,GO:0016876,GO:0017076,GO:0019752,GO:0030554,GO:0032553,GO:0032555,GO:0032559,GO:0034641,GO:0034660,GO:0035639,GO:0036094,GO:0043038,GO:0043039,GO:…
FGRAMPH1_01G03293	-0.84064	6.30786	0.0362583	PFD5_SCHPO	Probable prefoldin subunit 5;	alpha subunit	GO:0005575,GO:0005634,GO:0005829,GO:0006457,GO:0006461,GO:0007021,GO:0008150,GO:0009987,GO:0016043,GO:0016272,GO:0022607,GO:0031137,GO:0032153,GO:0032991,GO:0034622,GO:0043226,GO:0043227,GO:0043229,GO:0043231,GO:0043234,GO:0043623,GO:0043900,GO:0043933,GO:0044424,GO:0044444,GO:0044464,GO:0046999,GO:0050789,GO:0050794,GO:0051286,GO:0065003,GO:0065007,GO:0071822,GO:0071840,GO:2000241
FGRAMPH1_01G03299	0.229169	3.47733	1	PRP46_EMENI	Pre-mRNA-splicing factor prp46;	pre-mRNA-splicing factor prp46	GO:0000151,GO:0000375,GO:0000377,GO:0000398,GO:0000974,GO:0005575,GO:0005681,GO:0005737,GO:0006139,GO:0006396,GO:0006397,GO:0006725,GO:0006807,GO:0008150,GO:0008152,GO:0008380,GO:0009987,GO:0016070,GO:0016071,GO:0030529,GO:0031461,GO:0032991,GO:0034641,GO:0043170,GO:0043234,GO:0044237,GO:0044238,GO:0044260,GO:0044422,GO:0044424,GO:0044428,GO:0044446,GO:0044464,GO:0045292,GO:0046483,GO:0071011,GO:…
FGRAMPH1_01G03301	1.37853	1.31943	0.259175	YD58_SCHPO	Ankyrin repeat-containing protein C6C3.08;	26s proteasome non-atpase regulatory subunit 10	GO:0005575,GO:0005634,GO:0005829,GO:0005838,GO:0007088,GO:0007346,GO:0008150,GO:0010564,GO:0010638,GO:0010965,GO:0030071,GO:0032991,GO:0033043,GO:0033044,GO:0033045,GO:0033047,GO:0043226,GO:0043227,GO:0043229,GO:0043231,GO:0043234,GO:0044424,GO:0044444,GO:0044464,GO:0045787,GO:0045840,GO:0045842,GO:0045931,GO:0048518,GO:0048522,GO:0050789,GO:0050794,GO:0051128,GO:0051130,GO:0051726,GO:0051783,GO:…
FGRAMPH1_01G03303	-0.938	2.12685	0.33225	SGM1_SCHPO	Protein sgm1;	tata element modulatory factor	GO:0000988,GO:0000989,GO:0003674,GO:0003712,GO:0005575,GO:0005737,GO:0005794,GO:0005829,GO:0006355,GO:0006356,GO:0008150,GO:0009889,GO:0010468,GO:0010556,GO:0019219,GO:0019222,GO:0031323,GO:0031326,GO:0043226,GO:0043227,GO:0043229,GO:0043231,GO:0044424,GO:0044444,GO:0044464,GO:0050789,GO:0050794,GO:0051171,GO:0051252,GO:0060255,GO:0065007,GO:0080090,GO:1903506,GO:2000112,GO:2001141
FGRAMPH1_01G03305	-1.68119	8.03429	6.10498e-05	.	NA	hypothetical protein FLAG1_01383	No GO terms assigned
FGRAMPH1_01G03307	-0.0724375	6.95064	1	CRZA_ASPFU	C2H2 finger domain transcription factor crzA {ECO:0000305};	transcription factor	GO:0000003,GO:0000271,GO:0000902,GO:0000975,GO:0000976,GO:0000977,GO:0000978,GO:0000981,GO:0000982,GO:0000987,GO:0001012,GO:0001067,GO:0001071,GO:0001077,GO:0001159,GO:0001228,GO:0002028,GO:0003674,GO:0003676,GO:0003677,GO:0003690,GO:0003700,GO:0005488,GO:0005575,GO:0005634,GO:0005737,GO:0005829,GO:0005975,GO:0005976,GO:0006022,GO:0006023,GO:0006030,GO:0006031,GO:0006037,GO:0006038,GO:0006040,GO:…
FGRAMPH1_01G03311	0.209685	7.1883	1	AOX_PODAS	Alternative oxidase, mitochondrial;	alternative oxidase	GO:0003674,GO:0003824,GO:0005488,GO:0005575,GO:0005743,GO:0009916,GO:0016020,GO:0016021,GO:0016491,GO:0016679,GO:0016682,GO:0019866,GO:0031090,GO:0031224,GO:0031966,GO:0043167,GO:0043169,GO:0044422,GO:0044424,GO:0044425,GO:0044429,GO:0044444,GO:0044446,GO:0044464,GO:0046872,GO:0070469
FGRAMPH1_01G03313	1.1448	7.2309	0.000385196	EIF3J_NEUCR	Eukaryotic translation initiation factor 3 subunit J {ECO:0000255|HAMAP-Rule:MF_03009};	translation initiation factor 3 subunit j	GO:0001731,GO:0002181,GO:0003674,GO:0003676,GO:0003723,GO:0003743,GO:0005488,GO:0005575,GO:0005852,GO:0006412,GO:0006417,GO:0006446,GO:0006518,GO:0006807,GO:0008135,GO:0008150,GO:0008152,GO:0009058,GO:0009059,GO:0009889,GO:0009987,GO:0010468,GO:0010556,GO:0010608,GO:0016043,GO:0016282,GO:0019222,GO:0019538,GO:0022607,GO:0022618,GO:0030529,GO:0031323,GO:0031326,GO:0032268,GO:0032991,GO:0033290,GO:…
FGRAMPH1_01G03315	0.847286	4.66731	0.136293	MDM31_YEAST	Mitochondrial distribution and morphology protein 31;	mitochondrial distribution and morphology	GO:0000001,GO:0005575,GO:0005743,GO:0006873,GO:0006996,GO:0007005,GO:0008150,GO:0009987,GO:0016020,GO:0016021,GO:0016043,GO:0019216,GO:0019220,GO:0019222,GO:0019725,GO:0019866,GO:0031090,GO:0031224,GO:0031323,GO:0031966,GO:0042592,GO:0044422,GO:0044424,GO:0044425,GO:0044429,GO:0044444,GO:0044446,GO:0044464,GO:0044699,GO:0044763,GO:0048308,GO:0048311,GO:0048878,GO:0050789,GO:0050794,GO:0050801,GO:…
FGRAMPH1_01G03317	0.543099	6.2628	0.829996	PNO1_GIBZE	Pre-rRNA-processing protein PNO1;	pre-rrna-processing pno1	GO:0000447,GO:0000469,GO:0000472,GO:0000478,GO:0000479,GO:0000966,GO:0000967,GO:0003674,GO:0003676,GO:0003723,GO:0005488,GO:0005575,GO:0005730,GO:0005829,GO:0006139,GO:0006364,GO:0006396,GO:0006461,GO:0006725,GO:0006807,GO:0008150,GO:0008152,GO:0009987,GO:0016043,GO:0016070,GO:0016072,GO:0022607,GO:0034470,GO:0034471,GO:0034641,GO:0034660,GO:0043170,GO:0043226,GO:0043228,GO:0043229,GO:0043232,GO:…
FGRAMPH1_01G03321	-0.035118	11.22	1	ENO_NEUCR	Enolase;	enolase	GO:0000015,GO:0000287,GO:0003674,GO:0003824,GO:0004634,GO:0005488,GO:0005575,GO:0005975,GO:0006082,GO:0006090,GO:0006091,GO:0006096,GO:0006139,GO:0006163,GO:0006165,GO:0006725,GO:0006732,GO:0006733,GO:0006753,GO:0006757,GO:0006793,GO:0006796,GO:0006807,GO:0008150,GO:0008152,GO:0009056,GO:0009117,GO:0009123,GO:0009126,GO:0009132,GO:0009135,GO:0009141,GO:0009144,GO:0009150,GO:0009161,GO:0009167,GO:…
FGRAMPH1_01G03323	-0.763602	5.82622	0.205857	BUB1_SCHPO	Checkpoint serine/threonine-protein kinase bub1;	bub kinase	GO:0000075,GO:0000166,GO:0000776,GO:0000777,GO:0000778,GO:0003674,GO:0003824,GO:0004672,GO:0004674,GO:0005488,GO:0005524,GO:0005575,GO:0005634,GO:0005815,GO:0005816,GO:0006325,GO:0006464,GO:0006468,GO:0006793,GO:0006796,GO:0006807,GO:0006996,GO:0007062,GO:0007088,GO:0007093,GO:0007094,GO:0007165,GO:0007346,GO:0008104,GO:0008150,GO:0008152,GO:0008608,GO:0009987,GO:0010564,GO:0010639,GO:0010948,GO:…
FGRAMPH1_01G03325	-1.2922	6.39943	0.000546922	APN1_YEAST	DNA-(apurinic or apyrimidinic site) lyase 1;	ap endonuclease 1	GO:0003674,GO:0003676,GO:0003677,GO:0003824,GO:0003906,GO:0004518,GO:0004519,GO:0004520,GO:0004527,GO:0004529,GO:0004536,GO:0005488,GO:0005575,GO:0005634,GO:0005739,GO:0006139,GO:0006259,GO:0006281,GO:0006284,GO:0006725,GO:0006807,GO:0006950,GO:0006974,GO:0008081,GO:0008150,GO:0008152,GO:0008270,GO:0008296,GO:0008309,GO:0008311,GO:0008408,GO:0009987,GO:0016787,GO:0016788,GO:0016796,GO:0016829,GO:…
FGRAMPH1_01G03327	-0.35189	6.00246	1	DGT2A_UMBRA	Diacylglycerol O-acyltransferase 2A;	diacylglycerol O-acyltransferase 2A	GO:0003674,GO:0003824,GO:0004144,GO:0005575,GO:0005789,GO:0005975,GO:0006066,GO:0006071,GO:0006629,GO:0006638,GO:0006639,GO:0006641,GO:0008150,GO:0008152,GO:0008374,GO:0008610,GO:0009058,GO:0009987,GO:0016020,GO:0016021,GO:0016411,GO:0016740,GO:0016746,GO:0016747,GO:0019400,GO:0019432,GO:0019751,GO:0031224,GO:0044237,GO:0044238,GO:0044249,GO:0044255,GO:0044262,GO:0044281,GO:0044422,GO:0044424,GO:…
FGRAMPH1_01G03329	0.34922	4.23308	1	CRZ1_YEAST	Transcriptional regulator CRZ1;	transcription factor	GO:0000271,GO:0000975,GO:0000976,GO:0000981,GO:0000982,GO:0000987,GO:0001067,GO:0001071,GO:0001077,GO:0001159,GO:0001228,GO:0002028,GO:0003674,GO:0003676,GO:0003677,GO:0003690,GO:0003700,GO:0005488,GO:0005575,GO:0005634,GO:0005737,GO:0005975,GO:0005976,GO:0006022,GO:0006023,GO:0006030,GO:0006031,GO:0006037,GO:0006038,GO:0006040,GO:0006139,GO:0006351,GO:0006355,GO:0006357,GO:0006366,GO:0006725,GO:…
FGRAMPH1_01G03331	-0.670533	1.39843	0.514115	.	NA	unspecified product	No GO terms assigned
FGRAMPH1_01G03333	-0.55172	10.2892	0.750489	SUN1_ASPFU	Secreted beta-glucosidase sun1;	murein transglycosylase	GO:0000272,GO:0003674,GO:0003824,GO:0005488,GO:0005575,GO:0005576,GO:0005618,GO:0005975,GO:0005976,GO:0006073,GO:0006074,GO:0006076,GO:0008150,GO:0008152,GO:0009056,GO:0009057,GO:0009251,GO:0009987,GO:0016043,GO:0016052,GO:0016787,GO:0016798,GO:0030246,GO:0030312,GO:0030447,GO:0030448,GO:0040007,GO:0043170,GO:0044042,GO:0044237,GO:0044238,GO:0044247,GO:0044248,GO:0044260,GO:0044262,GO:0044264,GO:…
FGRAMPH1_01G03335	-0.555671	3.32491	0.723245	FMP42_YEAST	Protein FMP42;	hypothetical protein	GO:0005575,GO:0005774,GO:0006810,GO:0008150,GO:0016020,GO:0016021,GO:0031090,GO:0031224,GO:0044422,GO:0044424,GO:0044425,GO:0044437,GO:0044444,GO:0044446,GO:0044464,GO:0051179,GO:0051234,GO:0055085,GO:0098588,GO:0098805
FGRAMPH1_01G03337	-0.82023	2.66786	0.246062	PHD1_SCHPO	Histone deacetylase phd1;	histone deacetylase phd1	GO:0000118,GO:0003674,GO:0003824,GO:0004407,GO:0005575,GO:0005634,GO:0005737,GO:0005829,GO:0006139,GO:0006325,GO:0006333,GO:0006338,GO:0006351,GO:0006355,GO:0006357,GO:0006464,GO:0006476,GO:0006725,GO:0006807,GO:0008150,GO:0008152,GO:0009058,GO:0009059,GO:0009889,GO:0009987,GO:0010468,GO:0010556,GO:0016043,GO:0016070,GO:0016569,GO:0016570,GO:0016575,GO:0016787,GO:0016810,GO:0016811,GO:0017136,GO:…
FGRAMPH1_01G03339	-0.461208	4.98783	1	HPM1_YEAST	Histidine protein methyltransferase 1;	histidine methyltransferase 1	GO:0003674,GO:0003824,GO:0005575,GO:0005634,GO:0005737,GO:0006464,GO:0006479,GO:0006807,GO:0008150,GO:0008152,GO:0008168,GO:0008170,GO:0008213,GO:0008757,GO:0009987,GO:0016740,GO:0016741,GO:0018021,GO:0018064,GO:0018193,GO:0018202,GO:0019538,GO:0032259,GO:0036211,GO:0042038,GO:0043170,GO:0043226,GO:0043227,GO:0043229,GO:0043231,GO:0043412,GO:0043414,GO:0044237,GO:0044238,GO:0044260,GO:0044267,GO:…
FGRAMPH1_01G03343	0.191973	5.69141	1	SDHF3_GIBZE	Succinate dehydrogenase assembly factor 3, mitochondrial {ECO:0000250|UniProtKB:Q04401};	acetate non-utilizing protein 9	GO:0005575,GO:0005758,GO:0005759,GO:0005975,GO:0005996,GO:0006006,GO:0006094,GO:0006109,GO:0006111,GO:0006461,GO:0008150,GO:0008152,GO:0009058,GO:0009889,GO:0009987,GO:0010675,GO:0010906,GO:0015976,GO:0016043,GO:0016051,GO:0019222,GO:0019318,GO:0019319,GO:0022607,GO:0031323,GO:0031970,GO:0031974,GO:0033108,GO:0034552,GO:0034553,GO:0034622,GO:0043233,GO:0043255,GO:0043623,GO:0043933,GO:0044085,GO:…
FGRAMPH1_01G03345	0.400725	3.55079	1	PRH1_SCHPO	Probable ATP-dependent RNA helicase prh1;	atp-dependent rna helicase prh1	GO:0000166,GO:0003674,GO:0003676,GO:0003724,GO:0003824,GO:0004004,GO:0004386,GO:0005488,GO:0005524,GO:0005575,GO:0005681,GO:0005730,GO:0006139,GO:0006396,GO:0006397,GO:0006725,GO:0006807,GO:0008026,GO:0008150,GO:0008152,GO:0008186,GO:0009987,GO:0016070,GO:0016071,GO:0016462,GO:0016787,GO:0016817,GO:0016818,GO:0016887,GO:0017076,GO:0017111,GO:0022613,GO:0030529,GO:0030554,GO:0032553,GO:0032555,GO:…
FGRAMPH1_01G03347	-0.223461	5.96522	1	SEC9_YARLI	Protein transport protein SEC9;	synaptosomal-associated 23kda	GO:0000149,GO:0003006,GO:0003674,GO:0005484,GO:0005488,GO:0005515,GO:0005575,GO:0005886,GO:0006810,GO:0006887,GO:0006906,GO:0006996,GO:0008104,GO:0008150,GO:0009987,GO:0010927,GO:0015031,GO:0015833,GO:0016020,GO:0016043,GO:0016050,GO:0016192,GO:0019905,GO:0022402,GO:0022414,GO:0022607,GO:0031201,GO:0031321,GO:0032502,GO:0032940,GO:0032991,GO:0033036,GO:0042886,GO:0043234,GO:0044424,GO:0044425,GO:…
FGRAMPH1_01G03349	0.251695	5.46912	1	GTPB2_HUMAN	GTP-binding protein 2;	GTP-binding 2	GO:0000166,GO:0001882,GO:0001883,GO:0003674,GO:0003676,GO:0003723,GO:0003746,GO:0003824,GO:0003924,GO:0005488,GO:0005525,GO:0005575,GO:0005622,GO:0006414,GO:0008135,GO:0008150,GO:0008152,GO:0009058,GO:0009059,GO:0009987,GO:0016462,GO:0016787,GO:0016817,GO:0016818,GO:0017076,GO:0017111,GO:0019001,GO:0032549,GO:0032550,GO:0032553,GO:0032555,GO:0032561,GO:0034645,GO:0035639,GO:0036094,GO:0043167,GO:…
FGRAMPH1_01G03351	-1.07464	6.34896	0.00633976	YJMB_SCHPO	ER membrane protein complex subunit 6;	er membrane complex subunit	GO:0000045,GO:0005575,GO:0005783,GO:0006457,GO:0006996,GO:0007033,GO:0008150,GO:0009987,GO:0016043,GO:0022607,GO:0032991,GO:0034975,GO:0043226,GO:0043227,GO:0043229,GO:0043231,GO:0043234,GO:0044422,GO:0044424,GO:0044425,GO:0044432,GO:0044444,GO:0044446,GO:0044464,GO:0070925,GO:0071840,GO:0072546,GO:0098796,GO:1905037
FGRAMPH1_01G03353	0.0935908	6.49699	1	DCUP_YEAST	Uroporphyrinogen decarboxylase;	uroporphyrinogen decarboxylase	GO:0003674,GO:0003824,GO:0004853,GO:0005575,GO:0005634,GO:0005737,GO:0006725,GO:0006778,GO:0006779,GO:0006782,GO:0006783,GO:0006807,GO:0008150,GO:0008152,GO:0009058,GO:0009987,GO:0016829,GO:0016830,GO:0016831,GO:0018130,GO:0019438,GO:0033013,GO:0033014,GO:0034641,GO:0042168,GO:0042440,GO:0043226,GO:0043227,GO:0043229,GO:0043231,GO:0044237,GO:0044249,GO:0044271,GO:0044424,GO:0044464,GO:0044699,GO:…
FGRAMPH1_01G03357	0.526587	7.28963	0.908623	VELB_GIBZE	.	hypothetical protein	No GO terms assigned
FGRAMPH1_01G03359	0.444479	7.07383	1	HIS1_YARLI	ATP phosphoribosyltransferase;	ATP phosphoribosyltransferase	GO:0000105,GO:0000166,GO:0000287,GO:0003674,GO:0003824,GO:0003879,GO:0005488,GO:0005524,GO:0005575,GO:0005737,GO:0006082,GO:0006520,GO:0006547,GO:0006725,GO:0006807,GO:0008150,GO:0008152,GO:0008652,GO:0009058,GO:0009987,GO:0016053,GO:0016740,GO:0016757,GO:0016763,GO:0017076,GO:0018130,GO:0019438,GO:0019752,GO:0030554,GO:0032553,GO:0032555,GO:0032559,GO:0034641,GO:0035639,GO:0036094,GO:0043167,GO:…
FGRAMPH1_01G03361	-0.778018	7.71473	0.163221	.	NA	hypothetical protein	No GO terms assigned
FGRAMPH1_01G03363	-0.405406	5.36891	1	.	NA	calcium channel subunit Cch1	No GO terms assigned
[truncated: 8,613 more rows]
