# Supplementary material for: Comparative transcriptome analysis reveals the biocontrol mechanism of Bacillus velezensis E68 against Fusarium graminearum DAOMC 180378, the causal agent of Fusarium head blight
Source: PLoS One. 2023 Jan 26;18(1):e0277983. doi: 10.1371/journal.pone.0277983 (PMC9879434; doi:10.1371/journal.pone.0277983)
Supplement: S4 Table — (XLSX) [file pone.0277983.s004.xlsx]

## Sheet: S4 Subsets of F. graminearum
S4 Table: Subsets of S3 Table according to biological function.
Fusarium graminearum
Locus ID	log2 Fold change	log2 counts per million	False discovery rate	UniprotKB ID	UniprotKB product name	Description from .GFF file	GO terms assigned from UniprotKB
Glucan synthases/glucosyltransferases
FGRAMPH1_01G03737	0.664821	5.53801	0.345055	U80B1_ARATH	Sterol 3-beta-glucosyltransferase UGT80B1;	glucosyl glucuronosyl	GO:0003006,GO:0003674,GO:0003824,GO:0005575,GO:0005773,GO:0005774,GO:0005975,GO:0005996,GO:0006063,GO:0006082,GO:0006629,GO:0006694,GO:0008150,GO:0008152,GO:0008194,GO:0008202,GO:0008610,GO:0009058,GO:0009812,GO:0009813,GO:0009845,GO:0009987,GO:0010214,GO:0016020,GO:0016125,GO:0016126,GO:0016740,GO:0016757,GO:0016758,GO:0016906,GO:0019585,GO:0019752,GO:0022414,GO:0030258,GO:0030259,GO:0031090,GO:…
FGRAMPH1_01G04441	-0.129994	2.72384	1	U80A2_ARATH	Sterol 3-beta-glucosyltransferase UGT80A2;	glycosyltransferase family 1	GO:0003006,GO:0003674,GO:0003824,GO:0005575,GO:0005886,GO:0005975,GO:0005996,GO:0006063,GO:0006082,GO:0006629,GO:0006694,GO:0008150,GO:0008152,GO:0008194,GO:0008202,GO:0008610,GO:0009058,GO:0009791,GO:0009812,GO:0009813,GO:0009987,GO:0016020,GO:0016125,GO:0016126,GO:0016740,GO:0016757,GO:0016758,GO:0016906,GO:0019585,GO:0019752,GO:0022414,GO:0030258,GO:0030259,GO:0032501,GO:0032502,GO:0032787,GO:…
FGRAMPH1_01G04885	-0.528396	10.1629	0.822598	GAS1_ARTBC	1,3-beta-glucanosyltransferase ARB_07487;	1%2C3-beta-glucanosyltransferase gel4 precursor	GO:0003674,GO:0003824,GO:0005575,GO:0005576,GO:0005618,GO:0005886,GO:0005975,GO:0008150,GO:0008152,GO:0009987,GO:0016020,GO:0016043,GO:0016740,GO:0030312,GO:0031224,GO:0031225,GO:0044238,GO:0044425,GO:0044464,GO:0045229,GO:0071554,GO:0071555,GO:0071704,GO:0071840
FGRAMPH1_01G06067	-0.0864431	4.1429	1	ALG8_GIBZE	Dolichyl pyrophosphate Glc1Man9GlcNAc2 alpha-1,3-glucosyltransferase;	dolichyl pyrophosphate Glc1Man9 c2 alpha-1%2C3-glucosyltransferase	GO:0003674,GO:0003824,GO:0005575,GO:0005789,GO:0006464,GO:0006486,GO:0006487,GO:0006490,GO:0006629,GO:0006807,GO:0008150,GO:0008152,GO:0009058,GO:0009987,GO:0016020,GO:0016021,GO:0016740,GO:0016757,GO:0016758,GO:0019538,GO:0031224,GO:0036211,GO:0042283,GO:0043170,GO:0043412,GO:0043413,GO:0044237,GO:0044238,GO:0044255,GO:0044260,GO:0044267,GO:0044422,GO:0044424,GO:0044425,GO:0044432,GO:0044444,GO:…
FGRAMPH1_01G11281	0.462795	4.68706	1	U80A2_ARATH	Sterol 3-beta-glucosyltransferase UGT80A2;	sterol glucosyltransferase	GO:0003006,GO:0003674,GO:0003824,GO:0005575,GO:0005886,GO:0005975,GO:0005996,GO:0006063,GO:0006082,GO:0006629,GO:0006694,GO:0008150,GO:0008152,GO:0008194,GO:0008202,GO:0008610,GO:0009058,GO:0009791,GO:0009812,GO:0009813,GO:0009987,GO:0016020,GO:0016125,GO:0016126,GO:0016740,GO:0016757,GO:0016758,GO:0016906,GO:0019585,GO:0019752,GO:0022414,GO:0030258,GO:0030259,GO:0032501,GO:0032502,GO:0032787,GO:…
FGRAMPH1_01G15949	-0.540965	0.570086	0.85554	U80A2_ARATH	Sterol 3-beta-glucosyltransferase UGT80A2;	UDP-glucose%2Csterol transferase	GO:0003006,GO:0003674,GO:0003824,GO:0005575,GO:0005886,GO:0005975,GO:0005996,GO:0006063,GO:0006082,GO:0006629,GO:0006694,GO:0008150,GO:0008152,GO:0008194,GO:0008202,GO:0008610,GO:0009058,GO:0009791,GO:0009812,GO:0009813,GO:0009987,GO:0016020,GO:0016125,GO:0016126,GO:0016740,GO:0016757,GO:0016758,GO:0016906,GO:0019585,GO:0019752,GO:0022414,GO:0030258,GO:0030259,GO:0032501,GO:0032502,GO:0032787,GO:…
FGRAMPH1_01G15955	-0.555864	0.671663	0.796239	ECM22_YEAST	Sterol regulatory element-binding protein ECM22;	sterol 3-beta-glucosyltransferase	GO:0000975,GO:0000976,GO:0000977,GO:0000978,GO:0000981,GO:0000982,GO:0000987,GO:0001012,GO:0001067,GO:0001071,GO:0001077,GO:0001159,GO:0001228,GO:0003674,GO:0003676,GO:0003677,GO:0003690,GO:0003700,GO:0005488,GO:0005575,GO:0005634,GO:0006139,GO:0006351,GO:0006355,GO:0006357,GO:0006366,GO:0006725,GO:0006807,GO:0008150,GO:0008152,GO:0008270,GO:0009058,GO:0009059,GO:0009889,GO:0009891,GO:0009893,GO:…
FGRAMPH1_01G18105	-0.653513	3.8001	0.511628	U80A2_ARATH	Sterol 3-beta-glucosyltransferase UGT80A2;	sterol 3-beta-glucosyltransferase	GO:0003006,GO:0003674,GO:0003824,GO:0005575,GO:0005886,GO:0005975,GO:0005996,GO:0006063,GO:0006082,GO:0006629,GO:0006694,GO:0008150,GO:0008152,GO:0008194,GO:0008202,GO:0008610,GO:0009058,GO:0009791,GO:0009812,GO:0009813,GO:0009987,GO:0016020,GO:0016125,GO:0016126,GO:0016740,GO:0016757,GO:0016758,GO:0016906,GO:0019585,GO:0019752,GO:0022414,GO:0030258,GO:0030259,GO:0032501,GO:0032502,GO:0032787,GO:…
FGRAMPH1_01G18319	0.100962	4.46698	1	ALG6_SCHPO	Probable dolichyl pyrophosphate Man9GlcNAc2 alpha-1,3-glucosyltransferase;	alpha- -glucosyltransferase	GO:0000329,GO:0003674,GO:0003824,GO:0005575,GO:0005774,GO:0005783,GO:0005789,GO:0005794,GO:0006464,GO:0006486,GO:0006487,GO:0006490,GO:0006629,GO:0006807,GO:0008150,GO:0008152,GO:0009058,GO:0009987,GO:0016020,GO:0016021,GO:0016740,GO:0016757,GO:0016758,GO:0019538,GO:0031090,GO:0031224,GO:0036211,GO:0042281,GO:0043170,GO:0043226,GO:0043227,GO:0043229,GO:0043231,GO:0043412,GO:0043413,GO:0044237,GO:…
FGRAMPH1_01G19155	0.571994	5.05062	0.703417	CEGT_GIBZE	Ceramide glucosyltransferase {ECO:0000250|UniProtKB:Q16739};	ceramide glucosyltransferase	GO:0000139,GO:0003674,GO:0003824,GO:0005575,GO:0006629,GO:0006643,GO:0006665,GO:0006807,GO:0008120,GO:0008150,GO:0008152,GO:0008194,GO:0009987,GO:0016020,GO:0016021,GO:0016740,GO:0016757,GO:0016758,GO:0031090,GO:0031224,GO:0035251,GO:0044237,GO:0044238,GO:0044255,GO:0044422,GO:0044424,GO:0044425,GO:0044431,GO:0044444,GO:0044446,GO:0044464,GO:0044699,GO:0044710,GO:0044763,GO:0046527,GO:0071704,GO:…
FGRAMPH1_01G19779	1.04313	4.40982	0.0150547	ALG5_SCHPO	Dolichyl-phosphate beta-glucosyltransferase;	dolichyl-phosphate beta-glucosyltransferase	GO:0000030,GO:0003674,GO:0003824,GO:0004169,GO:0004581,GO:0004582,GO:0005575,GO:0005783,GO:0005789,GO:0006066,GO:0006464,GO:0006486,GO:0006487,GO:0006493,GO:0006497,GO:0006505,GO:0006506,GO:0006629,GO:0006643,GO:0006644,GO:0006650,GO:0006661,GO:0006664,GO:0006720,GO:0006793,GO:0006796,GO:0006807,GO:0008150,GO:0008152,GO:0008194,GO:0008610,GO:0008654,GO:0009058,GO:0009247,GO:0009987,GO:0016020,GO:…
FGRAMPH1_01G20781	-0.330707	2.9243	1	REBG_LENAE	.	udp-glucosyltransferase yojk	No GO terms assigned
FGRAMPH1_01G25811	0.224513	6.10349	1	ATG26_GIBZE	.	sterol 3-beta-glucosyltransferase	No GO terms assigned
FGRAMPH1_01G26033	0.731239	6.36038	0.189915	UGGG_SCHPO	UDP-glucose:glycoprotein glucosyltransferase;	udp-glucose:glyco glucosyltransferase	GO:0000271,GO:0003674,GO:0003824,GO:0003980,GO:0005488,GO:0005509,GO:0005515,GO:0005537,GO:0005575,GO:0005788,GO:0005975,GO:0005976,GO:0006011,GO:0006073,GO:0006077,GO:0006078,GO:0006139,GO:0006464,GO:0006486,GO:0006725,GO:0006793,GO:0006807,GO:0006950,GO:0007165,GO:0008150,GO:0008152,GO:0008194,GO:0009058,GO:0009059,GO:0009225,GO:0009250,GO:0009987,GO:0010033,GO:0016051,GO:0016740,GO:0016757,GO:…
FGRAMPH1_01G26047	0.355055	8.71197	1	FKS1_ASPNC	1,3-beta-glucan synthase component FKS1;	1%2C3-beta-glucan synthase component GLS2	GO:0000148,GO:0000271,GO:0003674,GO:0003824,GO:0003843,GO:0005575,GO:0005739,GO:0005975,GO:0005976,GO:0006073,GO:0006074,GO:0006075,GO:0008150,GO:0008152,GO:0008194,GO:0008360,GO:0009058,GO:0009059,GO:0009250,GO:0009987,GO:0016021,GO:0016043,GO:0016051,GO:0016740,GO:0016757,GO:0016758,GO:0022603,GO:0022604,GO:0031224,GO:0032991,GO:0033692,GO:0034637,GO:0034645,GO:0035251,GO:0043170,GO:0043226,GO:…
FGRAMPH1_01G26553	0.375248	4.30788	1	ALG10_GIBZE	Dol-P-Glc:Glc(2)Man(9)GlcNAc(2)-PP-Dol alpha-1,2-glucosyltransferase;	alpha-1%2C2 glucosyltransferase ALG10	GO:0003674,GO:0003824,GO:0004583,GO:0005575,GO:0005789,GO:0006464,GO:0006486,GO:0006487,GO:0006488,GO:0006490,GO:0006629,GO:0006807,GO:0008150,GO:0008152,GO:0009058,GO:0009987,GO:0016020,GO:0016021,GO:0016740,GO:0016757,GO:0016758,GO:0019538,GO:0031224,GO:0036211,GO:0043170,GO:0043412,GO:0043413,GO:0044237,GO:0044238,GO:0044255,GO:0044260,GO:0044267,GO:0044422,GO:0044424,GO:0044425,GO:0044432,GO:…
FGRAMPH1_01G26555	-0.74396	8.80372	0.161019	QCR10_NEUCR	.	alpha- glucosyltransferase alg-10	No GO terms assigned
Chitin synthases
FGRAMPH1_01G03149	0.0450653	7.08647	1	CHS4_MAGO7	Chitin synthase 4;	chitin synthase 4	GO:0003674,GO:0003824,GO:0004100,GO:0005575,GO:0005886,GO:0008150,GO:0008194,GO:0008375,GO:0009987,GO:0016020,GO:0016021,GO:0016043,GO:0016740,GO:0016757,GO:0016758,GO:0031224,GO:0044425,GO:0044464,GO:0045229,GO:0071554,GO:0071555,GO:0071840
FGRAMPH1_01G04739	-0.146389	9.03454	1	CHS6_USTMA	Chitin synthase 6;	chitin synthase 6	GO:0003674,GO:0003676,GO:0003677,GO:0003824,GO:0004100,GO:0005488,GO:0005575,GO:0005886,GO:0008150,GO:0008194,GO:0008375,GO:0009987,GO:0012506,GO:0016020,GO:0016021,GO:0016043,GO:0016740,GO:0016757,GO:0016758,GO:0030659,GO:0031090,GO:0031224,GO:0044422,GO:0044424,GO:0044425,GO:0044433,GO:0044444,GO:0044446,GO:0044464,GO:0045229,GO:0071554,GO:0071555,GO:0071840,GO:0097159,GO:1901363
FGRAMPH1_01G04741	-0.536777	8.3702	0.822205	CHS8_USTMA	Chitin synthase 8;	chitin synthase	GO:0000166,GO:0003674,GO:0003676,GO:0003677,GO:0003774,GO:0003824,GO:0004100,GO:0005488,GO:0005524,GO:0005575,GO:0005886,GO:0008150,GO:0008194,GO:0008375,GO:0009987,GO:0012506,GO:0016020,GO:0016021,GO:0016043,GO:0016459,GO:0016462,GO:0016740,GO:0016757,GO:0016758,GO:0016787,GO:0016817,GO:0016818,GO:0017076,GO:0017111,GO:0030554,GO:0030659,GO:0031090,GO:0031224,GO:0032553,GO:0032555,GO:0032559,GO:…
FGRAMPH1_01G05957	0.0323273	3.15207	1	CHS2_NEUCR	Chitin synthase 2;	class 2 chitin synthase	GO:0003674,GO:0003824,GO:0004100,GO:0005575,GO:0005886,GO:0006022,GO:0006023,GO:0006030,GO:0006031,GO:0006040,GO:0006807,GO:0008150,GO:0008152,GO:0008194,GO:0008375,GO:0009058,GO:0009059,GO:0009987,GO:0016020,GO:0016021,GO:0016043,GO:0016740,GO:0016757,GO:0016758,GO:0031224,GO:0043170,GO:0044425,GO:0044464,GO:0045229,GO:0046349,GO:0071554,GO:0071555,GO:0071704,GO:0071840,GO:1901071,GO:1901073,GO:…
FGRAMPH1_01G06553	-0.126605	6.54031	1	CHS7_GIBZE	Chitin synthase export chaperone;	chitin synthase export chaperone	GO:0000271,GO:0005575,GO:0005789,GO:0005975,GO:0005976,GO:0006022,GO:0006023,GO:0006030,GO:0006031,GO:0006037,GO:0006038,GO:0006040,GO:0006457,GO:0006807,GO:0006810,GO:0006888,GO:0008104,GO:0008150,GO:0008152,GO:0009058,GO:0009059,GO:0009987,GO:0010383,GO:0015031,GO:0015833,GO:0016020,GO:0016021,GO:0016043,GO:0016051,GO:0016192,GO:0031224,GO:0033036,GO:0033692,GO:0034221,GO:0034637,GO:0034645,GO:…
FGRAMPH1_01G07327	0.433016	6.25841	1	CHS1_NEUCR	Chitin synthase 1;	chitin synthase 1	GO:0003674,GO:0003824,GO:0004100,GO:0005575,GO:0005886,GO:0006022,GO:0006023,GO:0006030,GO:0006031,GO:0006040,GO:0006807,GO:0008150,GO:0008152,GO:0008194,GO:0008375,GO:0009058,GO:0009059,GO:0009987,GO:0016020,GO:0016021,GO:0016043,GO:0016740,GO:0016757,GO:0016758,GO:0031224,GO:0043170,GO:0044425,GO:0044464,GO:0045229,GO:0046349,GO:0071554,GO:0071555,GO:0071704,GO:0071840,GO:1901071,GO:1901073,GO:…
FGRAMPH1_01G07827	0.235685	5.91398	1	CHS3_NEUCR	Chitin synthase 3;	chitin synthase 3	GO:0000271,GO:0003006,GO:0003674,GO:0003824,GO:0004100,GO:0005575,GO:0005783,GO:0005886,GO:0005975,GO:0005976,GO:0006022,GO:0006023,GO:0006030,GO:0006031,GO:0006037,GO:0006038,GO:0006040,GO:0006807,GO:0008150,GO:0008152,GO:0008194,GO:0008375,GO:0009058,GO:0009059,GO:0009308,GO:0009987,GO:0010383,GO:0010927,GO:0016020,GO:0016021,GO:0016043,GO:0016051,GO:0016740,GO:0016757,GO:0016758,GO:0022402,GO:…
FGRAMPH1_01G10489	-1.18201	6.41578	0.0046571	CFR1_SCHPO	Cell fusion protein cfr1;	chitin biosynthesis chs5	GO:0005575,GO:0005794,GO:0005829,GO:0006810,GO:0006892,GO:0006893,GO:0008150,GO:0008152,GO:0009056,GO:0009987,GO:0016043,GO:0016192,GO:0016998,GO:0022414,GO:0032219,GO:0032220,GO:0043170,GO:0043226,GO:0043227,GO:0043229,GO:0043231,GO:0044036,GO:0044237,GO:0044248,GO:0044260,GO:0044424,GO:0044444,GO:0044464,GO:0044699,GO:0044702,GO:0044763,GO:0044801,GO:0044802,GO:0045026,GO:0048193,GO:0051179,GO:…
FGRAMPH1_01G10535	0.0579942	4.72739	1	SKT5_CRYNH	.	chitin synthase regulatory factor 3	No GO terms assigned
FGRAMPH1_01G22563	1.11744	6.08214	0.00139574	CHS6_USTMA	Chitin synthase 6;	chitin synthase 6	GO:0003674,GO:0003676,GO:0003677,GO:0003824,GO:0004100,GO:0005488,GO:0005575,GO:0005886,GO:0008150,GO:0008194,GO:0008375,GO:0009987,GO:0012506,GO:0016020,GO:0016021,GO:0016043,GO:0016740,GO:0016757,GO:0016758,GO:0030659,GO:0031090,GO:0031224,GO:0044422,GO:0044424,GO:0044425,GO:0044433,GO:0044444,GO:0044446,GO:0044464,GO:0045229,GO:0071554,GO:0071555,GO:0071840,GO:0097159,GO:1901363
FGRAMPH1_01G26027	0.434692	7.86936	1	CHR4_SCHPO	Chitin synthase regulatory factor 4;	chitin synthase activator	GO:0000148,GO:0000917,GO:0000935,GO:0005575,GO:0005634,GO:0005829,GO:0006109,GO:0008104,GO:0008150,GO:0009889,GO:0009987,GO:0010556,GO:0010675,GO:0010962,GO:0010981,GO:0016043,GO:0019222,GO:0022402,GO:0022607,GO:0030428,GO:0031323,GO:0031326,GO:0032153,GO:0032506,GO:0032881,GO:0032885,GO:0032950,GO:0032951,GO:0032991,GO:0032995,GO:0033036,GO:0034613,GO:0043226,GO:0043227,GO:0043229,GO:0043231,GO:…
Ergosterol synthesis pathway genes
FGRAMPH1_01G02507	1.074	7.14986	0.0143052	CP51B_ASPFU	.	cytochrome P450 51	No GO terms assigned	FgCYP51A
FGRAMPH1_01G02977	0.42333	6.75924	1	ERG26_YEAST	Sterol-4-alpha-carboxylate 3-dehydrogenase, decarboxylating;	sterol-4alpha-carboxylate 3-dehydrogenase (decarboxylating)	GO:0000252,GO:0003674,GO:0003824,GO:0003854,GO:0005575,GO:0005783,GO:0005789,GO:0006066,GO:0006629,GO:0006694,GO:0006696,GO:0008150,GO:0008152,GO:0008202,GO:0008204,GO:0008610,GO:0009058,GO:0009987,GO:0016020,GO:0016125,GO:0016126,GO:0016128,GO:0016129,GO:0016229,GO:0016491,GO:0016614,GO:0016616,GO:0033764,GO:0043226,GO:0043227,GO:0043229,GO:0043231,GO:0044107,GO:0044108,GO:0044237,GO:0044238,GO:…	ERG26
FGRAMPH1_01G04729	0.181486	7.10946	1	OBLE_EMEVA	.	cytochrome P450 61	No GO terms assigned	ERG5A
FGRAMPH1_01G05637	0.27531	4.08265	1	ERG24_NEUCR	Delta(14)-sterol reductase;	Delta(14)-sterol reductase	GO:0003674,GO:0003824,GO:0005575,GO:0006066,GO:0006629,GO:0006694,GO:0006696,GO:0008150,GO:0008152,GO:0008202,GO:0008204,GO:0008610,GO:0009058,GO:0009987,GO:0016021,GO:0016125,GO:0016126,GO:0016128,GO:0016129,GO:0016491,GO:0016627,GO:0016628,GO:0030176,GO:0031224,GO:0031227,GO:0044107,GO:0044108,GO:0044237,GO:0044238,GO:0044249,GO:0044255,GO:0044281,GO:0044283,GO:0044422,GO:0044424,GO:0044425,GO:…	ERG24B
FGRAMPH1_01G06005	-0.32412	8.53769	1	ERG3_NEUCR	Probable Delta(7)-sterol 5(6)-desaturase;	C-5 sterol desaturase	GO:0003674,GO:0003824,GO:0005488,GO:0005506,GO:0005575,GO:0005789,GO:0006082,GO:0006629,GO:0006631,GO:0006633,GO:0006694,GO:0008150,GO:0008152,GO:0008202,GO:0008610,GO:0009058,GO:0009987,GO:0016020,GO:0016021,GO:0016053,GO:0016125,GO:0016126,GO:0016491,GO:0019752,GO:0031224,GO:0032787,GO:0043167,GO:0043169,GO:0043436,GO:0044237,GO:0044238,GO:0044249,GO:0044255,GO:0044281,GO:0044283,GO:0044422,GO:…	ERG3A
FGRAMPH1_01G07045	0.272247	5.25449	1	STS1_SCHPO	Delta(24(24(1)))-sterol reductase;	delta24(24(1))-sterol reductase	GO:0000246,GO:0003006,GO:0003674,GO:0003824,GO:0005575,GO:0005789,GO:0006066,GO:0006629,GO:0006694,GO:0006696,GO:0006950,GO:0006970,GO:0007009,GO:0008104,GO:0008150,GO:0008152,GO:0008202,GO:0008204,GO:0008610,GO:0009058,GO:0009628,GO:0009651,GO:0009987,GO:0016020,GO:0016021,GO:0016043,GO:0016125,GO:0016126,GO:0016128,GO:0016129,GO:0016491,GO:0016627,GO:0016628,GO:0022402,GO:0022413,GO:0022414,GO:…	ERG4
FGRAMPH1_01G11303	0.830307	7.80757	0.0765776	ERG6_ASPFU	.	sterol 24-C-methyltransferase	No GO terms assigned	ERG6A
FGRAMPH1_01G13463	0.702913	3.30434	0.453825	OBLE_EMEVA	.	cytochrome P450 61	No GO terms assigned	ERG5B
FGRAMPH1_01G14465	0.40311	2.50799	0.956017	CP51A_ASPFN	.	cytochrome P450 51	No GO terms assigned	FgCYP51B
FGRAMPH1_01G16829	0.630744	6.21637	0.474371	ERG3_NEUCR	Probable Delta(7)-sterol 5(6)-desaturase;	C-5 sterol desaturase	GO:0003674,GO:0003824,GO:0005488,GO:0005506,GO:0005575,GO:0005789,GO:0006082,GO:0006629,GO:0006631,GO:0006633,GO:0006694,GO:0008150,GO:0008152,GO:0008202,GO:0008610,GO:0009058,GO:0009987,GO:0016020,GO:0016021,GO:0016053,GO:0016125,GO:0016126,GO:0016491,GO:0019752,GO:0031224,GO:0032787,GO:0043167,GO:0043169,GO:0043436,GO:0044237,GO:0044238,GO:0044249,GO:0044255,GO:0044281,GO:0044283,GO:0044422,GO:…	ERG3B
FGRAMPH1_01G18473	0.515237	6.32582	0.912176	ERG28_YEAST	Ergosterol biosynthetic protein 28;	probable ERG28-involved in synthesis of ergosterol	GO:0003674,GO:0005488,GO:0005515,GO:0005575,GO:0005789,GO:0006066,GO:0006629,GO:0006694,GO:0006696,GO:0008150,GO:0008152,GO:0008202,GO:0008204,GO:0008610,GO:0009058,GO:0009987,GO:0016020,GO:0016021,GO:0016125,GO:0016126,GO:0016128,GO:0016129,GO:0030674,GO:0031224,GO:0044107,GO:0044108,GO:0044237,GO:0044238,GO:0044249,GO:0044255,GO:0044281,GO:0044283,GO:0044422,GO:0044424,GO:0044425,GO:0044432,GO:…	ERG28
FGRAMPH1_01G18649	0.669342	3.67218	0.677721	ERG6_NEUCR	Sterol 24-C-methyltransferase erg-4;	sterol 24-C-methyltransferase	GO:0003674,GO:0003824,GO:0005575,GO:0005634,GO:0006066,GO:0006605,GO:0006623,GO:0006629,GO:0006694,GO:0006696,GO:0006810,GO:0006886,GO:0006897,GO:0007034,GO:0008104,GO:0008150,GO:0008152,GO:0008168,GO:0008202,GO:0008204,GO:0008610,GO:0008757,GO:0009058,GO:0009987,GO:0015031,GO:0015833,GO:0016125,GO:0016126,GO:0016128,GO:0016129,GO:0016192,GO:0016740,GO:0016741,GO:0032259,GO:0033036,GO:0033365,GO:…	ERG6B
FGRAMPH1_01G19063	0.218362	7.17163	1	KIME_YEAST	Mevalonate kinase;	mevalonate kinase	GO:0000166,GO:0003674,GO:0003824,GO:0004496,GO:0005488,GO:0005524,GO:0005575,GO:0005737,GO:0006066,GO:0006084,GO:0006629,GO:0006637,GO:0006644,GO:0006694,GO:0006696,GO:0006720,GO:0006721,GO:0006732,GO:0006790,GO:0006793,GO:0006796,GO:0008150,GO:0008152,GO:0008202,GO:0008204,GO:0008299,GO:0008610,GO:0008654,GO:0009058,GO:0009240,GO:0009987,GO:0010142,GO:0016114,GO:0016125,GO:0016126,GO:0016128,GO:…	ERG12
FGRAMPH1_01G19145	-0.106313	5.15542	1	ERG7_PNECA	Lanosterol synthase;	lanosterol synthase	GO:0000250,GO:0003674,GO:0003824,GO:0006629,GO:0006694,GO:0008150,GO:0008152,GO:0008202,GO:0008610,GO:0009058,GO:0016853,GO:0016866,GO:0031559,GO:0044238,GO:0044699,GO:0044710,GO:0044711,GO:0071704,GO:1901360,GO:1901362,GO:1901576	ERG7
FGRAMPH1_01G19781	0.851832	5.44986	0.157947	ERG1_CANAL	Squalene monooxygenase;	squalene monooxygenase	GO:0000166,GO:0003674,GO:0003824,GO:0004497,GO:0004506,GO:0005488,GO:0005575,GO:0005789,GO:0005886,GO:0006066,GO:0006629,GO:0006694,GO:0006696,GO:0006950,GO:0007154,GO:0008150,GO:0008152,GO:0008202,GO:0008204,GO:0008610,GO:0009058,GO:0009267,GO:0009605,GO:0009607,GO:0009987,GO:0009991,GO:0010570,GO:0016020,GO:0016021,GO:0016125,GO:0016126,GO:0016128,GO:0016129,GO:0016491,GO:0016705,GO:0016709,GO:…	ERG1
FGRAMPH1_01G21047	0.402271	4.53869	1	CP51B_ASPFU	.	cytochrome P450 51	No GO terms assigned	FgCYP51C
FGRAMPH1_01G22691	-0.340189	4.62481	1	ERG24_FUSVN	.	Delta(14)-sterol reductase	No GO terms assigned	ERG24A
FGRAMPH1_01G24501	0.0815733	8.60907	1	ERG2_MAGO7	C-8 sterol isomerase;	C-8 sterol isomerase	GO:0003006,GO:0003674,GO:0003824,GO:0005575,GO:0005789,GO:0006066,GO:0006605,GO:0006623,GO:0006629,GO:0006694,GO:0006696,GO:0006810,GO:0006886,GO:0006897,GO:0007034,GO:0008104,GO:0008150,GO:0008152,GO:0008202,GO:0008204,GO:0008610,GO:0009058,GO:0009987,GO:0015031,GO:0015833,GO:0016020,GO:0016021,GO:0016125,GO:0016126,GO:0016128,GO:0016129,GO:0016192,GO:0016853,GO:0022402,GO:0022413,GO:0022414,GO:…	ERG2
FGRAMPH1_01G26385	-1.31271	8.22057	0.000234159	ERG8_YEAST	Phosphomevalonate kinase;	phosphomevalonate kinase	GO:0000166,GO:0003674,GO:0003824,GO:0004631,GO:0005488,GO:0005524,GO:0005575,GO:0005737,GO:0006066,GO:0006082,GO:0006084,GO:0006629,GO:0006637,GO:0006644,GO:0006694,GO:0006696,GO:0006720,GO:0006721,GO:0006732,GO:0006790,GO:0006793,GO:0006796,GO:0008150,GO:0008152,GO:0008202,GO:0008204,GO:0008299,GO:0008610,GO:0008654,GO:0009058,GO:0009240,GO:0009987,GO:0010142,GO:0016114,GO:0016125,GO:0016126,GO:…	ERG8
FGRAMPH1_01G26961	0.120102	1.54491	1	ERG27_KLULA	3-keto-steroid reductase;	3-ketosteroid reductase	GO:0000253,GO:0003674,GO:0003824,GO:0006629,GO:0006694,GO:0008150,GO:0008152,GO:0008202,GO:0008610,GO:0009058,GO:0016491,GO:0016614,GO:0016616,GO:0044238,GO:0044699,GO:0044710,GO:0044711,GO:0071704,GO:1901360,GO:1901362,GO:1901576	ERG27
FGRAMPH1_01G27225	0.525806	7.77538	0.895897	FDFT_NEUCR	Probable squalene synthase;	squalene synthetase	GO:0003674,GO:0003824,GO:0004310,GO:0004311,GO:0004659,GO:0005575,GO:0005789,GO:0006066,GO:0006629,GO:0006694,GO:0006696,GO:0006720,GO:0008150,GO:0008152,GO:0008202,GO:0008204,GO:0008299,GO:0008610,GO:0009058,GO:0009987,GO:0016020,GO:0016021,GO:0016125,GO:0016126,GO:0016128,GO:0016129,GO:0016491,GO:0016740,GO:0016765,GO:0031224,GO:0044107,GO:0044108,GO:0044237,GO:0044238,GO:0044249,GO:0044255,GO:…	ERG9
FGRAMPH1_01G27519	0.641225	7.42598	0.455983	HCS1_ZYMTI	.	hydroxymethylglutaryl-CoA synthase	No GO terms assigned	ERG13
FGRAMPH1_01G27691	0.173039	6.44587	1	HMDH_GIBF5	3-hydroxy-3-methylglutaryl-coenzyme A reductase;	3-hydroxy-3-methylglutaryl-coenzyme A reductase	GO:0000166,GO:0003674,GO:0003824,GO:0004420,GO:0005488,GO:0005575,GO:0005789,GO:0006066,GO:0006084,GO:0006139,GO:0006163,GO:0006629,GO:0006637,GO:0006644,GO:0006694,GO:0006696,GO:0006725,GO:0006732,GO:0006753,GO:0006790,GO:0006793,GO:0006796,GO:0006807,GO:0008150,GO:0008152,GO:0008202,GO:0008204,GO:0008610,GO:0008654,GO:0009058,GO:0009117,GO:0009150,GO:0009240,GO:0009259,GO:0009987,GO:0015936,GO:…	HMGR
Autophagy related genes
FGRAMPH1_01G01003	0.353506	7.07287	1	ATG11_GIBZE	.	unnamed protein product	No GO terms assigned
FGRAMPH1_01G01401	0.428602	6.68203	1	ATG33_GIBZE	.	autophagy-related 33	No GO terms assigned
FGRAMPH1_01G01553	0.515343	0.487267	0.847019	ATG10_GIBZE	.	hypothetical protein	No GO terms assigned
FGRAMPH1_01G01699	-0.22972	2.96634	1	ATG14_GIBZE	.	hypothetical protein	No GO terms assigned
FGRAMPH1_01G03029	-0.146741	4.82236	1	ATG22_GIBZE	.	autophagy 22	No GO terms assigned
FGRAMPH1_01G03835	-0.113521	6.75633	1	ATG27_GIBZE	.	related to autophagy Atg27	No GO terms assigned
FGRAMPH1_01G06045	0.0380173	3.78062	1	ATG15_GIBZE	.	triacylglycerol lipase	No GO terms assigned
FGRAMPH1_01G07167	0.567822	3.50145	0.696197	ATG5_GIBZE	.	autophagy 5	No GO terms assigned
FGRAMPH1_01G07585	-0.160444	6.53338	1	ATG7_GIBZE	.	ubiquitin-like modifier-activating enzyme atg-7	No GO terms assigned
FGRAMPH1_01G07725	-0.242555	6.01523	1	ATG2_GIBZE	.	related to sporulation SPO72	No GO terms assigned
FGRAMPH1_01G10093	0.178782	5.83659	1	ATG13_GIBZE	.	related to Autophagy-related 13	No GO terms assigned
FGRAMPH1_01G11121	-0.138434	6.69357	1	ATG3_GIBZE	.	autophagy 3	No GO terms assigned
FGRAMPH1_01G11327	0.218341	5.09293	1	ATG23_GIBZE	.	vesicular transport	No GO terms assigned
FGRAMPH1_01G13441	-0.0213213	4.04438	1	ATG22_GIBZE	.	Autophagy-related 22	No GO terms assigned
FGRAMPH1_01G14949	0.183919	4.82201	1	ATG18_GIBZE	.	autophagy 18	No GO terms assigned
FGRAMPH1_01G17347	0.263781	4.53136	1	ATG37_GIBZE	.	acyl- -binding like 3	No GO terms assigned
FGRAMPH1_01G18179	0.379266	6.07858	1	ATG1_GIBZE	.	ulk ulk kinase	No GO terms assigned
FGRAMPH1_01G20343	-0.129364	8.84833	1	ATG8_GIBZE	.	autophagy 8	No GO terms assigned
FGRAMPH1_01G22473	-0.861447	5.60064	0.0874797	ATG17_GIBZE	.	autophagy- 17	No GO terms assigned
FGRAMPH1_01G23585	0.0974413	6.44454	1	ATG20_GIBZE	.	sorting nexin-41	No GO terms assigned
FGRAMPH1_01G25811	0.224513	6.10349	1	ATG26_GIBZE	.	sterol 3-beta-glucosyltransferase	No GO terms assigned
FGRAMPH1_01G26115	-0.462973	6.74348	0.999383	ATG4_GIBZE	.	cysteine protease atg4	No GO terms assigned
FGRAMPH1_01G26133	0.202925	5.56484	1	ATG9_GIBZE	.	probable APG9-integral membrane required for Cvt and autophagy transport	No GO terms assigned
FGRAMPH1_01G27149	0.219272	2.94575	1	ATG29_GIBZE	.	mitochondrial 40s ribosomal mrp2	No GO terms assigned
Superoxide dismutases
FGRAMPH1_01G01467	-0.24298	6.66336	1	SOD5_ARTBC	Cell surface Cu-only superoxide dismutase ARB_03674 {ECO:0000305};	superoxide dismutase	GO:0003674,GO:0003824,GO:0004784,GO:0005488,GO:0005575,GO:0005576,GO:0005618,GO:0005886,GO:0008150,GO:0009405,GO:0016020,GO:0016209,GO:0016491,GO:0016721,GO:0030312,GO:0031224,GO:0031225,GO:0043167,GO:0043169,GO:0044419,GO:0044425,GO:0044464,GO:0046872,GO:0051704
FGRAMPH1_01G04949	-0.200398	11.5127	1	SODM_NEUCR	Superoxide dismutase [Mn], mitochondrial;	superoxide dismutase	GO:0003674,GO:0003824,GO:0004784,GO:0005488,GO:0005575,GO:0005759,GO:0016209,GO:0016491,GO:0016721,GO:0030145,GO:0031974,GO:0043167,GO:0043169,GO:0043233,GO:0044422,GO:0044424,GO:0044429,GO:0044444,GO:0044446,GO:0044464,GO:0046872,GO:0046914,GO:0070013
FGRAMPH1_01G10657	0.703556	8.79567	0.22272	SODC_CLAP2	Superoxide dismutase [Cu-Zn];	superoxide dismutase [Cu-Zn]	GO:0003674,GO:0003824,GO:0004784,GO:0005488,GO:0005575,GO:0005737,GO:0016209,GO:0016491,GO:0016721,GO:0043167,GO:0043169,GO:0044424,GO:0044464,GO:0046872
FGRAMPH1_01G15331	0.442389	7.55468	1	SODM_YEAST	Superoxide dismutase [Mn], mitochondrial;	superoxide dismutase	GO:0000302,GO:0001302,GO:0001306,GO:0001315,GO:0001320,GO:0001324,GO:0003674,GO:0003824,GO:0004784,GO:0005488,GO:0005575,GO:0005739,GO:0005759,GO:0006801,GO:0006950,GO:0006979,GO:0007568,GO:0007569,GO:0008150,GO:0008152,GO:0009987,GO:0016209,GO:0016491,GO:0016721,GO:0019430,GO:0031974,GO:0032502,GO:0033554,GO:0034599,GO:0034614,GO:0042221,GO:0043167,GO:0043169,GO:0043226,GO:0043227,GO:0043229,GO:…
FGRAMPH1_01G23885	0.347645	7.28394	1	RT26A_SCHPO	Putative 37S ribosomal protein S26A, mitochondrial;	fe-mn family superoxide dismutase	GO:0000314,GO:0003674,GO:0003735,GO:0003824,GO:0004784,GO:0005198,GO:0005488,GO:0005575,GO:0005763,GO:0006412,GO:0006518,GO:0006807,GO:0008150,GO:0008152,GO:0009058,GO:0009059,GO:0009987,GO:0015935,GO:0016209,GO:0016491,GO:0016721,GO:0019538,GO:0030529,GO:0032543,GO:0032991,GO:0034641,GO:0034645,GO:0043043,GO:0043167,GO:0043169,GO:0043170,GO:0043603,GO:0043604,GO:0044237,GO:0044238,GO:0044249,GO:…
Catalases
FGRAMPH1_01G05343	1.67977	4.60391	0.00287862	SRPA_SYNE7	Catalase-related peroxidase;	catalase	GO:0003674,GO:0003824,GO:0004096,GO:0004601,GO:0005488,GO:0005506,GO:0005575,GO:0006950,GO:0006979,GO:0008150,GO:0008152,GO:0009987,GO:0016209,GO:0016491,GO:0016684,GO:0020037,GO:0042597,GO:0042743,GO:0043167,GO:0043169,GO:0044237,GO:0044464,GO:0044699,GO:0044710,GO:0046872,GO:0046906,GO:0046914,GO:0050896,GO:0055114,GO:0072593,GO:0097159,GO:0098754,GO:0098869,GO:1901363,GO:1990748
FGRAMPH1_01G11527	-0.611402	4.3258	0.581655	CATA_PICAN	Peroxisomal catalase;	catalase	GO:0003674,GO:0003824,GO:0004096,GO:0004601,GO:0005488,GO:0005575,GO:0005777,GO:0006950,GO:0006979,GO:0008150,GO:0008152,GO:0009056,GO:0009987,GO:0016209,GO:0016491,GO:0016684,GO:0020037,GO:0042579,GO:0042743,GO:0042744,GO:0043167,GO:0043169,GO:0043226,GO:0043227,GO:0043229,GO:0043231,GO:0044237,GO:0044248,GO:0044424,GO:0044444,GO:0044464,GO:0046872,GO:0046906,GO:0050896,GO:0072593,GO:0097159,GO:…
FGRAMPH1_01G11747	-0.499779	8.11368	0.968666	KATG_ASPOR	Catalase-peroxidase {ECO:0000255|HAMAP-Rule:MF_03108};	peroxidase/catalase 2	GO:0003674,GO:0003824,GO:0004096,GO:0004601,GO:0005488,GO:0005575,GO:0005737,GO:0006950,GO:0006979,GO:0008150,GO:0008152,GO:0009056,GO:0009987,GO:0016209,GO:0016491,GO:0016684,GO:0020037,GO:0042743,GO:0042744,GO:0043167,GO:0043169,GO:0044237,GO:0044248,GO:0044424,GO:0044464,GO:0046872,GO:0046906,GO:0050896,GO:0072593,GO:0097159,GO:1901363
FGRAMPH1_01G13859	0.055638	7.40274	1	KATG2_MAGO7	Catalase-peroxidase 2 {ECO:0000255|HAMAP-Rule:MF_03108};	peroxidase/catalase 2	GO:0003674,GO:0003824,GO:0004096,GO:0004601,GO:0005488,GO:0005575,GO:0005576,GO:0006950,GO:0006979,GO:0008150,GO:0008152,GO:0009056,GO:0009987,GO:0016209,GO:0016491,GO:0016684,GO:0020037,GO:0042743,GO:0042744,GO:0043167,GO:0043169,GO:0044237,GO:0044248,GO:0046872,GO:0046906,GO:0050896,GO:0072593,GO:0097159,GO:1901363
FGRAMPH1_01G18533	-3.02918	4.58419	0.00620824	CATA_CANAL	Peroxisomal catalase;	Peroxisomal catalase	GO:0000302,GO:0003674,GO:0003824,GO:0004096,GO:0004601,GO:0005488,GO:0005575,GO:0005739,GO:0005777,GO:0006950,GO:0006979,GO:0008150,GO:0008152,GO:0009056,GO:0009987,GO:0010035,GO:0016209,GO:0016491,GO:0016684,GO:0020037,GO:0042221,GO:0042542,GO:0042579,GO:0042743,GO:0042744,GO:0043167,GO:0043169,GO:0043226,GO:0043227,GO:0043229,GO:0043231,GO:0044237,GO:0044248,GO:0044424,GO:0044444,GO:0044464,GO:…
FGRAMPH1_01G22571	-0.977844	6.58427	0.178037	CAT1_NEUCR	Catalase-1;	catalase	GO:0000003,GO:0000302,GO:0003674,GO:0003824,GO:0004096,GO:0004601,GO:0005488,GO:0005575,GO:0005576,GO:0005618,GO:0005619,GO:0005829,GO:0006950,GO:0006979,GO:0008150,GO:0008152,GO:0009056,GO:0009277,GO:0009987,GO:0010035,GO:0016209,GO:0016491,GO:0016684,GO:0019954,GO:0020037,GO:0030312,GO:0030436,GO:0031160,GO:0032502,GO:0042221,GO:0042542,GO:0042743,GO:0042744,GO:0043167,GO:0043169,GO:0043934,GO:…
FGRAMPH1_01G22669	0.418271	7.81779	1	CATA1_CAEEL	Peroxisomal catalase 1;	catalase	GO:0000302,GO:0003674,GO:0003824,GO:0004096,GO:0004601,GO:0005488,GO:0005575,GO:0005739,GO:0005777,GO:0006950,GO:0006979,GO:0006996,GO:0007031,GO:0008150,GO:0008152,GO:0008340,GO:0009056,GO:0009987,GO:0010035,GO:0016043,GO:0016209,GO:0016491,GO:0016684,GO:0020037,GO:0032501,GO:0042221,GO:0042542,GO:0042579,GO:0042743,GO:0042744,GO:0043167,GO:0043169,GO:0043226,GO:0043227,GO:0043229,GO:0043231,GO:…
FGRAMPH1_01G23035	-1.46354	0.905988	0.0650353	CAT3_NEUCR	Catalase-3;	catalase	GO:0000302,GO:0003674,GO:0003824,GO:0004096,GO:0004601,GO:0005488,GO:0005575,GO:0005829,GO:0006950,GO:0006979,GO:0008150,GO:0008152,GO:0009056,GO:0009987,GO:0010035,GO:0016209,GO:0016491,GO:0016684,GO:0020037,GO:0042221,GO:0042542,GO:0042743,GO:0042744,GO:0043167,GO:0043169,GO:0044237,GO:0044248,GO:0044424,GO:0044444,GO:0044464,GO:0046872,GO:0046906,GO:0050896,GO:0072593,GO:0097159,GO:0098754,GO:…
Glutathione S-transferases
FGRAMPH1_01G00471	-0.693269	6.93678	0.282447	GSTXC_TOBAC	Probable glutathione S-transferase parC;	glutathione s-transferase	GO:0003674,GO:0003824,GO:0004364,GO:0007165,GO:0008150,GO:0009734,GO:0009755,GO:0009987,GO:0016740,GO:0016765,GO:0050789,GO:0050794,GO:0065007
FGRAMPH1_01G01923	-0.407028	7.8282	1	USTS_ASPFN	.	glutathione s-transferase	No GO terms assigned
FGRAMPH1_01G03203	0.203464	1.71627	1	GSTL2_ARATH	Glutathione S-transferase L2, chloroplastic;	Glutathione S-transferase omega-1	GO:0003674,GO:0003824,GO:0004364,GO:0005575,GO:0006464,GO:0006518,GO:0006575,GO:0006749,GO:0006790,GO:0006807,GO:0008150,GO:0008152,GO:0009507,GO:0009532,GO:0009536,GO:0009570,GO:0009636,GO:0009987,GO:0010731,GO:0016740,GO:0016765,GO:0019538,GO:0034641,GO:0036211,GO:0042221,GO:0043170,GO:0043226,GO:0043227,GO:0043229,GO:0043231,GO:0043412,GO:0043603,GO:0044237,GO:0044238,GO:0044260,GO:0044267,GO:…
FGRAMPH1_01G04583	-1.60336	8.40734	1.75518e-05	MGST3_MOUSE	Microsomal glutathione S-transferase 3;	glutathione s-transferase	GO:0003674,GO:0003824,GO:0004364,GO:0004601,GO:0004602,GO:0005575,GO:0005789,GO:0008150,GO:0009987,GO:0010033,GO:0010243,GO:0016020,GO:0016021,GO:0016209,GO:0016491,GO:0016684,GO:0016740,GO:0016765,GO:0031224,GO:0031982,GO:0042221,GO:0043226,GO:0043227,GO:0043230,GO:0044421,GO:0044422,GO:0044424,GO:0044425,GO:0044432,GO:0044444,GO:0044446,GO:0044464,GO:0050896,GO:0070062,GO:0098754,GO:0098869,GO:…
FGRAMPH1_01G04825	-0.764897	7.04235	0.11687	TPCF_ASPFU	.	glutathione s-transferase	No GO terms assigned
FGRAMPH1_01G05517	0.873477	3.97437	0.0872265	USTS_ASPFN	.	glutathione s-transferase	No GO terms assigned
FGRAMPH1_01G06061	0.78656	4.2099	0.27735	PP397_ARATH	Pentatricopeptide repeat-containing protein At5g25630;	glutathione s-transferase	No GO terms assigned
FGRAMPH1_01G06063	-0.872036	8.28686	0.0182734	GST1_YEAST	Glutathione S-transferase 1;	glutathione s-transferase	GO:0003674,GO:0003676,GO:0003723,GO:0003746,GO:0003824,GO:0004364,GO:0004601,GO:0004602,GO:0005488,GO:0005575,GO:0005634,GO:0005783,GO:0005789,GO:0006414,GO:0006518,GO:0006575,GO:0006749,GO:0006790,GO:0006807,GO:0008135,GO:0008150,GO:0008152,GO:0009058,GO:0009059,GO:0009987,GO:0016020,GO:0016209,GO:0016491,GO:0016684,GO:0016740,GO:0016765,GO:0034641,GO:0034645,GO:0043170,GO:0043226,GO:0043227,GO:…
FGRAMPH1_01G08097	0.830873	1.7371	0.429314	GST_PROMI	Glutathione S-transferase GST-6.0;	hypothetical protein	GO:0003674,GO:0003824,GO:0004364,GO:0005575,GO:0005737,GO:0016740,GO:0016765,GO:0044424,GO:0044464
FGRAMPH1_01G10559	-0.651679	6.12988	0.529719	.	NA	glutathione s-transferase	No GO terms assigned
FGRAMPH1_01G11461	-1.34417	5.6029	0.000394992	GST_COCIM	Probable glutathione S-transferase;	maleylacetoacetate isomerase	GO:0003674,GO:0003824,GO:0004364,GO:0005575,GO:0005737,GO:0006082,GO:0006520,GO:0006725,GO:0006807,GO:0008150,GO:0008152,GO:0009072,GO:0009987,GO:0016740,GO:0016765,GO:0019752,GO:0043436,GO:0044237,GO:0044238,GO:0044281,GO:0044424,GO:0044464,GO:0044699,GO:0044710,GO:0044763,GO:0071704,GO:1901360,GO:1901564
FGRAMPH1_01G12169	-0.243796	3.67305	1	USTS_ASPFN	.	related to glutathione-S-transferases	No GO terms assigned
FGRAMPH1_01G13739	0.36362	4.89377	1	GSTPA_CAEEL	Glutathione S-transferase P 10;	glutathione s-transferase p 10	GO:0000302,GO:0003674,GO:0003824,GO:0004364,GO:0006518,GO:0006575,GO:0006749,GO:0006790,GO:0006807,GO:0006950,GO:0006979,GO:0008150,GO:0008152,GO:0008340,GO:0009266,GO:0009314,GO:0009408,GO:0009411,GO:0009416,GO:0009628,GO:0009987,GO:0010035,GO:0010225,GO:0010286,GO:0016740,GO:0016765,GO:0032501,GO:0034641,GO:0042221,GO:0042542,GO:0043603,GO:0044237,GO:0044699,GO:0044707,GO:0044710,GO:0050896,GO:…
FGRAMPH1_01G14627	-0.259771	6.47367	1	GST_PLAFA	Glutathione S-transferase;	glutathione s-transferase	GO:0003674,GO:0003824,GO:0004364,GO:0016740,GO:0016765
FGRAMPH1_01G14747	-1.08315	4.82007	0.00308393	GSTO1_PIG	Glutathione S-transferase omega-1;	glutathione s-transferase	GO:0003674,GO:0003824,GO:0004364,GO:0005575,GO:0005737,GO:0005829,GO:0005975,GO:0005996,GO:0006082,GO:0006518,GO:0006575,GO:0006749,GO:0006766,GO:0006767,GO:0006790,GO:0006805,GO:0006807,GO:0008150,GO:0008152,GO:0009056,GO:0009987,GO:0015036,GO:0015037,GO:0015038,GO:0016209,GO:0016491,GO:0016667,GO:0016672,GO:0016740,GO:0016765,GO:0019752,GO:0019852,GO:0030613,GO:0030614,GO:0034641,GO:0042178,GO:…
FGRAMPH1_01G15277	0.78131	2.44187	0.310404	.	NA	glutathione s-transferase omega 2	No GO terms assigned
FGRAMPH1_01G15557	-0.961449	6.4191	0.028403	OPS6_BEAB2	.	glutathione s-transferase	No GO terms assigned
FGRAMPH1_01G16513	1.16118	2.42346	0.119449	GSTF1_ARATH	Glutathione S-transferase PM239X14;	glutathione s-transferase	GO:0003674,GO:0003824,GO:0004364,GO:0004601,GO:0005575,GO:0005829,GO:0016209,GO:0016491,GO:0016684,GO:0016740,GO:0016765,GO:0044424,GO:0044444,GO:0044464
FGRAMPH1_01G18859	-0.814589	3.40846	0.167281	GST3_SCHPO	Glutathione S-transferase 3;	glutathione s-transferase	GO:0003674,GO:0003824,GO:0004364,GO:0004601,GO:0004602,GO:0005575,GO:0005737,GO:0005783,GO:0006518,GO:0006575,GO:0006749,GO:0006790,GO:0006807,GO:0008150,GO:0008152,GO:0009987,GO:0016209,GO:0016491,GO:0016684,GO:0016740,GO:0016765,GO:0034641,GO:0043226,GO:0043227,GO:0043229,GO:0043231,GO:0043603,GO:0044237,GO:0044424,GO:0044444,GO:0044464,GO:0071704,GO:0098754,GO:0098869,GO:1901564,GO:1990748
FGRAMPH1_01G21091	-1.77027	1.52591	0.0313039	GSTF1_ARATH	Glutathione S-transferase PM239X14;	glutathione s-transferase	GO:0003674,GO:0003824,GO:0004364,GO:0004601,GO:0005575,GO:0005829,GO:0016209,GO:0016491,GO:0016684,GO:0016740,GO:0016765,GO:0044424,GO:0044444,GO:0044464
FGRAMPH1_01G21139	-0.661794	3.27663	0.463469	GSTPA_CAEEL	Glutathione S-transferase P 10;	Glutathione S-transferase P 10	GO:0000302,GO:0003674,GO:0003824,GO:0004364,GO:0006518,GO:0006575,GO:0006749,GO:0006790,GO:0006807,GO:0006950,GO:0006979,GO:0008150,GO:0008152,GO:0008340,GO:0009266,GO:0009314,GO:0009408,GO:0009411,GO:0009416,GO:0009628,GO:0009987,GO:0010035,GO:0010225,GO:0010286,GO:0016740,GO:0016765,GO:0032501,GO:0034641,GO:0042221,GO:0042542,GO:0043603,GO:0044237,GO:0044699,GO:0044707,GO:0044710,GO:0050896,GO:…
FGRAMPH1_01G24277	0.0032964	3.53854	1	GSTK1_CAEEL	Glutathione S-transferase kappa 1;	glutathione s-transferase kappa 1	GO:0002376,GO:0003674,GO:0003824,GO:0004364,GO:0005575,GO:0005777,GO:0006950,GO:0006952,GO:0006955,GO:0008150,GO:0015035,GO:0015036,GO:0016491,GO:0016667,GO:0016740,GO:0016765,GO:0042579,GO:0043226,GO:0043227,GO:0043229,GO:0043231,GO:0044424,GO:0044444,GO:0044464,GO:0045087,GO:0050896
FGRAMPH1_01G26511	-0.858105	7.09788	0.114211	GTO2_SCHPO	Glutathione S-transferase omega-like 2;	glutathione s-transferase	GO:0003674,GO:0003824,GO:0004364,GO:0005575,GO:0005634,GO:0005737,GO:0005794,GO:0005829,GO:0006950,GO:0006979,GO:0008150,GO:0009987,GO:0015036,GO:0015037,GO:0015038,GO:0016043,GO:0016209,GO:0016491,GO:0016667,GO:0016672,GO:0016740,GO:0016765,GO:0033554,GO:0034599,GO:0042221,GO:0043226,GO:0043227,GO:0043229,GO:0043231,GO:0044424,GO:0044444,GO:0044464,GO:0045174,GO:0045229,GO:0050896,GO:0051716,GO:…
FGRAMPH1_01G27483	0.382386	5.16559	1	YFCG_ECOLI	Disulfide-bond oxidoreductase YfcG;	glutathione s-transferase ii	GO:0003674,GO:0003824,GO:0004364,GO:0004601,GO:0005575,GO:0005737,GO:0006518,GO:0006575,GO:0006749,GO:0006790,GO:0006807,GO:0006950,GO:0006979,GO:0008150,GO:0008152,GO:0009987,GO:0015036,GO:0016209,GO:0016491,GO:0016667,GO:0016684,GO:0016740,GO:0016765,GO:0034641,GO:0043603,GO:0044237,GO:0044424,GO:0044464,GO:0050896,GO:0071704,GO:1901564
Killer protein 4-like proteins
FGRAMPH1_01G00197	2.37189	3.92746	0.000719802	KP4T_UMV4	KP4 killer toxin;	Calcium Channel partial	GO:0005575,GO:0005576,GO:0008150,GO:0009405,GO:0044419,GO:0051704
FGRAMPH1_01G00199	4.03751	2.44062	0.0017158	KP4T_UMV4	KP4 killer toxin;	killer kp4	GO:0005575,GO:0005576,GO:0008150,GO:0009405,GO:0044419,GO:0051704
FGRAMPH1_01G00201	3.15469	5.06413	9.29077e-05	KP4T_UMV4	KP4 killer toxin;	Calcium Channel partial	GO:0005575,GO:0005576,GO:0008150,GO:0009405,GO:0044419,GO:0051704
FGRAMPH1_01G08389	1.95583	3.95296	0.00512096	KP4T_UMV4	KP4 killer toxin;	Killer Kp4 SMK- partial	GO:0005575,GO:0005576,GO:0008150,GO:0009405,GO:0044419,GO:0051704
